# Supplementary material for: RNA-Seq analysis identifies key genes associated with haustorial development in the root hemiparasite Santalum album
Source: Front Plant Sci. 2015 Sep 1;6:661. doi: 10.3389/fpls.2015.00661 (PMC4555033; doi:10.3389/fpls.2015.00661)
Supplement: Table S1 — MapMan bin data of SaGI01 contigs. [file Table1.ZIP › Table S1.xls]

## Sheet: SAGI01_mapping
Table S1. MapMan bin data of SaGI01 contigs
BINCODE	NAME	IDENTIFIER	DESCRIPTION	TYPE
0	control genes
1	PS	sagi01_13113	(loc_os08g27010.1 : 223.0) no description available & (at5g38660 : 221.0) mutant has Altered acclimation responses;; ACCLIMATION OF PHOTOSYNTHESIS TO ENVIRONMENT (APE1); CONTAINS InterPro DOMAIN/s: Protein of unknown function DUF2854 (InterPro:IPR021275), Proteasome maturation factor UMP1 (InterPro:IPR008012); BEST Arabidopsis thaliana protein match is: Proteasome maturation factor UMP1 (TAIR:AT5…	T
1	PS	sagi01_35165	(at1g67250 : 173.0) Proteasome maturation factor UMP1; CONTAINS InterPro DOMAIN/s: Proteasome maturation factor UMP1 (InterPro:IPR008012); BEST Arabidopsis thaliana protein match is: acclimation of photosynthesis to environment (TAIR:AT5G38660.2); Has 220 Blast hits to 220 proteins in 80 species: Archae - 0; Bacteria - 0; Metazoa - 106; Fungi - 2; Plants - 90; Viruses - 0; Other Eukaryotes - 22 (…	T
1	PS	sagi01_38914	(at5g38660 : 125.0) mutant has Altered acclimation responses;; ACCLIMATION OF PHOTOSYNTHESIS TO ENVIRONMENT (APE1); CONTAINS InterPro DOMAIN/s: Protein of unknown function DUF2854 (InterPro:IPR021275), Proteasome maturation factor UMP1 (InterPro:IPR008012); BEST Arabidopsis thaliana protein match is: Proteasome maturation factor UMP1 (TAIR:AT5G38650.1). & (chl4|516348 : 44.3) no description avail…	T
1	PS	sagi01_4154	(at1g67250 : 58.9) Proteasome maturation factor UMP1; CONTAINS InterPro DOMAIN/s: Proteasome maturation factor UMP1 (InterPro:IPR008012); BEST Arabidopsis thaliana protein match is: acclimation of photosynthesis to environment (TAIR:AT5G38660.2); Has 220 Blast hits to 220 proteins in 80 species: Archae - 0; Bacteria - 0; Metazoa - 106; Fungi - 2; Plants - 90; Viruses - 0; Other Eukaryotes - 22 (s…	T
1	PS	sagi01_54746	(at5g38660 : 73.2) mutant has Altered acclimation responses;; ACCLIMATION OF PHOTOSYNTHESIS TO ENVIRONMENT (APE1); CONTAINS InterPro DOMAIN/s: Protein of unknown function DUF2854 (InterPro:IPR021275), Proteasome maturation factor UMP1 (InterPro:IPR008012); BEST Arabidopsis thaliana protein match is: Proteasome maturation factor UMP1 (TAIR:AT5G38650.1). & (gnl|cdd|38301 : 48.1) no description avai…	T
1	PS	sagi01_8022	(loc_os02g55640.1 : 56.2) no description available & (at1g67250 : 55.8) Proteasome maturation factor UMP1; CONTAINS InterPro DOMAIN/s: Proteasome maturation factor UMP1 (InterPro:IPR008012); BEST Arabidopsis thaliana protein match is: acclimation of photosynthesis to environment (TAIR:AT5G38660.2); Has 220 Blast hits to 220 proteins in 80 species: Archae - 0; Bacteria - 0; Metazoa - 106; Fungi - …	T
1.1	PS.lightreaction
1.2	PS.photorespiration
1.2	PS.photorespiration	sagi01_17311	(at4g17360 : 296.0) encodes one of the two putative formyltetrahydrofolate deformylase. Located in the mitochondrion. Involved in photorespiratory tetrahydrofolate cycle.; Formyl transferase; FUNCTIONS IN: methyltransferase activity, hydroxymethyl-, formyl- and related transferase activity, formyltetrahydrofolate deformylase activity; INVOLVED IN: tetrahydrofolate metabolic process, purine ribonu…	T
1.3	PS.calvin cycle
1.3	PS.calvin cycle	sagi01_37820	(at2g47400 : 99.0) CP12-1 encodes a small peptide found in the chloroplast stroma. It belongs to the CP12 gene family thought to be involved in the formation of a supramolecular complex with glyceraldehyde-3-phosphate dehydrogenase (GAPDH) and phosphoribulokinase (PRK) embedded in the Calvin cycle.; CP12 domain-containing protein 1 (CP12-1); FUNCTIONS IN: molecular_function unknown; INVOLVED IN: …	T
1.3	PS.calvin cycle	sagi01_49401	(at2g47400 : 117.0) CP12-1 encodes a small peptide found in the chloroplast stroma. It belongs to the CP12 gene family thought to be involved in the formation of a supramolecular complex with glyceraldehyde-3-phosphate dehydrogenase (GAPDH) and phosphoribulokinase (PRK) embedded in the Calvin cycle.; CP12 domain-containing protein 1 (CP12-1); FUNCTIONS IN: molecular_function unknown; INVOLVED IN:…	T
1.4	PS.reductive PP
1.5	PS.carbon concentrating mechanism
2	major CHO metabolism
2.1	major CHO metabolism.synthesis
2.2	major CHO metabolism.degradation
3	minor CHO metabolism
3.1	minor CHO metabolism.raffinose family
3.2	minor CHO metabolism.trehalose
3.3	minor CHO metabolism.sugar alcohols	sagi01_22441	(at5g51970 : 603.0) Encodes a putative sorbitol dehydrogenase that can be thiolated in vitro.; GroES-like zinc-binding alcohol dehydrogenase family protein; FUNCTIONS IN: oxidoreductase activity, zinc ion binding; INVOLVED IN: oxidation reduction; EXPRESSED IN: 24 plant structures; EXPRESSED DURING: 15 growth stages; CONTAINS InterPro DOMAIN/s: GroES-like (InterPro:IPR011032), Alcohol dehydrogena…	T
3.3	minor CHO metabolism.sugar alcohols	sagi01_24662	(at5g51970 : 380.0) Encodes a putative sorbitol dehydrogenase that can be thiolated in vitro.; GroES-like zinc-binding alcohol dehydrogenase family protein; FUNCTIONS IN: oxidoreductase activity, zinc ion binding; INVOLVED IN: oxidation reduction; EXPRESSED IN: 24 plant structures; EXPRESSED DURING: 15 growth stages; CONTAINS InterPro DOMAIN/s: GroES-like (InterPro:IPR011032), Alcohol dehydrogena…	T
3.3	minor CHO metabolism.sugar alcohols	sagi01_3902	(at4g30310 : 471.0) FGGY family of carbohydrate kinase; FUNCTIONS IN: carbohydrate kinase activity, phosphotransferase activity, alcohol group as acceptor; INVOLVED IN: carbohydrate metabolic process; LOCATED IN: chloroplast; EXPRESSED IN: 23 plant structures; EXPRESSED DURING: 15 growth stages; CONTAINS InterPro DOMAIN/s: Carbohydrate kinase, FGGY (InterPro:IPR000577), Carbohydrate kinase, FGGY,…	T
3.3	minor CHO metabolism.sugar alcohols	sagi01_48832	(at4g30310 : 294.0) FGGY family of carbohydrate kinase; FUNCTIONS IN: carbohydrate kinase activity, phosphotransferase activity, alcohol group as acceptor; INVOLVED IN: carbohydrate metabolic process; LOCATED IN: chloroplast; EXPRESSED IN: 23 plant structures; EXPRESSED DURING: 15 growth stages; CONTAINS InterPro DOMAIN/s: Carbohydrate kinase, FGGY (InterPro:IPR000577), Carbohydrate kinase, FGGY,…	T
3.3	minor CHO metabolism.sugar alcohols	sagi01_6480	(at4g30310 : 131.0) FGGY family of carbohydrate kinase; FUNCTIONS IN: carbohydrate kinase activity, phosphotransferase activity, alcohol group as acceptor; INVOLVED IN: carbohydrate metabolic process; LOCATED IN: chloroplast; EXPRESSED IN: 23 plant structures; EXPRESSED DURING: 15 growth stages; CONTAINS InterPro DOMAIN/s: Carbohydrate kinase, FGGY (InterPro:IPR000577), Carbohydrate kinase, FGGY,…	T
3.4	minor CHO metabolism.myo-inositol
3.5	minor CHO metabolism.others	sagi01_11460	(at3g17770 : 685.0) Dihydroxyacetone kinase; FUNCTIONS IN: glycerone kinase activity, ATP binding; INVOLVED IN: glycerol metabolic process; LOCATED IN: cellular_component unknown; EXPRESSED IN: 24 plant structures; EXPRESSED DURING: 15 growth stages; CONTAINS InterPro DOMAIN/s: Dak phosphatase (InterPro:IPR004007), Dihydroxyacetone kinase (InterPro:IPR012734), Dak kinase (InterPro:IPR004006); BES…	T
3.5	minor CHO metabolism.others	sagi01_12415	(loc_os03g41510.2 : 578.0) no description available & (at1g04420 : 566.0) NAD(P)-linked oxidoreductase superfamily protein; FUNCTIONS IN: oxidoreductase activity, aldo-keto reductase activity; INVOLVED IN: oxidation reduction; LOCATED IN: chloroplast, chloroplast stroma, chloroplast envelope; EXPRESSED IN: 23 plant structures; EXPRESSED DURING: 13 growth stages; CONTAINS InterPro DOMAIN/s: Aldo/k…	T
3.5	minor CHO metabolism.others	sagi01_14473	(at2g21250 : 328.0) NAD(P)-linked oxidoreductase superfamily protein; FUNCTIONS IN: oxidoreductase activity; INVOLVED IN: response to cadmium ion; EXPRESSED IN: cultured cell, leaf; EXPRESSED DURING: seedling growth; CONTAINS InterPro DOMAIN/s: Aldo/keto reductase (InterPro:IPR001395), Aldo/keto reductase subgroup (InterPro:IPR020471), Aldo/keto reductase, conserved site (InterPro:IPR018170); BES…	T
3.5	minor CHO metabolism.others	sagi01_15058	(at5g37850 : 103.0) Encodes a pyridoxal kinase required for root hair development. Mutants are hypersensitive to Na+, K+ and Li+.; SALT OVERLY SENSITIVE 4 (SOS4); FUNCTIONS IN: pyridoxal kinase activity, kinase activity; INVOLVED IN: pyridoxine biosynthetic process, hyperosmotic salinity response, trichoblast differentiation, pyridoxal 5-phosphate salvage; LOCATED IN: chloroplast; EXPRESSED IN: 2…	T
3.5	minor CHO metabolism.others	sagi01_15080	(at3g61610 : 464.0) Galactose mutarotase-like superfamily protein; FUNCTIONS IN: carbohydrate binding, isomerase activity, aldose 1-epimerase activity, catalytic activity; INVOLVED IN: galactose metabolic process, N-terminal protein myristoylation, carbohydrate metabolic process; LOCATED IN: cellular_component unknown; EXPRESSED IN: 17 plant structures; EXPRESSED DURING: 11 growth stages; CONTAIN…	T
3.5	minor CHO metabolism.others	sagi01_15390	(at4g28706 : 253.0) pfkB-like carbohydrate kinase family protein; FUNCTIONS IN: kinase activity, ribokinase activity; INVOLVED IN: D-ribose metabolic process; EXPRESSED IN: 21 plant structures; EXPRESSED DURING: 13 growth stages; CONTAINS InterPro DOMAIN/s: Carbohydrate/purine kinase (InterPro:IPR011611), Ribokinase (InterPro:IPR002139), Carbohydrate/puine kinase, PfkB, conserved site (InterPro:I…	T
3.5	minor CHO metabolism.others	sagi01_16003	(loc_os03g06880.1 : 491.0) no description available & (at1g06730 : 479.0) pfkB-like carbohydrate kinase family protein; FUNCTIONS IN: kinase activity; INVOLVED IN: D-ribose catabolic process; LOCATED IN: nucleus, cytoplasm; EXPRESSED IN: 22 plant structures; EXPRESSED DURING: 13 growth stages; CONTAINS InterPro DOMAIN/s: Carbohydrate/purine kinase (InterPro:IPR011611); BEST Arabidopsis thaliana p…	T
3.5	minor CHO metabolism.others	sagi01_1678	(at2g21250 : 305.0) NAD(P)-linked oxidoreductase superfamily protein; FUNCTIONS IN: oxidoreductase activity; INVOLVED IN: response to cadmium ion; EXPRESSED IN: cultured cell, leaf; EXPRESSED DURING: seedling growth; CONTAINS InterPro DOMAIN/s: Aldo/keto reductase (InterPro:IPR001395), Aldo/keto reductase subgroup (InterPro:IPR020471), Aldo/keto reductase, conserved site (InterPro:IPR018170); BES…	T
3.5	minor CHO metabolism.others	sagi01_17298	(loc_os05g49430.1 : 471.0) no description available & (at3g61610 : 461.0) Galactose mutarotase-like superfamily protein; FUNCTIONS IN: carbohydrate binding, isomerase activity, aldose 1-epimerase activity, catalytic activity; INVOLVED IN: galactose metabolic process, N-terminal protein myristoylation, carbohydrate metabolic process; LOCATED IN: cellular_component unknown; EXPRESSED IN: 17 plant s…	T
3.5	minor CHO metabolism.others	sagi01_19005	(at5g03770 : 106.0) Encodes a putative KDO (3-deoxy-D-manno-octulosonate) transferase; KDO transferase A (KDTA); FUNCTIONS IN: transferase activity, transferring glycosyl groups; INVOLVED IN: biosynthetic process, carbohydrate metabolic process; LOCATED IN: mitochondrion; EXPRESSED IN: 8 plant structures; EXPRESSED DURING: 4 anthesis, petal differentiation and expansion stage, E expanded cotyledo…	T
3.5	minor CHO metabolism.others	sagi01_20212	(loc_os02g03100.2 : 153.0) no description available & (at2g21250 : 151.0) NAD(P)-linked oxidoreductase superfamily protein; FUNCTIONS IN: oxidoreductase activity; INVOLVED IN: response to cadmium ion; EXPRESSED IN: cultured cell, leaf; EXPRESSED DURING: seedling growth; CONTAINS InterPro DOMAIN/s: Aldo/keto reductase (InterPro:IPR001395), Aldo/keto reductase subgroup (InterPro:IPR020471), Aldo/ke…	T
3.5	minor CHO metabolism.others	sagi01_21045	(gnl|cdd|36433 : 51.6) no description available & (at5g57330 : 43.1) Galactose mutarotase-like superfamily protein; FUNCTIONS IN: isomerase activity, carbohydrate binding, aldose 1-epimerase activity, catalytic activity; INVOLVED IN: galactose metabolic process, carbohydrate metabolic process; LOCATED IN: cellular_component unknown; EXPRESSED IN: 26 plant structures; EXPRESSED DURING: 15 growth s…	T
3.5	minor CHO metabolism.others	sagi01_21988	(at5g66530 : 347.0) Galactose mutarotase-like superfamily protein; FUNCTIONS IN: carbohydrate binding, isomerase activity, aldose 1-epimerase activity, catalytic activity; INVOLVED IN: galactose metabolic process, carbohydrate metabolic process; EXPRESSED IN: 24 plant structures; EXPRESSED DURING: 13 growth stages; CONTAINS InterPro DOMAIN/s: Glycoside hydrolase-type carbohydrate-binding (InterPr…	T
3.5	minor CHO metabolism.others	sagi01_22478	(loc_os01g01620.1 : 62.4) no description available & (at1g19600 : 61.2) pfkB-like carbohydrate kinase family protein; FUNCTIONS IN: kinase activity; INVOLVED IN: D-ribose catabolic process; LOCATED IN: cellular_component unknown; EXPRESSED IN: 21 plant structures; EXPRESSED DURING: 13 growth stages; CONTAINS InterPro DOMAIN/s: Carbohydrate/purine kinase (InterPro:IPR011611); BEST Arabidopsis thal…	T
3.5	minor CHO metabolism.others	sagi01_24018	(at5g37850 : 75.5) Encodes a pyridoxal kinase required for root hair development. Mutants are hypersensitive to Na+, K+ and Li+.; SALT OVERLY SENSITIVE 4 (SOS4); FUNCTIONS IN: pyridoxal kinase activity, kinase activity; INVOLVED IN: pyridoxine biosynthetic process, hyperosmotic salinity response, trichoblast differentiation, pyridoxal 5-phosphate salvage; LOCATED IN: chloroplast; EXPRESSED IN: 23…	T
3.5	minor CHO metabolism.others	sagi01_24523	(at3g13790 : 762.0) Encodes a protein with invertase activity.; ATBFRUCT1; CONTAINS InterPro DOMAIN/s: Glycoside hydrolase, family 32 (InterPro:IPR001362), Glycosyl hydrolases family 32, N-terminal (InterPro:IPR013148), Glycosyl hydrolase family 32, C-terminal (InterPro:IPR013189), Concanavalin A-like lectin/glucanase (InterPro:IPR008985); BEST Arabidopsis thaliana protein match is: beta-fructofu…	T
3.5	minor CHO metabolism.others	sagi01_26234	(loc_os03g06880.1 : 62.4) no description available & (at1g06730 : 52.0) pfkB-like carbohydrate kinase family protein; FUNCTIONS IN: kinase activity; INVOLVED IN: D-ribose catabolic process; LOCATED IN: nucleus, cytoplasm; EXPRESSED IN: 22 plant structures; EXPRESSED DURING: 13 growth stages; CONTAINS InterPro DOMAIN/s: Carbohydrate/purine kinase (InterPro:IPR011611); BEST Arabidopsis thaliana pro…	T
3.5	minor CHO metabolism.others	sagi01_27469	(at2g37770 : 501.0) NAD(P)-linked oxidoreductase superfamily protein; FUNCTIONS IN: oxidoreductase activity; INVOLVED IN: oxidation reduction; EXPRESSED IN: 12 plant structures; EXPRESSED DURING: LP.04 four leaves visible, 4 anthesis, petal differentiation and expansion stage; CONTAINS InterPro DOMAIN/s: Aldo/keto reductase (InterPro:IPR001395), Aldo/keto reductase subgroup (InterPro:IPR020471), …	T
3.5	minor CHO metabolism.others	sagi01_28975	(at4g28706 : 66.6) pfkB-like carbohydrate kinase family protein; FUNCTIONS IN: kinase activity, ribokinase activity; INVOLVED IN: D-ribose metabolic process; EXPRESSED IN: 21 plant structures; EXPRESSED DURING: 13 growth stages; CONTAINS InterPro DOMAIN/s: Carbohydrate/purine kinase (InterPro:IPR011611), Ribokinase (InterPro:IPR002139), Carbohydrate/puine kinase, PfkB, conserved site (InterPro:IP…	T
3.5	minor CHO metabolism.others	sagi01_30300	(at5g52190 : 125.0) Sugar isomerase (SIS) family protein; FUNCTIONS IN: sugar binding; INVOLVED IN: carbohydrate metabolic process; EXPRESSED IN: 17 plant structures; EXPRESSED DURING: 10 growth stages; CONTAINS InterPro DOMAIN/s: Sugar isomerase (SIS) (InterPro:IPR001347); Has 950 Blast hits to 950 proteins in 353 species: Archae - 153; Bacteria - 734; Metazoa - 0; Fungi - 2; Plants - 24; Viruse…	T
3.5	minor CHO metabolism.others	sagi01_30630	(at2g21260 : 129.0) NAD(P)-linked oxidoreductase superfamily protein; FUNCTIONS IN: oxidoreductase activity; INVOLVED IN: oxidation reduction; CONTAINS InterPro DOMAIN/s: Aldo/keto reductase (InterPro:IPR001395), Aldo/keto reductase subgroup (InterPro:IPR020471), Aldo/keto reductase, conserved site (InterPro:IPR018170); BEST Arabidopsis thaliana protein match is: NAD(P)-linked oxidoreductase supe…	T
3.5	minor CHO metabolism.others	sagi01_31146	(at5g19150 : 472.0) pfkB-like carbohydrate kinase family protein; INVOLVED IN: biological_process unknown; LOCATED IN: chloroplast; EXPRESSED IN: 22 plant structures; EXPRESSED DURING: 13 growth stages; CONTAINS InterPro DOMAIN/s: Uncharacterised protein family, carbohydrate kinase-related (InterPro:IPR000631); Has 35333 Blast hits to 34131 proteins in 2444 species: Archae - 798; Bacteria - 22429…	T
3.5	minor CHO metabolism.others	sagi01_3127	(at1g17160 : 417.0) pfkB-like carbohydrate kinase family protein; FUNCTIONS IN: kinase activity, ribokinase activity; INVOLVED IN: D-ribose metabolic process; LOCATED IN: chloroplast; EXPRESSED IN: 23 plant structures; EXPRESSED DURING: 13 growth stages; CONTAINS InterPro DOMAIN/s: Carbohydrate/purine kinase (InterPro:IPR011611), Ribokinase (InterPro:IPR002139), Carbohydrate/puine kinase, PfkB, c…	T
3.5	minor CHO metabolism.others	sagi01_31287	(at1g19600 : 412.0) pfkB-like carbohydrate kinase family protein; FUNCTIONS IN: kinase activity; INVOLVED IN: D-ribose catabolic process; LOCATED IN: cellular_component unknown; EXPRESSED IN: 21 plant structures; EXPRESSED DURING: 13 growth stages; CONTAINS InterPro DOMAIN/s: Carbohydrate/purine kinase (InterPro:IPR011611); BEST Arabidopsis thaliana protein match is: pfkB-like carbohydrate kinase…	T
3.5	minor CHO metabolism.others	sagi01_32094	(at5g58730 : 113.0) pfkB-like carbohydrate kinase family protein; CONTAINS InterPro DOMAIN/s: Carbohydrate/purine kinase (InterPro:IPR011611), Carbohydrate/puine kinase, PfkB, conserved site (InterPro:IPR002173); BEST Arabidopsis thaliana protein match is: pfkB-like carbohydrate kinase family protein (TAIR:AT4G10260.1); Has 1807 Blast hits to 1807 proteins in 277 species: Archae - 0; Bacteria - 0…	T
3.5	minor CHO metabolism.others	sagi01_33845	(at1g06690 : 119.0) NAD(P)-linked oxidoreductase superfamily protein; FUNCTIONS IN: oxidoreductase activity, aldo-keto reductase activity; INVOLVED IN: oxidation reduction; LOCATED IN: chloroplast thylakoid membrane, chloroplast, plastoglobule, chloroplast envelope; EXPRESSED IN: 22 plant structures; EXPRESSED DURING: 14 growth stages; CONTAINS InterPro DOMAIN/s: Aldo/keto reductase (InterPro:IPR…	T
3.5	minor CHO metabolism.others	sagi01_34894	(at3g47800 : 100.0) Galactose mutarotase-like superfamily protein; FUNCTIONS IN: aldose 1-epimerase activity; INVOLVED IN: galactose metabolic process, hexose metabolic process, carbohydrate metabolic process; LOCATED IN: endomembrane system; EXPRESSED IN: 23 plant structures; EXPRESSED DURING: 14 growth stages; CONTAINS InterPro DOMAIN/s: Glycoside hydrolase-type carbohydrate-binding (InterPro:I…	T
3.5	minor CHO metabolism.others	sagi01_36444	(gnl|cdd|38301 : 43.5) no description available & (gnl|cdd|81056 : 35.2) no description available & (at3g47800 : 31.6) Galactose mutarotase-like superfamily protein; FUNCTIONS IN: aldose 1-epimerase activity; INVOLVED IN: galactose metabolic process, hexose metabolic process, carbohydrate metabolic process; LOCATED IN: endomembrane system; EXPRESSED IN: 23 plant structures; EXPRESSED DURING: 14 g…	T
3.5	minor CHO metabolism.others	sagi01_37763	(at5g03770 : 105.0) Encodes a putative KDO (3-deoxy-D-manno-octulosonate) transferase; KDO transferase A (KDTA); FUNCTIONS IN: transferase activity, transferring glycosyl groups; INVOLVED IN: biosynthetic process, carbohydrate metabolic process; LOCATED IN: mitochondrion; EXPRESSED IN: 8 plant structures; EXPRESSED DURING: 4 anthesis, petal differentiation and expansion stage, E expanded cotyledo…	T
3.5	minor CHO metabolism.others	sagi01_38407	(at3g53880 : 54.7) NAD(P)-linked oxidoreductase superfamily protein; FUNCTIONS IN: oxidoreductase activity; INVOLVED IN: response to cadmium ion; EXPRESSED IN: 25 plant structures; EXPRESSED DURING: 13 growth stages; CONTAINS InterPro DOMAIN/s: Aldo/keto reductase (InterPro:IPR001395), Aldo/keto reductase subgroup (InterPro:IPR020471), Aldo/keto reductase, conserved site (InterPro:IPR018170); BES…	T
3.5	minor CHO metabolism.others	sagi01_38532	(at3g47800 : 255.0) Galactose mutarotase-like superfamily protein; FUNCTIONS IN: aldose 1-epimerase activity; INVOLVED IN: galactose metabolic process, hexose metabolic process, carbohydrate metabolic process; LOCATED IN: endomembrane system; EXPRESSED IN: 23 plant structures; EXPRESSED DURING: 14 growth stages; CONTAINS InterPro DOMAIN/s: Glycoside hydrolase-type carbohydrate-binding (InterPro:I…	T
3.5	minor CHO metabolism.others	sagi01_39206	(gnl|cdd|38301 : 40.4) no description available & (at3g17770 : 37.7) Dihydroxyacetone kinase; FUNCTIONS IN: glycerone kinase activity, ATP binding; INVOLVED IN: glycerol metabolic process; LOCATED IN: cellular_component unknown; EXPRESSED IN: 24 plant structures; EXPRESSED DURING: 15 growth stages; CONTAINS InterPro DOMAIN/s: Dak phosphatase (InterPro:IPR004007), Dihydroxyacetone kinase (InterPro…	T
3.5	minor CHO metabolism.others	sagi01_39744	(gnl|cdd|36433 : 46.2) no description available & (gnl|cdd|33678 : 36.2) no description available & (at5g14500 : 31.2) aldose 1-epimerase family protein; FUNCTIONS IN: carbohydrate binding, isomerase activity, aldose 1-epimerase activity, catalytic activity; INVOLVED IN: galactose metabolic process, carbohydrate metabolic process; LOCATED IN: cellular_component unknown; EXPRESSED IN: 22 plant str…	T
3.5	minor CHO metabolism.others	sagi01_39928	(at5g37850 : 457.0) Encodes a pyridoxal kinase required for root hair development. Mutants are hypersensitive to Na+, K+ and Li+.; SALT OVERLY SENSITIVE 4 (SOS4); FUNCTIONS IN: pyridoxal kinase activity, kinase activity; INVOLVED IN: pyridoxine biosynthetic process, hyperosmotic salinity response, trichoblast differentiation, pyridoxal 5-phosphate salvage; LOCATED IN: chloroplast; EXPRESSED IN: 2…	T
3.5	minor CHO metabolism.others	sagi01_40536	(gnl|cdd|38301 : 52.3) no description available & (at5g03770 : 44.3) Encodes a putative KDO (3-deoxy-D-manno-octulosonate) transferase; KDO transferase A (KDTA); FUNCTIONS IN: transferase activity, transferring glycosyl groups; INVOLVED IN: biosynthetic process, carbohydrate metabolic process; LOCATED IN: mitochondrion; EXPRESSED IN: 8 plant structures; EXPRESSED DURING: 4 anthesis, petal differe…	T
3.5	minor CHO metabolism.others	sagi01_40882	(gnl|cdd|38301 : 45.4) no description available & (at5g14500 : 31.2) aldose 1-epimerase family protein; FUNCTIONS IN: carbohydrate binding, isomerase activity, aldose 1-epimerase activity, catalytic activity; INVOLVED IN: galactose metabolic process, carbohydrate metabolic process; LOCATED IN: cellular_component unknown; EXPRESSED IN: 22 plant structures; EXPRESSED DURING: 13 growth stages; CONTA…	T
3.5	minor CHO metabolism.others	sagi01_42220	(at5g58730 : 99.4) pfkB-like carbohydrate kinase family protein; CONTAINS InterPro DOMAIN/s: Carbohydrate/purine kinase (InterPro:IPR011611), Carbohydrate/puine kinase, PfkB, conserved site (InterPro:IPR002173); BEST Arabidopsis thaliana protein match is: pfkB-like carbohydrate kinase family protein (TAIR:AT4G10260.1); Has 1807 Blast hits to 1807 proteins in 277 species: Archae - 0; Bacteria - 0;…	T
3.5	minor CHO metabolism.others	sagi01_4280	(at4g27600 : 180.0) Encodes a phosphofructokinase B-type carbohydrate kinase family protein, NARA5. Regulates photosynthetic gene expression.; GENES NECESSARY FOR THE ACHIEVEMENT OF RUBISCO ACCUMULATION 5 (NARA5); CONTAINS InterPro DOMAIN/s: Carbohydrate/purine kinase (InterPro:IPR011611), Carbohydrate/puine kinase, PfkB, conserved site (InterPro:IPR002173); BEST Arabidopsis thaliana protein matc…	T
3.5	minor CHO metabolism.others	sagi01_44650	(at5g66530 : 138.0) Galactose mutarotase-like superfamily protein; FUNCTIONS IN: carbohydrate binding, isomerase activity, aldose 1-epimerase activity, catalytic activity; INVOLVED IN: galactose metabolic process, carbohydrate metabolic process; EXPRESSED IN: 24 plant structures; EXPRESSED DURING: 13 growth stages; CONTAINS InterPro DOMAIN/s: Glycoside hydrolase-type carbohydrate-binding (InterPr…	T
3.5	minor CHO metabolism.others	sagi01_45221	(at4g27600 : 228.0) Encodes a phosphofructokinase B-type carbohydrate kinase family protein, NARA5. Regulates photosynthetic gene expression.; GENES NECESSARY FOR THE ACHIEVEMENT OF RUBISCO ACCUMULATION 5 (NARA5); CONTAINS InterPro DOMAIN/s: Carbohydrate/purine kinase (InterPro:IPR011611), Carbohydrate/puine kinase, PfkB, conserved site (InterPro:IPR002173); BEST Arabidopsis thaliana protein matc…	T
3.5	minor CHO metabolism.others	sagi01_45409	(at5g03770 : 103.0) Encodes a putative KDO (3-deoxy-D-manno-octulosonate) transferase; KDO transferase A (KDTA); FUNCTIONS IN: transferase activity, transferring glycosyl groups; INVOLVED IN: biosynthetic process, carbohydrate metabolic process; LOCATED IN: mitochondrion; EXPRESSED IN: 8 plant structures; EXPRESSED DURING: 4 anthesis, petal differentiation and expansion stage, E expanded cotyledo…	T
3.5	minor CHO metabolism.others	sagi01_47764	(at2g27680 : 48.9) NAD(P)-linked oxidoreductase superfamily protein; FUNCTIONS IN: oxidoreductase activity, aldo-keto reductase activity; INVOLVED IN: oxidation reduction; LOCATED IN: chloroplast stroma, chloroplast, chloroplast envelope, plant-type cell wall; EXPRESSED IN: 24 plant structures; EXPRESSED DURING: 14 growth stages; CONTAINS InterPro DOMAIN/s: Aldo/keto reductase (InterPro:IPR001395…	T
3.5	minor CHO metabolism.others	sagi01_49052	(p26792|inv1_dauca : 82.8) Beta-fructofuranosidase, insoluble isoenzyme 1 precursor (EC 3.2.1.26) (Sucrose hydrolase 1) (Invertase 1) (Cell wall beta-fructosidase 1) - Daucus carota (Carrot) & (at3g13790 : 77.4) Encodes a protein with invertase activity.; ATBFRUCT1; CONTAINS InterPro DOMAIN/s: Glycoside hydrolase, family 32 (InterPro:IPR001362), Glycosyl hydrolases family 32, N-terminal (InterPro…	T
3.5	minor CHO metabolism.others	sagi01_50679	(at5g53580 : 58.5) NAD(P)-linked oxidoreductase superfamily protein; FUNCTIONS IN: oxidoreductase activity, aldo-keto reductase activity; INVOLVED IN: oxidation reduction; LOCATED IN: chloroplast; EXPRESSED IN: 22 plant structures; EXPRESSED DURING: 13 growth stages; CONTAINS InterPro DOMAIN/s: Aldo/keto reductase (InterPro:IPR001395), Aldo/keto reductase subgroup (InterPro:IPR020471), Aldo/keto …	T
3.5	minor CHO metabolism.others	sagi01_5122	(at1g49350 : 173.0) pfkB-like carbohydrate kinase family protein; FUNCTIONS IN: kinase activity, ribokinase activity; INVOLVED IN: D-ribose metabolic process; LOCATED IN: cellular_component unknown; EXPRESSED IN: 22 plant structures; EXPRESSED DURING: 13 growth stages; CONTAINS InterPro DOMAIN/s: Carbohydrate/purine kinase (InterPro:IPR011611), Ribokinase (InterPro:IPR002139), Carbohydrate/puine …	T
3.5	minor CHO metabolism.others	sagi01_51393	(gnl|cdd|33678 : 51.2) no description available & (gnl|cdd|37407 : 39.3) no description available & (at4g28706 : 30.8) pfkB-like carbohydrate kinase family protein; FUNCTIONS IN: kinase activity, ribokinase activity; INVOLVED IN: D-ribose metabolic process; EXPRESSED IN: 21 plant structures; EXPRESSED DURING: 13 growth stages; CONTAINS InterPro DOMAIN/s: Carbohydrate/purine kinase (InterPro:IPR01…	T
3.5	minor CHO metabolism.others	sagi01_5224	(loc_os01g63840.2 : 156.0) no description available & (at5g03770 : 152.0) Encodes a putative KDO (3-deoxy-D-manno-octulosonate) transferase; KDO transferase A (KDTA); FUNCTIONS IN: transferase activity, transferring glycosyl groups; INVOLVED IN: biosynthetic process, carbohydrate metabolic process; LOCATED IN: mitochondrion; EXPRESSED IN: 8 plant structures; EXPRESSED DURING: 4 anthesis, petal di…	T
3.5	minor CHO metabolism.others	sagi01_53049	(at5g58730 : 114.0) pfkB-like carbohydrate kinase family protein; CONTAINS InterPro DOMAIN/s: Carbohydrate/purine kinase (InterPro:IPR011611), Carbohydrate/puine kinase, PfkB, conserved site (InterPro:IPR002173); BEST Arabidopsis thaliana protein match is: pfkB-like carbohydrate kinase family protein (TAIR:AT4G10260.1); Has 1807 Blast hits to 1807 proteins in 277 species: Archae - 0; Bacteria - 0…	T
3.5	minor CHO metabolism.others	sagi01_6061	(at2g27680 : 292.0) NAD(P)-linked oxidoreductase superfamily protein; FUNCTIONS IN: oxidoreductase activity, aldo-keto reductase activity; INVOLVED IN: oxidation reduction; LOCATED IN: chloroplast stroma, chloroplast, chloroplast envelope, plant-type cell wall; EXPRESSED IN: 24 plant structures; EXPRESSED DURING: 14 growth stages; CONTAINS InterPro DOMAIN/s: Aldo/keto reductase (InterPro:IPR00139…	T
3.5	minor CHO metabolism.others	sagi01_6765	(at5g52190 : 89.0) Sugar isomerase (SIS) family protein; FUNCTIONS IN: sugar binding; INVOLVED IN: carbohydrate metabolic process; EXPRESSED IN: 17 plant structures; EXPRESSED DURING: 10 growth stages; CONTAINS InterPro DOMAIN/s: Sugar isomerase (SIS) (InterPro:IPR001347); Has 950 Blast hits to 950 proteins in 353 species: Archae - 153; Bacteria - 734; Metazoa - 0; Fungi - 2; Plants - 24; Viruses…	T
3.5	minor CHO metabolism.others	sagi01_7216	(at5g14500 : 427.0) aldose 1-epimerase family protein; FUNCTIONS IN: carbohydrate binding, isomerase activity, aldose 1-epimerase activity, catalytic activity; INVOLVED IN: galactose metabolic process, carbohydrate metabolic process; LOCATED IN: cellular_component unknown; EXPRESSED IN: 22 plant structures; EXPRESSED DURING: 13 growth stages; CONTAINS InterPro DOMAIN/s: Glycoside hydrolase-type c…	T
3.5	minor CHO metabolism.others	sagi01_7436	(at5g15140 : 374.0) Galactose mutarotase-like superfamily protein; FUNCTIONS IN: aldose 1-epimerase activity; INVOLVED IN: galactose metabolic process, hexose metabolic process, carbohydrate metabolic process; LOCATED IN: endomembrane system; EXPRESSED IN: 11 plant structures; EXPRESSED DURING: 7 growth stages; CONTAINS InterPro DOMAIN/s: Glycoside hydrolase-type carbohydrate-binding (InterPro:IP…	T
3.5	minor CHO metabolism.others	sagi01_8182	(loc_os07g05000.1 : 320.0) no description available & (at1g06690 : 316.0) NAD(P)-linked oxidoreductase superfamily protein; FUNCTIONS IN: oxidoreductase activity, aldo-keto reductase activity; INVOLVED IN: oxidation reduction; LOCATED IN: chloroplast thylakoid membrane, chloroplast, plastoglobule, chloroplast envelope; EXPRESSED IN: 22 plant structures; EXPRESSED DURING: 14 growth stages; CONTAIN…	T
3.5	minor CHO metabolism.others	sagi01_8307	(at3g17940 : 509.0) Galactose mutarotase-like superfamily protein; FUNCTIONS IN: isomerase activity, carbohydrate binding, aldose 1-epimerase activity, catalytic activity; INVOLVED IN: galactose metabolic process, hexose metabolic process, carbohydrate metabolic process; LOCATED IN: cellular_component unknown; EXPRESSED IN: 25 plant structures; EXPRESSED DURING: 16 growth stages; CONTAINS InterPr…	T
3.5	minor CHO metabolism.others	sagi01_8595	(at5g53850 : 731.0) haloacid dehalogenase-like hydrolase family protein; FUNCTIONS IN: hydrolase activity, ion binding, methylthioribulose 1-phosphate dehydratase activity, metal ion binding; INVOLVED IN: L-methionine salvage; LOCATED IN: chloroplast; EXPRESSED IN: 23 plant structures; EXPRESSED DURING: 13 growth stages; CONTAINS InterPro DOMAIN/s: Class II aldolase/adducin, N-terminal (InterPro:…	T
3.5	minor CHO metabolism.others	sagi01_885	(at5g62420 : 408.0) NAD(P)-linked oxidoreductase superfamily protein; FUNCTIONS IN: oxidoreductase activity; INVOLVED IN: oxidation reduction; EXPRESSED IN: root; CONTAINS InterPro DOMAIN/s: Aldo/keto reductase (InterPro:IPR001395), Aldo/keto reductase subgroup (InterPro:IPR020471), Aldo/keto reductase, conserved site (InterPro:IPR018170); BEST Arabidopsis thaliana protein match is: NAD(P)-linked…	T
3.5	minor CHO metabolism.others	sagi01_9128	(at5g11980 : 857.0) conserved oligomeric Golgi complex component-related / COG complex component-related; CONTAINS InterPro DOMAIN/s: Conserved oligomeric Golgi complex, subunit 8 (InterPro:IPR016632), Dor1-like protein (InterPro:IPR007255); Has 30201 Blast hits to 17322 proteins in 780 species: Archae - 12; Bacteria - 1396; Metazoa - 17338; Fungi - 3422; Plants - 5037; Viruses - 0; Other Eukaryo…	T
3.5	minor CHO metabolism.others	sagi01_9644	(loc_os04g56290.5 : 522.0) no description available & (at5g57330 : 504.0) Galactose mutarotase-like superfamily protein; FUNCTIONS IN: isomerase activity, carbohydrate binding, aldose 1-epimerase activity, catalytic activity; INVOLVED IN: galactose metabolic process, carbohydrate metabolic process; LOCATED IN: cellular_component unknown; EXPRESSED IN: 26 plant structures; EXPRESSED DURING: 15 gro…	T
3.6	minor CHO metabolism.callose	sagi01_1054	(gnl|cdd|38301 : 52.7) no description available & (gnl|cdd|33678 : 49.7) no description available & (at3g14570 : 31.2) encodes a protein similar to callose synthase; glucan synthase-like 4 (GSL04); FUNCTIONS IN: transferase activity, transferring glycosyl groups, 1,3-beta-glucan synthase activity; INVOLVED IN: 1,3-beta-glucan biosynthetic process; LOCATED IN: 1,3-beta-glucan synthase complex, mem…	T
3.6	minor CHO metabolism.callose	sagi01_11215	(at1g18650 : 125.0) Encodes a member of the X8-GPI family of proteins. It localizes to the plasmodesmata and is predicted to bind callose.; plasmodesmata callose-binding protein 3 (PDCB3); CONTAINS InterPro DOMAIN/s: X8 (InterPro:IPR012946); BEST Arabidopsis thaliana protein match is: glucan endo-1,3-beta-glucosidase-like protein 3 (TAIR:AT5G08000.1); Has 1473 Blast hits to 1425 proteins in 72 sp…	T
3.6	minor CHO metabolism.callose	sagi01_1156	(at5g13000 : 3302.0) encodes a gene similar to callose synthase; glucan synthase-like 12 (GSL12); FUNCTIONS IN: transferase activity, transferring glycosyl groups, 1,3-beta-glucan synthase activity; INVOLVED IN: 1,3-beta-glucan biosynthetic process; LOCATED IN: 1,3-beta-glucan synthase complex; EXPRESSED IN: 23 plant structures; EXPRESSED DURING: 13 growth stages; CONTAINS InterPro DOMAIN/s: Glyc…	T
3.6	minor CHO metabolism.callose	sagi01_12334	(at1g18650 : 122.0) Encodes a member of the X8-GPI family of proteins. It localizes to the plasmodesmata and is predicted to bind callose.; plasmodesmata callose-binding protein 3 (PDCB3); CONTAINS InterPro DOMAIN/s: X8 (InterPro:IPR012946); BEST Arabidopsis thaliana protein match is: glucan endo-1,3-beta-glucosidase-like protein 3 (TAIR:AT5G08000.1); Has 1473 Blast hits to 1425 proteins in 72 sp…	T
3.6	minor CHO metabolism.callose	sagi01_1248	(at4g04970 : 1551.0) encodes a gene similar to callose synthase; glucan synthase-like 1 (GSL1); FUNCTIONS IN: transferase activity, transferring glycosyl groups, 1,3-beta-glucan synthase activity; INVOLVED IN: reproduction, 1,3-beta-glucan biosynthetic process, pollen development; LOCATED IN: 1,3-beta-glucan synthase complex, plasma membrane; EXPRESSED IN: 22 plant structures; EXPRESSED DURING: 1…	T
3.6	minor CHO metabolism.callose	sagi01_12945	(loc_os06g08380.1 : 189.0) no description available & (at2g13680 : 185.0) Responsible for the synthesis of callose deposited at the primary cell wall of meiocytes, tetrads and microspores. Required for exine formation during microgametogenesis and for pollen viability. Highest expression in meiocytes, tetrads, microspores and mature pollen.; callose synthase 5 (CALS5); FUNCTIONS IN: 1,3-beta-gluc…	T
3.6	minor CHO metabolism.callose	sagi01_17047	(at3g07160 : 1265.0) Encodes GSL10, a member of the Glucan Synthase-Like (GSL) family believed to be involved in the synthesis of the cell wall component callose. GSL10 is required for male gametophyte development and plant growth. Has a role in entry of microspores into mitosis. GSL10 mutation leads to perturbation of microspore division symmetry, irregular callose deposition and failure of gene…	T
3.6	minor CHO metabolism.callose	sagi01_17925	(at3g14570 : 368.0) encodes a protein similar to callose synthase; glucan synthase-like 4 (GSL04); FUNCTIONS IN: transferase activity, transferring glycosyl groups, 1,3-beta-glucan synthase activity; INVOLVED IN: 1,3-beta-glucan biosynthetic process; LOCATED IN: 1,3-beta-glucan synthase complex, membrane; EXPRESSED IN: 23 plant structures; EXPRESSED DURING: 15 growth stages; CONTAINS InterPro DOM…	T
3.6	minor CHO metabolism.callose	sagi01_18024	(at3g14570 : 157.0) encodes a protein similar to callose synthase; glucan synthase-like 4 (GSL04); FUNCTIONS IN: transferase activity, transferring glycosyl groups, 1,3-beta-glucan synthase activity; INVOLVED IN: 1,3-beta-glucan biosynthetic process; LOCATED IN: 1,3-beta-glucan synthase complex, membrane; EXPRESSED IN: 23 plant structures; EXPRESSED DURING: 15 growth stages; CONTAINS InterPro DOM…	T
3.6	minor CHO metabolism.callose	sagi01_18690	(loc_os01g55040.1 : 159.0) no description available & (at4g03550 : 152.0) Encodes a callose synthase that is required for wound and papillary callose formation in response to fungal pathogens Erysiphe and Blumeria. Mutants are resistant to P. parasitica and exhibit an exaggerated PR1 response.Contributes to PAMP-induced basal defense.; glucan synthase-like 5 (GSL05); FUNCTIONS IN: transferase act…	T
3.6	minor CHO metabolism.callose	sagi01_18963	(gnl|cdd|70912 : 45.4) no description available & (gnl|cdd|37596 : 45.4) no description available & (at2g36850 : 32.3) Encodes GSL8, a member of the Glucan Synthase-Like (GSL) family believed to be involved in the synthesis of the cell wall component callose. GSL8 is required for male gametophyte development and plant growth. Has a role in entry of microspores into mitosis. Also refer to GSL10 (A…	T
3.6	minor CHO metabolism.callose	sagi01_193	(loc_os06g08380.1 : 575.0) no description available & (at2g13680 : 555.0) Responsible for the synthesis of callose deposited at the primary cell wall of meiocytes, tetrads and microspores. Required for exine formation during microgametogenesis and for pollen viability. Highest expression in meiocytes, tetrads, microspores and mature pollen.; callose synthase 5 (CALS5); FUNCTIONS IN: 1,3-beta-gluc…	T
3.6	minor CHO metabolism.callose	sagi01_19635	(at2g13680 : 67.4) Responsible for the synthesis of callose deposited at the primary cell wall of meiocytes, tetrads and microspores. Required for exine formation during microgametogenesis and for pollen viability. Highest expression in meiocytes, tetrads, microspores and mature pollen.; callose synthase 5 (CALS5); FUNCTIONS IN: 1,3-beta-glucan synthase activity; INVOLVED IN: in 6 processes; LOCA…	T
3.6	minor CHO metabolism.callose	sagi01_20618	(gnl|cdd|38301 : 53.9) no description available & (gnl|cdd|70912 : 49.3) no description available & (at2g36850 : 30.0) Encodes GSL8, a member of the Glucan Synthase-Like (GSL) family believed to be involved in the synthesis of the cell wall component callose. GSL8 is required for male gametophyte development and plant growth. Has a role in entry of microspores into mitosis. Also refer to GSL10 (A…	T
3.6	minor CHO metabolism.callose	sagi01_21	(at4g03550 : 1395.0) Encodes a callose synthase that is required for wound and papillary callose formation in response to fungal pathogens Erysiphe and Blumeria. Mutants are resistant to P. parasitica and exhibit an exaggerated PR1 response.Contributes to PAMP-induced basal defense.; glucan synthase-like 5 (GSL05); FUNCTIONS IN: transferase activity, transferring glycosyl groups, 1,3-beta-glucan …	T
3.6	minor CHO metabolism.callose	sagi01_24255	(gnl|cdd|36433 : 51.2) no description available & (at2g13680 : 45.1) Responsible for the synthesis of callose deposited at the primary cell wall of meiocytes, tetrads and microspores. Required for exine formation during microgametogenesis and for pollen viability. Highest expression in meiocytes, tetrads, microspores and mature pollen.; callose synthase 5 (CALS5); FUNCTIONS IN: 1,3-beta-glucan sy…	T
3.6	minor CHO metabolism.callose	sagi01_28136	(at3g14570 : 95.9) encodes a protein similar to callose synthase; glucan synthase-like 4 (GSL04); FUNCTIONS IN: transferase activity, transferring glycosyl groups, 1,3-beta-glucan synthase activity; INVOLVED IN: 1,3-beta-glucan biosynthetic process; LOCATED IN: 1,3-beta-glucan synthase complex, membrane; EXPRESSED IN: 23 plant structures; EXPRESSED DURING: 15 growth stages; CONTAINS InterPro DOMA…	T
3.6	minor CHO metabolism.callose	sagi01_29005	(at4g04970 : 334.0) encodes a gene similar to callose synthase; glucan synthase-like 1 (GSL1); FUNCTIONS IN: transferase activity, transferring glycosyl groups, 1,3-beta-glucan synthase activity; INVOLVED IN: reproduction, 1,3-beta-glucan biosynthetic process, pollen development; LOCATED IN: 1,3-beta-glucan synthase complex, plasma membrane; EXPRESSED IN: 22 plant structures; EXPRESSED DURING: 13…	T
3.6	minor CHO metabolism.callose	sagi01_32099	(at3g07160 : 203.0) Encodes GSL10, a member of the Glucan Synthase-Like (GSL) family believed to be involved in the synthesis of the cell wall component callose. GSL10 is required for male gametophyte development and plant growth. Has a role in entry of microspores into mitosis. GSL10 mutation leads to perturbation of microspore division symmetry, irregular callose deposition and failure of gener…	T
3.6	minor CHO metabolism.callose	sagi01_32404	(at3g14570 : 695.0) encodes a protein similar to callose synthase; glucan synthase-like 4 (GSL04); FUNCTIONS IN: transferase activity, transferring glycosyl groups, 1,3-beta-glucan synthase activity; INVOLVED IN: 1,3-beta-glucan biosynthetic process; LOCATED IN: 1,3-beta-glucan synthase complex, membrane; EXPRESSED IN: 23 plant structures; EXPRESSED DURING: 15 growth stages; CONTAINS InterPro DOM…	T
3.6	minor CHO metabolism.callose	sagi01_32504	(gnl|cdd|38301 : 42.7) no description available & (gnl|cdd|68651 : 40.7) no description available & (at3g07160 : 30.4) Encodes GSL10, a member of the Glucan Synthase-Like (GSL) family believed to be involved in the synthesis of the cell wall component callose. GSL10 is required for male gametophyte development and plant growth. Has a role in entry of microspores into mitosis. GSL10 mutation leads…	T
3.6	minor CHO metabolism.callose	sagi01_3269	(at4g03550 : 508.0) Encodes a callose synthase that is required for wound and papillary callose formation in response to fungal pathogens Erysiphe and Blumeria. Mutants are resistant to P. parasitica and exhibit an exaggerated PR1 response.Contributes to PAMP-induced basal defense.; glucan synthase-like 5 (GSL05); FUNCTIONS IN: transferase activity, transferring glycosyl groups, 1,3-beta-glucan s…	T
3.6	minor CHO metabolism.callose	sagi01_34151	(at1g06490 : 167.0) encodes a gene similar to callose synthase; glucan synthase-like 7 (GSL07); FUNCTIONS IN: transferase activity, transferring glycosyl groups, 1,3-beta-glucan synthase activity; INVOLVED IN: 1,3-beta-glucan biosynthetic process; LOCATED IN: 1,3-beta-glucan synthase complex, membrane; EXPRESSED IN: 20 plant structures; EXPRESSED DURING: 13 growth stages; CONTAINS InterPro DOMAIN…	T
3.6	minor CHO metabolism.callose	sagi01_34479	(gnl|cdd|38301 : 48.5) no description available & (gnl|cdd|33678 : 40.8) no description available & (at4g03550 : 30.0) Encodes a callose synthase that is required for wound and papillary callose formation in response to fungal pathogens Erysiphe and Blumeria. Mutants are resistant to P. parasitica and exhibit an exaggerated PR1 response.Contributes to PAMP-induced basal defense.; glucan synthase-…	T
3.6	minor CHO metabolism.callose	sagi01_35635	(gnl|cdd|38301 : 44.6) no description available & (at3g59100 : 31.6) encodes a protein similar to callose synthase; glucan synthase-like 11 (GSL11); FUNCTIONS IN: transferase activity, transferring glycosyl groups, 1,3-beta-glucan synthase activity; INVOLVED IN: 1,3-beta-glucan biosynthetic process; LOCATED IN: 1,3-beta-glucan synthase complex, membrane; EXPRESSED IN: 22 plant structures; EXPRESS…	T
3.6	minor CHO metabolism.callose	sagi01_3600	(at2g13680 : 558.0) Responsible for the synthesis of callose deposited at the primary cell wall of meiocytes, tetrads and microspores. Required for exine formation during microgametogenesis and for pollen viability. Highest expression in meiocytes, tetrads, microspores and mature pollen.; callose synthase 5 (CALS5); FUNCTIONS IN: 1,3-beta-glucan synthase activity; INVOLVED IN: in 6 processes; LOC…	T
3.6	minor CHO metabolism.callose	sagi01_3740	(at3g14570 : 354.0) encodes a protein similar to callose synthase; glucan synthase-like 4 (GSL04); FUNCTIONS IN: transferase activity, transferring glycosyl groups, 1,3-beta-glucan synthase activity; INVOLVED IN: 1,3-beta-glucan biosynthetic process; LOCATED IN: 1,3-beta-glucan synthase complex, membrane; EXPRESSED IN: 23 plant structures; EXPRESSED DURING: 15 growth stages; CONTAINS InterPro DOM…	T
3.6	minor CHO metabolism.callose	sagi01_3779	(at3g14570 : 493.0) encodes a protein similar to callose synthase; glucan synthase-like 4 (GSL04); FUNCTIONS IN: transferase activity, transferring glycosyl groups, 1,3-beta-glucan synthase activity; INVOLVED IN: 1,3-beta-glucan biosynthetic process; LOCATED IN: 1,3-beta-glucan synthase complex, membrane; EXPRESSED IN: 23 plant structures; EXPRESSED DURING: 15 growth stages; CONTAINS InterPro DOM…	T
3.6	minor CHO metabolism.callose	sagi01_37811	(at3g14570 : 56.2) encodes a protein similar to callose synthase; glucan synthase-like 4 (GSL04); FUNCTIONS IN: transferase activity, transferring glycosyl groups, 1,3-beta-glucan synthase activity; INVOLVED IN: 1,3-beta-glucan biosynthetic process; LOCATED IN: 1,3-beta-glucan synthase complex, membrane; EXPRESSED IN: 23 plant structures; EXPRESSED DURING: 15 growth stages; CONTAINS InterPro DOMA…	T
3.6	minor CHO metabolism.callose	sagi01_37898	(at1g06490 : 233.0) encodes a gene similar to callose synthase; glucan synthase-like 7 (GSL07); FUNCTIONS IN: transferase activity, transferring glycosyl groups, 1,3-beta-glucan synthase activity; INVOLVED IN: 1,3-beta-glucan biosynthetic process; LOCATED IN: 1,3-beta-glucan synthase complex, membrane; EXPRESSED IN: 20 plant structures; EXPRESSED DURING: 13 growth stages; CONTAINS InterPro DOMAIN…	T
3.6	minor CHO metabolism.callose	sagi01_3941	(at4g04970 : 419.0) encodes a gene similar to callose synthase; glucan synthase-like 1 (GSL1); FUNCTIONS IN: transferase activity, transferring glycosyl groups, 1,3-beta-glucan synthase activity; INVOLVED IN: reproduction, 1,3-beta-glucan biosynthetic process, pollen development; LOCATED IN: 1,3-beta-glucan synthase complex, plasma membrane; EXPRESSED IN: 22 plant structures; EXPRESSED DURING: 13…	T
3.6	minor CHO metabolism.callose	sagi01_40146	(at2g36850 : 395.0) Encodes GSL8, a member of the Glucan Synthase-Like (GSL) family believed to be involved in the synthesis of the cell wall component callose. GSL8 is required for male gametophyte development and plant growth. Has a role in entry of microspores into mitosis. Also refer to GSL10 (At3g07160).; glucan synthase-like 8 (GSL8); FUNCTIONS IN: transferase activity, transferring glycosy…	T
3.6	minor CHO metabolism.callose	sagi01_40778	(at3g14570 : 82.4) encodes a protein similar to callose synthase; glucan synthase-like 4 (GSL04); FUNCTIONS IN: transferase activity, transferring glycosyl groups, 1,3-beta-glucan synthase activity; INVOLVED IN: 1,3-beta-glucan biosynthetic process; LOCATED IN: 1,3-beta-glucan synthase complex, membrane; EXPRESSED IN: 23 plant structures; EXPRESSED DURING: 15 growth stages; CONTAINS InterPro DOMA…	T
3.6	minor CHO metabolism.callose	sagi01_40799	(at1g06490 : 267.0) encodes a gene similar to callose synthase; glucan synthase-like 7 (GSL07); FUNCTIONS IN: transferase activity, transferring glycosyl groups, 1,3-beta-glucan synthase activity; INVOLVED IN: 1,3-beta-glucan biosynthetic process; LOCATED IN: 1,3-beta-glucan synthase complex, membrane; EXPRESSED IN: 20 plant structures; EXPRESSED DURING: 13 growth stages; CONTAINS InterPro DOMAIN…	T
3.6	minor CHO metabolism.callose	sagi01_41	(at2g36850 : 2615.0) Encodes GSL8, a member of the Glucan Synthase-Like (GSL) family believed to be involved in the synthesis of the cell wall component callose. GSL8 is required for male gametophyte development and plant growth. Has a role in entry of microspores into mitosis. Also refer to GSL10 (At3g07160).; glucan synthase-like 8 (GSL8); FUNCTIONS IN: transferase activity, transferring glycos…	T
3.6	minor CHO metabolism.callose	sagi01_41000	(at2g13680 : 109.0) Responsible for the synthesis of callose deposited at the primary cell wall of meiocytes, tetrads and microspores. Required for exine formation during microgametogenesis and for pollen viability. Highest expression in meiocytes, tetrads, microspores and mature pollen.; callose synthase 5 (CALS5); FUNCTIONS IN: 1,3-beta-glucan synthase activity; INVOLVED IN: in 6 processes; LOC…	T
3.6	minor CHO metabolism.callose	sagi01_4129	(at3g07160 : 395.0) Encodes GSL10, a member of the Glucan Synthase-Like (GSL) family believed to be involved in the synthesis of the cell wall component callose. GSL10 is required for male gametophyte development and plant growth. Has a role in entry of microspores into mitosis. GSL10 mutation leads to perturbation of microspore division symmetry, irregular callose deposition and failure of gener…	T
3.6	minor CHO metabolism.callose	sagi01_41654	(at3g14570 : 93.6) encodes a protein similar to callose synthase; glucan synthase-like 4 (GSL04); FUNCTIONS IN: transferase activity, transferring glycosyl groups, 1,3-beta-glucan synthase activity; INVOLVED IN: 1,3-beta-glucan biosynthetic process; LOCATED IN: 1,3-beta-glucan synthase complex, membrane; EXPRESSED IN: 23 plant structures; EXPRESSED DURING: 15 growth stages; CONTAINS InterPro DOMA…	T
3.6	minor CHO metabolism.callose	sagi01_419	(at3g07160 : 981.0) Encodes GSL10, a member of the Glucan Synthase-Like (GSL) family believed to be involved in the synthesis of the cell wall component callose. GSL10 is required for male gametophyte development and plant growth. Has a role in entry of microspores into mitosis. GSL10 mutation leads to perturbation of microspore division symmetry, irregular callose deposition and failure of gener…	T
3.6	minor CHO metabolism.callose	sagi01_42830	(at2g13680 : 63.5) Responsible for the synthesis of callose deposited at the primary cell wall of meiocytes, tetrads and microspores. Required for exine formation during microgametogenesis and for pollen viability. Highest expression in meiocytes, tetrads, microspores and mature pollen.; callose synthase 5 (CALS5); FUNCTIONS IN: 1,3-beta-glucan synthase activity; INVOLVED IN: in 6 processes; LOCA…	T
3.6	minor CHO metabolism.callose	sagi01_43186	(at4g04970 : 107.0) encodes a gene similar to callose synthase; glucan synthase-like 1 (GSL1); FUNCTIONS IN: transferase activity, transferring glycosyl groups, 1,3-beta-glucan synthase activity; INVOLVED IN: reproduction, 1,3-beta-glucan biosynthetic process, pollen development; LOCATED IN: 1,3-beta-glucan synthase complex, plasma membrane; EXPRESSED IN: 22 plant structures; EXPRESSED DURING: 13…	T
3.6	minor CHO metabolism.callose	sagi01_43324	(at1g06490 : 79.3) encodes a gene similar to callose synthase; glucan synthase-like 7 (GSL07); FUNCTIONS IN: transferase activity, transferring glycosyl groups, 1,3-beta-glucan synthase activity; INVOLVED IN: 1,3-beta-glucan biosynthetic process; LOCATED IN: 1,3-beta-glucan synthase complex, membrane; EXPRESSED IN: 20 plant structures; EXPRESSED DURING: 13 growth stages; CONTAINS InterPro DOMAIN/…	T
3.6	minor CHO metabolism.callose	sagi01_4452	(gnl|cdd|38301 : 46.5) no description available & (gnl|cdd|33637 : 35.7) no description available & (at3g14570 : 30.4) encodes a protein similar to callose synthase; glucan synthase-like 4 (GSL04); FUNCTIONS IN: transferase activity, transferring glycosyl groups, 1,3-beta-glucan synthase activity; INVOLVED IN: 1,3-beta-glucan biosynthetic process; LOCATED IN: 1,3-beta-glucan synthase complex, mem…	T
3.6	minor CHO metabolism.callose	sagi01_44873	(gnl|cdd|38301 : 43.5) no description available & (gnl|cdd|34516 : 38.8) no description available & (at2g13680 : 33.1) Responsible for the synthesis of callose deposited at the primary cell wall of meiocytes, tetrads and microspores. Required for exine formation during microgametogenesis and for pollen viability. Highest expression in meiocytes, tetrads, microspores and mature pollen.; callose sy…	T
3.6	minor CHO metabolism.callose	sagi01_44933	(at3g59100 : 105.0) encodes a protein similar to callose synthase; glucan synthase-like 11 (GSL11); FUNCTIONS IN: transferase activity, transferring glycosyl groups, 1,3-beta-glucan synthase activity; INVOLVED IN: 1,3-beta-glucan biosynthetic process; LOCATED IN: 1,3-beta-glucan synthase complex, membrane; EXPRESSED IN: 22 plant structures; EXPRESSED DURING: 13 growth stages; CONTAINS InterPro DO…	T
3.6	minor CHO metabolism.callose	sagi01_4891	(gnl|cdd|36433 : 43.9) no description available & (gnl|cdd|82074 : 35.6) no description available & (at3g59100 : 31.6) encodes a protein similar to callose synthase; glucan synthase-like 11 (GSL11); FUNCTIONS IN: transferase activity, transferring glycosyl groups, 1,3-beta-glucan synthase activity; INVOLVED IN: 1,3-beta-glucan biosynthetic process; LOCATED IN: 1,3-beta-glucan synthase complex, me…	T
3.6	minor CHO metabolism.callose	sagi01_49919	(at1g06490 : 202.0) encodes a gene similar to callose synthase; glucan synthase-like 7 (GSL07); FUNCTIONS IN: transferase activity, transferring glycosyl groups, 1,3-beta-glucan synthase activity; INVOLVED IN: 1,3-beta-glucan biosynthetic process; LOCATED IN: 1,3-beta-glucan synthase complex, membrane; EXPRESSED IN: 20 plant structures; EXPRESSED DURING: 13 growth stages; CONTAINS InterPro DOMAIN…	T
3.6	minor CHO metabolism.callose	sagi01_51652	(at2g13680 : 88.6) Responsible for the synthesis of callose deposited at the primary cell wall of meiocytes, tetrads and microspores. Required for exine formation during microgametogenesis and for pollen viability. Highest expression in meiocytes, tetrads, microspores and mature pollen.; callose synthase 5 (CALS5); FUNCTIONS IN: 1,3-beta-glucan synthase activity; INVOLVED IN: in 6 processes; LOCA…	T
3.6	minor CHO metabolism.callose	sagi01_52467	(gnl|cdd|36433 : 52.7) no description available & (at5g08000 : 35.8) Encodes a member of the X8-GPI family of proteins. It localizes to the plasmodesmata and binds callose.; "glucan endo-1,3-beta-glucosidase-like protein 3" (E13L3); FUNCTIONS IN: callose binding, polysaccharide binding; INVOLVED IN: biological_process unknown; LOCATED IN: plasmodesma, anchored to plasma membrane, anchored to memb…	T
3.6	minor CHO metabolism.callose	sagi01_53128	(at3g59100 : 81.6) encodes a protein similar to callose synthase; glucan synthase-like 11 (GSL11); FUNCTIONS IN: transferase activity, transferring glycosyl groups, 1,3-beta-glucan synthase activity; INVOLVED IN: 1,3-beta-glucan biosynthetic process; LOCATED IN: 1,3-beta-glucan synthase complex, membrane; EXPRESSED IN: 22 plant structures; EXPRESSED DURING: 13 growth stages; CONTAINS InterPro DOM…	T
3.6	minor CHO metabolism.callose	sagi01_53975	(at5g13000 : 77.8) encodes a gene similar to callose synthase; glucan synthase-like 12 (GSL12); FUNCTIONS IN: transferase activity, transferring glycosyl groups, 1,3-beta-glucan synthase activity; INVOLVED IN: 1,3-beta-glucan biosynthetic process; LOCATED IN: 1,3-beta-glucan synthase complex; EXPRESSED IN: 23 plant structures; EXPRESSED DURING: 13 growth stages; CONTAINS InterPro DOMAIN/s: Glycos…	T
3.6	minor CHO metabolism.callose	sagi01_54552	(at3g59100 : 109.0) encodes a protein similar to callose synthase; glucan synthase-like 11 (GSL11); FUNCTIONS IN: transferase activity, transferring glycosyl groups, 1,3-beta-glucan synthase activity; INVOLVED IN: 1,3-beta-glucan biosynthetic process; LOCATED IN: 1,3-beta-glucan synthase complex, membrane; EXPRESSED IN: 22 plant structures; EXPRESSED DURING: 13 growth stages; CONTAINS InterPro DO…	T
3.6	minor CHO metabolism.callose	sagi01_55753	(gnl|cdd|36433 : 50.8) no description available & (at1g06490 : 48.5) encodes a gene similar to callose synthase; glucan synthase-like 7 (GSL07); FUNCTIONS IN: transferase activity, transferring glycosyl groups, 1,3-beta-glucan synthase activity; INVOLVED IN: 1,3-beta-glucan biosynthetic process; LOCATED IN: 1,3-beta-glucan synthase complex, membrane; EXPRESSED IN: 20 plant structures; EXPRESSED D…	T
3.6	minor CHO metabolism.callose	sagi01_5922	(at2g13680 : 298.0) Responsible for the synthesis of callose deposited at the primary cell wall of meiocytes, tetrads and microspores. Required for exine formation during microgametogenesis and for pollen viability. Highest expression in meiocytes, tetrads, microspores and mature pollen.; callose synthase 5 (CALS5); FUNCTIONS IN: 1,3-beta-glucan synthase activity; INVOLVED IN: in 6 processes; LOC…	T
3.6	minor CHO metabolism.callose	sagi01_6817	(at2g13680 : 215.0) Responsible for the synthesis of callose deposited at the primary cell wall of meiocytes, tetrads and microspores. Required for exine formation during microgametogenesis and for pollen viability. Highest expression in meiocytes, tetrads, microspores and mature pollen.; callose synthase 5 (CALS5); FUNCTIONS IN: 1,3-beta-glucan synthase activity; INVOLVED IN: in 6 processes; LOC…	T
3.6	minor CHO metabolism.callose	sagi01_764	(at4g03550 : 501.0) Encodes a callose synthase that is required for wound and papillary callose formation in response to fungal pathogens Erysiphe and Blumeria. Mutants are resistant to P. parasitica and exhibit an exaggerated PR1 response.Contributes to PAMP-induced basal defense.; glucan synthase-like 5 (GSL05); FUNCTIONS IN: transferase activity, transferring glycosyl groups, 1,3-beta-glucan s…	T
3.6	minor CHO metabolism.callose	sagi01_774	(at1g06490 : 682.0) encodes a gene similar to callose synthase; glucan synthase-like 7 (GSL07); FUNCTIONS IN: transferase activity, transferring glycosyl groups, 1,3-beta-glucan synthase activity; INVOLVED IN: 1,3-beta-glucan biosynthetic process; LOCATED IN: 1,3-beta-glucan synthase complex, membrane; EXPRESSED IN: 20 plant structures; EXPRESSED DURING: 13 growth stages; CONTAINS InterPro DOMAIN…	T
3.7	minor CHO metabolism.sugar kinases
3.7	minor CHO metabolism.sugar kinases	sagi01_14534	(at5g49650 : 834.0) Encodes a cytosolic protein capable of phosphorylating xylulose and deoxy-xylulose. It most likely plays a role in producing precursors for isoprenoid biosynthesis.; xylulose kinase-2 (XK-2); FUNCTIONS IN: xylulokinase activity; INVOLVED IN: xylulose metabolic process; LOCATED IN: cytosol; EXPRESSED IN: 23 plant structures; EXPRESSED DURING: 13 growth stages; CONTAINS InterPro…	T
3.7	minor CHO metabolism.sugar kinases	sagi01_2910	(at2g21370 : 471.0) Although this gene has a sequence similar to xylulose kinases, several lines of experimental evidence suggest that it does not act on xylulose or deoxy-xylulose.; xylulose kinase-1 (XK-1); FUNCTIONS IN: xylulokinase activity; INVOLVED IN: carbohydrate metabolic process; LOCATED IN: chloroplast, plastid, cytoplasm; EXPRESSED IN: 11 plant structures; EXPRESSED DURING: 7 growth s…	T
3.8	minor CHO metabolism.galactose
3.99	minor CHO metabolism.misc
3.99	minor CHO metabolism.misc	sagi01_13554	(gnl|cdd|38301 : 48.5) no description available & (gnl|cdd|34516 : 36.5) no description available & (at5g36700 : 33.5) 2-phosphoglycolate phosphatase 1 (PGLP1); FUNCTIONS IN: phosphoglycolate phosphatase activity; INVOLVED IN: metabolic process; EXPRESSED IN: 7 plant structures; CONTAINS InterPro DOMAIN/s: HAD-superfamily hydrolase, subfamily IIA (InterPro:IPR006357), 2-phosphoglycolate phosphata…	T
3.99	minor CHO metabolism.misc	sagi01_16771	(at5g36700 : 202.0) 2-phosphoglycolate phosphatase 1 (PGLP1); FUNCTIONS IN: phosphoglycolate phosphatase activity; INVOLVED IN: metabolic process; EXPRESSED IN: 7 plant structures; CONTAINS InterPro DOMAIN/s: HAD-superfamily hydrolase, subfamily IIA (InterPro:IPR006357), 2-phosphoglycolate phosphatase, eukaryotic (InterPro:IPR006349); BEST Arabidopsis thaliana protein match is: Haloacid dehalogen…	T
3.99	minor CHO metabolism.misc	sagi01_26636	(at5g36700 : 167.0) 2-phosphoglycolate phosphatase 1 (PGLP1); FUNCTIONS IN: phosphoglycolate phosphatase activity; INVOLVED IN: metabolic process; EXPRESSED IN: 7 plant structures; CONTAINS InterPro DOMAIN/s: HAD-superfamily hydrolase, subfamily IIA (InterPro:IPR006357), 2-phosphoglycolate phosphatase, eukaryotic (InterPro:IPR006349); BEST Arabidopsis thaliana protein match is: Haloacid dehalogen…	T
3.99	minor CHO metabolism.misc	sagi01_8450	(at5g47760 : 410.0) serine/threonine protein kinase; 2-phosphoglycolate phosphatase 2 (PGLP2); FUNCTIONS IN: protein serine/threonine kinase activity, phosphoglycolate phosphatase activity; INVOLVED IN: metabolic process; LOCATED IN: chloroplast; EXPRESSED IN: 26 plant structures; EXPRESSED DURING: 13 growth stages; CONTAINS InterPro DOMAIN/s: HAD-superfamily hydrolase, subfamily IIA (InterPro:IP…	T
4	glycolysis
4.1	glycolysis.cytosolic branch
4.1001	glycolysis	dihydroxyacetone-p	PS.calvin cycle; photorespiration; glycolysis	M
4.1002	glycolysis	glyceraldehyde-3-p	PS.calvin cycle; photorespiration; glycolysis	M
4.1003	glycolysis	glycerate-1,3-bisp	PS.calvin cycle; photorespiration; glycolysis	M
4.1004	glycolysis	glycerate-3-p	PS.calvin cycle; photorespiration; glycolysis	M
4.1005	glycolysis	p-enolpyruvate	glyclolysis	M
4.1006	glycolysis	pyruvate	glyclolysis	M
4.1007	glycolysis	glycerate-2-p	glyclolysis	M
4.2	glycolysis.plastid branch
4.3	glycolysis.unclear/dually targeted
5	fermentation
5.1	fermentation.LDH
5.1	fermentation.LDH	sagi01_2642	(at4g17260 : 533.0) Lactate/malate dehydrogenase family protein; FUNCTIONS IN: in 6 functions; INVOLVED IN: response to salt stress, response to abscisic acid stimulus; LOCATED IN: plasma membrane; EXPRESSED IN: 24 plant structures; EXPRESSED DURING: 13 growth stages; CONTAINS InterPro DOMAIN/s: L-lactate dehydrogenase (InterPro:IPR011304), Lactate/malate dehydrogenase, C-terminal (InterPro:IPR02…	T
5.1001	fermentation	lactate	fermentation	M
5.1002	fermentation	alanine	amino acid synthesis.alanine; amino acid degradation.alanine; amino acid degradation.tryptophan; Co-factor metabolism; fermentation	M
5.2	fermentation.PDC	sagi01_13708	(at5g54960 : 1000.0) pyruvate decarboxylase-2; pyruvate decarboxylase-2 (PDC2); FUNCTIONS IN: pyruvate decarboxylase activity, magnesium ion binding, carboxy-lyase activity, thiamin pyrophosphate binding, catalytic activity; INVOLVED IN: response to hypoxia; LOCATED IN: cellular_component unknown; EXPRESSED IN: 24 plant structures; EXPRESSED DURING: 13 growth stages; CONTAINS InterPro DOMAIN/s: T…	T
5.2	fermentation.PDC	sagi01_20959	(p51850|pdc1_pea : 984.0) Pyruvate decarboxylase isozyme 1 (EC 4.1.1.1) (PDC) - Pisum sativum (Garden pea) & (loc_os03g18220.1 : 918.0) no description available & (at4g33070 : 909.0) Thiamine pyrophosphate dependent pyruvate decarboxylase family protein; FUNCTIONS IN: in 6 functions; LOCATED IN: membrane; EXPRESSED IN: 11 plant structures; EXPRESSED DURING: 4 anthesis, C globular stage, F mature …	T
5.2	fermentation.PDC	sagi01_32332	(at5g17380 : 862.0) Thiamine pyrophosphate dependent pyruvate decarboxylase family protein; FUNCTIONS IN: pyruvate decarboxylase activity, magnesium ion binding, thiamin pyrophosphate binding, transferase activity, catalytic activity; LOCATED IN: cellular_component unknown; EXPRESSED IN: 23 plant structures; EXPRESSED DURING: 13 growth stages; CONTAINS InterPro DOMAIN/s: TPP-binding enzyme, conse…	T
5.2	fermentation.PDC	sagi01_54023	(gnl|cdd|36433 : 52.7) no description available & (at4g33070 : 48.5) Thiamine pyrophosphate dependent pyruvate decarboxylase family protein; FUNCTIONS IN: in 6 functions; LOCATED IN: membrane; EXPRESSED IN: 11 plant structures; EXPRESSED DURING: 4 anthesis, C globular stage, F mature embryo stage, petal differentiation and expansion stage, E expanded cotyledon stage; CONTAINS InterPro DOMAIN/s: T…	T
5.3	fermentation.ADH
5.3	fermentation.ADH	sagi01_16785	(gnl|cdd|38301 : 45.0) no description available & (gnl|cdd|85561 : 41.9) no description available & (p14675|adh3_soltu : 36.6) Alcohol dehydrogenase 3 (EC 1.1.1.1) - Solanum tuberosum (Potato) & (loc_os11g10480.1 : 36.6) no description available & (at1g77120 : 36.2) Catalyzes the reduction of acetaldehyde using NADH as reductant. Requires zinc for activity. Dimer. Anaerobic response polypeptide (…	T
5.3	fermentation.ADH	sagi01_2333	(p20306|adh1_orysa : 419.0) Alcohol dehydrogenase 1 (EC 1.1.1.1) - Oryza sativa (Rice) & (loc_os11g10480.1 : 419.0) no description available & (at1g77120 : 401.0) Catalyzes the reduction of acetaldehyde using NADH as reductant. Requires zinc for activity. Dimer. Anaerobic response polypeptide (ANP). Fermentation. The protein undergoes thiolation following treatment with the oxidant tert-butylhydr…	T
5.3	fermentation.ADH	sagi01_4255	(p20306|adh1_orysa : 132.0) Alcohol dehydrogenase 1 (EC 1.1.1.1) - Oryza sativa (Rice) & (loc_os11g10480.4 : 132.0) no description available & (at1g77120 : 115.0) Catalyzes the reduction of acetaldehyde using NADH as reductant. Requires zinc for activity. Dimer. Anaerobic response polypeptide (ANP). Fermentation. The protein undergoes thiolation following treatment with the oxidant tert-butylhydr…	T
5.3	fermentation.ADH	sagi01_7244	(p48977|adh_maldo : 56.6) Alcohol dehydrogenase (EC 1.1.1.1) - Malus domestica (Apple) (Malus sylvestris) & (at1g77120 : 54.3) Catalyzes the reduction of acetaldehyde using NADH as reductant. Requires zinc for activity. Dimer. Anaerobic response polypeptide (ANP). Fermentation. The protein undergoes thiolation following treatment with the oxidant tert-butylhydroperoxide.; alcohol dehydrogenase 1 …	T
5.3	fermentation.ADH	sagi01_7440	(p14673|adh1_soltu : 172.0) Alcohol dehydrogenase 1 (EC 1.1.1.1) - Solanum tuberosum (Potato) & (loc_os11g10480.1 : 165.0) no description available & (at1g77120 : 159.0) Catalyzes the reduction of acetaldehyde using NADH as reductant. Requires zinc for activity. Dimer. Anaerobic response polypeptide (ANP). Fermentation. The protein undergoes thiolation following treatment with the oxidant tert-bu…	T
5.5	fermentation.phosphate acetyltransferase
5.6	fermentation.acetate kinase
5.8	fermentation.pyruvate::ferredoxin oxidoreductase
6	gluconeogenesis / glyoxylate cycle
6	gluconeogenesis / glyoxylate cycle	sagi01_7543	(loc_os03g19240.1 : 928.0) no description available & (at3g16910 : 913.0) Encodes a peroxisomal protein with acetyl-CoA synthetase activity that is responsible for the activation of acetate for entry into the glyoxylate cycle.; acyl-activating enzyme 7 (AAE7); FUNCTIONS IN: acetate-CoA ligase activity, AMP binding; INVOLVED IN: glyoxylate cycle, acetate metabolic process; LOCATED IN: peroxisome; …	T
6.1	gluconeogenesis / glyoxylate cycle.citrate synthase	sagi01_47791	(gnl|cdd|38301 : 43.8) no description available & (gnl|cdd|34516 : 36.9) no description available & (at3g58750 : 30.0) Encodes a peroxisomal citrate synthase that is expressed throughout seedling and shoot development.; citrate synthase 2 (CSY2); FUNCTIONS IN: citrate (SI)-synthase activity; INVOLVED IN: fatty acid beta-oxidation, tricarboxylic acid cycle; LOCATED IN: peroxisome; EXPRESSED IN: 25…	T
6.1	gluconeogenesis / glyoxylate cycle.citrate synthase	sagi01_8144	(p49299|cysz_cucma : 598.0) Citrate synthase, glyoxysomal precursor (EC 2.3.3.1) (GCS) - Cucurbita maxima (Pumpkin) (Winter squash) & (at3g58750 : 580.0) Encodes a peroxisomal citrate synthase that is expressed throughout seedling and shoot development.; citrate synthase 2 (CSY2); FUNCTIONS IN: citrate (SI)-synthase activity; INVOLVED IN: fatty acid beta-oxidation, tricarboxylic acid cycle; LOCAT…	T
6.2	gluconeogenesis / glyoxylate cycle.malate synthase	sagi01_17141	(p45458|masy_soybn : 306.0) Malate synthase, glyoxysomal (EC 2.3.3.9) (MS) (Fragment) - Glycine max (Soybean) & (loc_os04g40990.1 : 239.0) no description available & (at5g03860 : 196.0) Encodes a protein with malate synthase activity.; malate synthase (MLS); FUNCTIONS IN: malate synthase activity; INVOLVED IN: glyoxylate cycle; CONTAINS InterPro DOMAIN/s: Malate synthase-like (InterPro:IPR011076)…	T
6.2	gluconeogenesis / glyoxylate cycle.malate synthase	sagi01_35281	(p08216|masy_cucsa : 251.0) Malate synthase, glyoxysomal (EC 2.3.3.9) - Cucumis sativus (Cucumber) & (at5g03860 : 248.0) Encodes a protein with malate synthase activity.; malate synthase (MLS); FUNCTIONS IN: malate synthase activity; INVOLVED IN: glyoxylate cycle; CONTAINS InterPro DOMAIN/s: Malate synthase-like (InterPro:IPR011076), Malate synthase, conserved site (InterPro:IPR019830), Malate sy…	T
6.2	gluconeogenesis / glyoxylate cycle.malate synthase	sagi01_46214	(p24571|masy_cucma : 176.0) Malate synthase, glyoxysomal (EC 2.3.3.9) - Cucurbita maxima (Pumpkin) (Winter squash) & (at5g03860 : 175.0) Encodes a protein with malate synthase activity.; malate synthase (MLS); FUNCTIONS IN: malate synthase activity; INVOLVED IN: glyoxylate cycle; CONTAINS InterPro DOMAIN/s: Malate synthase-like (InterPro:IPR011076), Malate synthase, conserved site (InterPro:IPR01…	T
6.3	gluconeogenesis / glyoxylate cycle.Malate DH
6.3	gluconeogenesis / glyoxylate cycle.Malate DH	sagi01_8291	(p46488|mdhg_cucsa : 623.0) Malate dehydrogenase, glyoxysomal precursor (EC 1.1.1.37) - Cucumis sativus (Cucumber) & (at5g09660 : 582.0) encodes a microbody NAD-dependent malate dehydrogenase encodes an peroxisomal NAD-malate dehydrogenase that is involved in fatty acid beta-oxidation through providing NAD to the process of converting fatty acyl CoA to acetyl CoA.; peroxisomal NAD-malate dehydrog…	T
6.4	gluconeogenesis / glyoxylate cycle.PEPCK
6.4	gluconeogenesis / glyoxylate cycle.PEPCK	sagi01_101	(loc_os03g15050.2 : 1047.0) no description available & (at4g37870 : 1040.0) Encodes a putative phosphoenolpyruvate carboxykinase (ATP-dependent).; phosphoenolpyruvate carboxykinase 1 (PCK1); FUNCTIONS IN: phosphoenolpyruvate carboxykinase activity, purine nucleotide binding, phosphoenolpyruvate carboxykinase (ATP) activity, ATP binding; INVOLVED IN: defense response to fungus, incompatible intera…	T
6.4	gluconeogenesis / glyoxylate cycle.PEPCK	sagi01_23801	(loc_os03g15050.3 : 100.0) no description available & (at4g37870 : 95.5) Encodes a putative phosphoenolpyruvate carboxykinase (ATP-dependent).; phosphoenolpyruvate carboxykinase 1 (PCK1); FUNCTIONS IN: phosphoenolpyruvate carboxykinase activity, purine nucleotide binding, phosphoenolpyruvate carboxykinase (ATP) activity, ATP binding; INVOLVED IN: defense response to fungus, incompatible interacti…	T
6.4	gluconeogenesis / glyoxylate cycle.PEPCK	sagi01_27698	(at5g65690 : 241.0) Encodes a putative phosphoenolpyruvate carboxykinase (ATP-dependent).; phosphoenolpyruvate carboxykinase 2 (PCK2); FUNCTIONS IN: phosphoenolpyruvate carboxykinase activity, purine nucleotide binding, phosphoenolpyruvate carboxykinase (ATP) activity, ATP binding; INVOLVED IN: gluconeogenesis; LOCATED IN: cellular_component unknown; EXPRESSED IN: stem, male gametophyte, root, fl…	T
6.4	gluconeogenesis / glyoxylate cycle.PEPCK	sagi01_7653	(loc_os04g50208.1 : 329.0) no description available & (gnl|cdd|38301 : 52.7) no description available & (p42066|pepck_cucsa : 44.3) Phosphoenolpyruvate carboxykinase [ATP] (EC 4.1.1.49) (PEP carboxykinase) (Phosphoenolpyruvate carboxylase) (PEPCK) - Cucumis sativus (Cucumber) & (at5g65690 : 43.5) Encodes a putative phosphoenolpyruvate carboxykinase (ATP-dependent).; phosphoenolpyruvate carboxykin…	T
6.5	gluconeogenesis / glyoxylate cycle.pyruvate dikinase
6.5	gluconeogenesis / glyoxylate cycle.pyruvate dikinase	sagi01_13734	(q42736|ppdk_flapr : 149.0) Pyruvate, phosphate dikinase, chloroplast precursor (EC 2.7.9.1) (Pyruvate, orthophosphate dikinase) - Flaveria pringlei & (at4g15530 : 132.0) Encodes a dual-targeted protein believed to act as a pyruvate, orthophosphate dikinase. These enzymes are normally associated with C4 photosynthesis which does not occur in Arabidopsis. However, PPDK may play a role in remobiliz…	T
6.5	gluconeogenesis / glyoxylate cycle.pyruvate dikinase	sagi01_8304	(q42910|ppdk_mescr : 303.0) Pyruvate, phosphate dikinase, chloroplast precursor (EC 2.7.9.1) (Pyruvate, orthophosphate dikinase) - Mesembryanthemum crystallinum (Common ice plant) & (at4g15530 : 293.0) Encodes a dual-targeted protein believed to act as a pyruvate, orthophosphate dikinase. These enzymes are normally associated with C4 photosynthesis which does not occur in Arabidopsis. However, PP…	T
6.9	gluconeogenesis / glyoxylate cycle.isocitrate lyase
7	OPP
7.1	OPP.oxidative PP
7.2	OPP.non-reductive PP
7.3	OPP.electron transfer	sagi01_25462	(gnl|cdd|36433 : 48.5) no description available & (gnl|cdd|34516 : 44.6) no description available & (o04683|fer1_mescr : 43.1) Ferredoxin-1, chloroplast precursor (Ferredoxin I) - Mesembryanthemum crystallinum (Common ice plant) & (chl4|515525 : 42.0) no description available & (at5g10000 : 40.0) ferredoxin 4 (FD4); FUNCTIONS IN: electron carrier activity, iron-sulfur cluster binding, 2 iron, 2 s…	T
7.3	OPP.electron transfer	sagi01_3444	(p27788|fer3_maize : 184.0) Ferredoxin-3, chloroplast precursor (Ferredoxin III) (Fd III) - Zea mays (Maize) & (loc_os03g61960.1 : 184.0) no description available & (at2g27510 : 176.0) ferredoxin 3 (FD3); FUNCTIONS IN: electron carrier activity, iron-sulfur cluster binding, 2 iron, 2 sulfur cluster binding; INVOLVED IN: electron transport chain; LOCATED IN: chloroplast; EXPRESSED IN: 22 plant str…	T
7.3	OPP.electron transfer	sagi01_38895	(q41014|fenr2_pea : 426.0) Ferredoxin--NADP reductase, root isozyme, chloroplast precursor (EC 1.18.1.2) (FNR) - Pisum sativum (Garden pea) & (at1g30510 : 419.0) Encodes a root-type ferredoxin:NADP(H) oxidoreductase.; root FNR 2 (RFNR2); FUNCTIONS IN: oxidoreductase activity, copper ion binding; INVOLVED IN: oxidation reduction; LOCATED IN: thylakoid membrane; EXPRESSED IN: 23 plant structures; E…	T
7.3	OPP.electron transfer	sagi01_45381	(gnl|cdd|38301 : 39.6) no description available & (q41014|fenr2_pea : 37.7) Ferredoxin--NADP reductase, root isozyme, chloroplast precursor (EC 1.18.1.2) (FNR) - Pisum sativum (Garden pea) & (at4g05390 : 35.8) Encodes a root-type ferredoxin:NADP(H) oxidoreductase.; root FNR 1 (RFNR1); FUNCTIONS IN: oxidoreductase activity, copper ion binding; INVOLVED IN: oxidation reduction; LOCATED IN: chloropl…	T
7.3	OPP.electron transfer	sagi01_46606	(gnl|cdd|38301 : 36.9) no description available & (gnl|cdd|82074 : 34.0) no description available & (q41014|fenr2_pea : 33.5) Ferredoxin--NADP reductase, root isozyme, chloroplast precursor (EC 1.18.1.2) (FNR) - Pisum sativum (Garden pea) & (at1g30510 : 33.1) Encodes a root-type ferredoxin:NADP(H) oxidoreductase.; root FNR 2 (RFNR2); FUNCTIONS IN: oxidoreductase activity, copper ion binding; INVO…	T
7.3	OPP.electron transfer	sagi01_527	(loc_os03g02310.1 : 148.0) no description available & (p27788|fer3_maize : 143.0) Ferredoxin-3, chloroplast precursor (Ferredoxin III) (Fd III) - Zea mays (Maize) & (at2g40780 : 139.0) Nucleic acid-binding, OB-fold-like protein; FUNCTIONS IN: RNA binding, translation initiation factor activity; INVOLVED IN: translational initiation; LOCATED IN: cellular_component unknown; EXPRESSED IN: 11 plant s…	T
7.3	OPP.electron transfer	sagi01_8997	(p27788|fer3_maize : 154.0) Ferredoxin-3, chloroplast precursor (Ferredoxin III) (Fd III) - Zea mays (Maize) & (at2g27510 : 144.0) ferredoxin 3 (FD3); FUNCTIONS IN: electron carrier activity, iron-sulfur cluster binding, 2 iron, 2 sulfur cluster binding; INVOLVED IN: electron transport chain; LOCATED IN: chloroplast; EXPRESSED IN: 22 plant structures; EXPRESSED DURING: 13 growth stages; CONTAINS …	T
8	TCA / org transformation
8.1	TCA / org transformation.TCA
8.2	TCA / org transformation.other organic acid transformations
8.3	TCA / org transformation.carbonic anhydrases	sagi01_14080	(at5g14740 : 373.0) Encodes a beta carbonic anhydrase likely to be localized in the cytoplasm. Expression of its mRNA is seen in etiolated seedlings and points to a possible nonphotosynthetic role for this isoform.; carbonic anhydrase 2 (CA2); FUNCTIONS IN: carbonate dehydratase activity, zinc ion binding; INVOLVED IN: defense response to bacterium, carbon utilization; LOCATED IN: cytosol, chloro…	T
8.3	TCA / org transformation.carbonic anhydrases	sagi01_15187	(at1g08080 : 321.0) alpha carbonic anhydrase 7 (ACA7); FUNCTIONS IN: carbonate dehydratase activity, zinc ion binding; INVOLVED IN: one-carbon metabolic process; LOCATED IN: endomembrane system; CONTAINS InterPro DOMAIN/s: Carbonic anhydrase, alpha-class, catalytic domain (InterPro:IPR001148), Carbonic anhydrase, CAH1-like (InterPro:IPR018340), Carbonic anhydrase, alpha-class, conserved site (Int…	T
8.3	TCA / org transformation.carbonic anhydrases	sagi01_15406	(gnl|cdd|38301 : 56.2) no description available & (gnl|cdd|33678 : 54.3) no description available & (loc_os04g32090.1 : 48.1) no description available & (q9fpq6|gp1_chlre : 45.8) Vegetative cell wall protein gp1 precursor (Hydroxyproline-rich glycoprotein 1) - Chlamydomonas reinhardtii & (chl4|526062 : 45.8) no description available & (at5g56330 : 41.6) alpha carbonic anhydrase 8 (ACA8); FUNCTION…	T
8.3	TCA / org transformation.carbonic anhydrases	sagi01_21989	(at4g20990 : 186.0) alpha carbonic anhydrase 4 (ACA4); FUNCTIONS IN: carbonate dehydratase activity, zinc ion binding; INVOLVED IN: one-carbon metabolic process; LOCATED IN: chloroplast thylakoid membrane; EXPRESSED IN: pollen tube; CONTAINS InterPro DOMAIN/s: Carbonic anhydrase, alpha-class, catalytic domain (InterPro:IPR001148), Carbonic anhydrase, alpha-class, conserved site (InterPro:IPR01833…	T
8.3	TCA / org transformation.carbonic anhydrases	sagi01_32987	(gnl|cdd|38301 : 48.8) no description available & (gnl|cdd|70912 : 43.5) no description available & (p27141|cahc_tobac : 40.0) Carbonic anhydrase, chloroplast precursor (EC 4.2.1.1) (Carbonate dehydratase) - Nicotiana tabacum (Common tobacco) & (at5g14740 : 33.1) Encodes a beta carbonic anhydrase likely to be localized in the cytoplasm. Expression of its mRNA is seen in etiolated seedlings and po…	T
8.3	TCA / org transformation.carbonic anhydrases	sagi01_54106	(at1g08080 : 102.0) alpha carbonic anhydrase 7 (ACA7); FUNCTIONS IN: carbonate dehydratase activity, zinc ion binding; INVOLVED IN: one-carbon metabolic process; LOCATED IN: endomembrane system; CONTAINS InterPro DOMAIN/s: Carbonic anhydrase, alpha-class, catalytic domain (InterPro:IPR001148), Carbonic anhydrase, CAH1-like (InterPro:IPR018340), Carbonic anhydrase, alpha-class, conserved site (Int…	T
8.3	TCA / org transformation.carbonic anhydrases	sagi01_54394	(at3g52720 : 70.9) Encodes a putative alpha carbonic anhydrase (CAH1) located in the chloroplast stroma. Most chloroplast proteins are encoded by the nuclear genome and imported with the help of sorting signals that are intrinsic parts of the polypeptides. CAH1 takes an alternative route through the secretory pathway, and becomes N-glycosylated before entering the chloroplast.; alpha carbonic anh…	T
8.3	TCA / org transformation.carbonic anhydrases	sagi01_55430	(at4g20990 : 67.8) alpha carbonic anhydrase 4 (ACA4); FUNCTIONS IN: carbonate dehydratase activity, zinc ion binding; INVOLVED IN: one-carbon metabolic process; LOCATED IN: chloroplast thylakoid membrane; EXPRESSED IN: pollen tube; CONTAINS InterPro DOMAIN/s: Carbonic anhydrase, alpha-class, catalytic domain (InterPro:IPR001148), Carbonic anhydrase, alpha-class, conserved site (InterPro:IPR018338…	T
8.3	TCA / org transformation.carbonic anhydrases	sagi01_55926	(gnl|cdd|38301 : 64.6) no description available & (chl4|516954 : 60.5) no description available & (p40603|apg_brana : 52.0) Anter-specific proline-rich protein APG (Protein CEX) (Fragment) - Brassica napus (Rape) & (gnl|cdd|76379 : 51.6) no description available & (at1g20130 : 48.1) GDSL-like Lipase/Acylhydrolase superfamily protein; FUNCTIONS IN: structural constituent of cell wall, lipase activ…	T
8.3	TCA / org transformation.carbonic anhydrases	sagi01_6914	(p16016|cahc_spiol : 76.3) Carbonic anhydrase, chloroplast precursor (EC 4.2.1.1) (Carbonate dehydratase) - Spinacia oleracea (Spinach) & (at3g01500 : 70.1) Encodes a putative beta-carbonic anhydrase betaCA1. Together with betaCA4 (At1g70410) regulates CO2-controlled stomatal movements in guard cells.; carbonic anhydrase 1 (CA1); FUNCTIONS IN: carbonate dehydratase activity, zinc ion binding; INV…	T
8.3	TCA / org transformation.carbonic anhydrases	sagi01_9024	(loc_os08g32750.1 : 66.6) no description available & (at1g08080 : 65.5) alpha carbonic anhydrase 7 (ACA7); FUNCTIONS IN: carbonate dehydratase activity, zinc ion binding; INVOLVED IN: one-carbon metabolic process; LOCATED IN: endomembrane system; CONTAINS InterPro DOMAIN/s: Carbonic anhydrase, alpha-class, catalytic domain (InterPro:IPR001148), Carbonic anhydrase, CAH1-like (InterPro:IPR018340), …	T
8.3	TCA / org transformation.carbonic anhydrases	sagi01_9026	(at4g21000 : 59.3) alpha carbonic anhydrase 6 (ACA6); FUNCTIONS IN: carbonate dehydratase activity, zinc ion binding; INVOLVED IN: one-carbon metabolic process; LOCATED IN: endomembrane system; CONTAINS InterPro DOMAIN/s: Carbonic anhydrase, alpha-class, catalytic domain (InterPro:IPR001148), Carbonic anhydrase, CAH1-like (InterPro:IPR018340), Carbonic anhydrase, alpha-class, conserved site (Inte…	T
8.3	TCA / org transformation.carbonic anhydrases	sagi01_9322	(at4g33580 : 324.0) beta carbonic anhydrase 5 (BCA5); FUNCTIONS IN: carbonate dehydratase activity, zinc ion binding; INVOLVED IN: carbon utilization; LOCATED IN: chloroplast; EXPRESSED IN: 25 plant structures; EXPRESSED DURING: 13 growth stages; CONTAINS InterPro DOMAIN/s: Carbonic anhydrase, prokaryotic-like, conserved site (InterPro:IPR015892), Carbonic anhydrase (InterPro:IPR001765); BEST Ara…	T
9	mitochondrial electron transport / ATP synthesis	sagi01_10800	(at4g34700 : 183.0) LYR family of Fe/S cluster biogenesis protein; FUNCTIONS IN: catalytic activity; INVOLVED IN: photorespiration; LOCATED IN: mitochondrial membrane, plasma membrane, respiratory chain complex I; EXPRESSED IN: 25 plant structures; EXPRESSED DURING: 15 growth stages; Has 30201 Blast hits to 17322 proteins in 780 species: Archae - 12; Bacteria - 1396; Metazoa - 17338; Fungi - 3422…	T
9	mitochondrial electron transport / ATP synthesis	sagi01_36649	(gnl|cdd|38301 : 46.5) no description available & (gnl|cdd|34516 : 41.9) no description available & (at4g34700 : 31.6) LYR family of Fe/S cluster biogenesis protein; FUNCTIONS IN: catalytic activity; INVOLVED IN: photorespiration; LOCATED IN: mitochondrial membrane, plasma membrane, respiratory chain complex I; EXPRESSED IN: 25 plant structures; EXPRESSED DURING: 15 growth stages; Has 30201 Blast…	T
9.1	mitochondrial electron transport / ATP synthesis.NADH-DH
9.1001	mitochondrial electron transport / ATP synthesis	ubiquinone-20	Respiration; Redox electron carrier	M
9.1001	mitochondrial electron transport / ATP synthesis	vitamin k1	Respiration; Redox electron carrier	M
9.2	mitochondrial electron transport / ATP synthesis.NADH-DH
9.3	mitochondrial electron transport / ATP synthesis.electron transfer flavoprotein	sagi01_11887	(at1g50940 : 449.0) Encodes the electron transfer flavoprotein ETF alpha, a putative subunit of the mitochondrial electron transfer flavoprotein complex (ETF beta is At5g43430.1) in Arabidopsis. Mutations of the ETF beta gene results in accelerated senescence and early death compared to wild-type during extended darkness.; electron transfer flavoprotein alpha (ETFALPHA); FUNCTIONS IN: copper ion …	T
9.3	mitochondrial electron transport / ATP synthesis.electron transfer flavoprotein	sagi01_17804	(at5g43430 : 400.0) Encodes the electron transfer flavoprotein ETF beta, a putative subunit of the mitochondrial electron transfer flavoprotein complex (ETF alpha is At1g50940) in Arabidopsis. Mutations of the ETF beta gene result in accelerated senescence and early death compared to wild-type during extended darkness. Also involved in the catabolism of leucine and chlorophyll degradation pathway…	T
9.3	mitochondrial electron transport / ATP synthesis.electron transfer flavoprotein	sagi01_47094	(gnl|cdd|38301 : 43.5) no description available & (gnl|cdd|70912 : 40.4) no description available & (at2g43400 : 32.0) Encodes a unique electron-transfer flavoprotein:ubiquinone oxidoreductase that is localized to the mitochondrion. Mutants are more sensitive to sugar starvation when plants are kept in the dark for long periods.; electron-transfer flavoprotein:ubiquinone oxidoreductase (ETFQO); F…	T
9.3	mitochondrial electron transport / ATP synthesis.electron transfer flavoprotein	sagi01_49123	(at2g43400 : 108.0) Encodes a unique electron-transfer flavoprotein:ubiquinone oxidoreductase that is localized to the mitochondrion. Mutants are more sensitive to sugar starvation when plants are kept in the dark for long periods.; electron-transfer flavoprotein:ubiquinone oxidoreductase (ETFQO); FUNCTIONS IN: electron carrier activity, catalytic activity, electron-transferring-flavoprotein dehy…	T
9.3	mitochondrial electron transport / ATP synthesis.electron transfer flavoprotein	sagi01_5378	(at2g43400 : 321.0) Encodes a unique electron-transfer flavoprotein:ubiquinone oxidoreductase that is localized to the mitochondrion. Mutants are more sensitive to sugar starvation when plants are kept in the dark for long periods.; electron-transfer flavoprotein:ubiquinone oxidoreductase (ETFQO); FUNCTIONS IN: electron carrier activity, catalytic activity, electron-transferring-flavoprotein dehy…	T
9.3	mitochondrial electron transport / ATP synthesis.electron transfer flavoprotein	sagi01_9039	(at2g43400 : 389.0) Encodes a unique electron-transfer flavoprotein:ubiquinone oxidoreductase that is localized to the mitochondrion. Mutants are more sensitive to sugar starvation when plants are kept in the dark for long periods.; electron-transfer flavoprotein:ubiquinone oxidoreductase (ETFQO); FUNCTIONS IN: electron carrier activity, catalytic activity, electron-transferring-flavoprotein dehy…	T
9.4	mitochondrial electron transport / ATP synthesis.alternative oxidase
9.4	mitochondrial electron transport / ATP synthesis.alternative oxidase	sagi01_13607	(q41266|aox2_soybn : 487.0) Alternative oxidase 2, mitochondrial precursor (EC 1.-.-.-) - Glycine max (Soybean) & (at5g64210 : 457.0) encodes an isoform of alternative oxidase, which is expressed in rosettes, stems, and roots. Transcript accumulates in dry seeds and decreased upon germination and is not affected by actinomycin A. Protein is localized to mitochondria.; alternative oxidase 2 (AOX2)…	T
9.4	mitochondrial electron transport / ATP synthesis.alternative oxidase	sagi01_8384	(q40578|aox2_tobac : 484.0) Alternative oxidase 2, mitochondrial precursor (EC 1.-.-.-) - Nicotiana tabacum (Common tobacco) & (at3g22370 : 483.0) Encodes AOX1a, an isoform of alternative oxidase that is expressed in rosettes, flowers, and root. The alternative oxidase of plant mitochondria transfers electrons from the ubiquinone pool to oxygen without energy conservations. It is regulated throug…	T
9.5	mitochondrial electron transport / ATP synthesis.cytochrome c reductase	sagi01_10794	(p46269|ucrq_soltu : 126.0) Ubiquinol-cytochrome c reductase complex ubiquinone-binding protein QP-C (EC 1.10.2.2) (Ubiquinol-cytochrome c reductase complex 8.2 kDa protein) - Solanum tuberosum (Potato) & (loc_os06g07969.1 : 120.0) no description available & (at3g10860 : 117.0) Cytochrome b-c1 complex, subunit 8 protein; FUNCTIONS IN: ubiquinol-cytochrome-c reductase activity; LOCATED IN: mitocho…	T
9.5	mitochondrial electron transport / ATP synthesis.cytochrome c reductase	sagi01_11094	(q9tf95|cyb_spead : 318.0) Cytochrome b - Spermophilus adocetus (Tropical ground squirrel) & (ipr016175 : 313.6792) Cytochrome b/b6 & (atmg00220 : 200.0) Mitochondrial apocytochrome b (cob) gene encodes a subunit of the ubiquinol-cytochrome c oxidoreductase and is part of a 5 kb transcript. The transcript also contains a pseudogene for ribosomal protein S14 called RPS15 and a tRNA(Ser) gene. Both…	T
9.5	mitochondrial electron transport / ATP synthesis.cytochrome c reductase	sagi01_11183	(atmg00220 : 774.0) Mitochondrial apocytochrome b (cob) gene encodes a subunit of the ubiquinol-cytochrome c oxidoreductase and is part of a 5 kb transcript. The transcript also contains a pseudogene for ribosomal protein S14 called RPS15 and a tRNA(Ser) gene. Both the Cob and RPS15 genes are edited in the transcript.; apocytochrome b (COB); FUNCTIONS IN: ubiquinol-cytochrome-c reductase activity…	T
9.5	mitochondrial electron transport / ATP synthesis.cytochrome c reductase	sagi01_12959	(at1g15120 : 117.0) Ubiquinol-cytochrome C reductase hinge protein; FUNCTIONS IN: ubiquinol-cytochrome-c reductase activity; INVOLVED IN: mitochondrial electron transport, ubiquinol to cytochrome c; LOCATED IN: mitochondrial respiratory chain complex III; EXPRESSED IN: 24 plant structures; EXPRESSED DURING: 15 growth stages; CONTAINS InterPro DOMAIN/s: Ubiquinol-cytochrome C reductase hinge (Inte…	T
9.5	mitochondrial electron transport / ATP synthesis.cytochrome c reductase	sagi01_13083	(at5g25450 : 178.0) Cytochrome bd ubiquinol oxidase, 14kDa subunit; FUNCTIONS IN: ubiquinol-cytochrome-c reductase activity; INVOLVED IN: mitochondrial electron transport, ubiquinol to cytochrome c; LOCATED IN: mitochondrion, mitochondrial respiratory chain complex III; EXPRESSED IN: 21 plant structures; EXPRESSED DURING: 13 growth stages; CONTAINS InterPro DOMAIN/s: Cytochrome d ubiquinol oxidas…	T
9.5	mitochondrial electron transport / ATP synthesis.cytochrome c reductase	sagi01_21986	(at5g13440 : 402.0) Ubiquinol-cytochrome C reductase iron-sulfur subunit; FUNCTIONS IN: metal ion binding; INVOLVED IN: oxidation reduction; LOCATED IN: mitochondrion, mitochondrial respiratory chain complex III; EXPRESSED IN: guard cell, cultured cell; CONTAINS InterPro DOMAIN/s: Ubiquinol-cytochrome c reductase, iron-sulphur subunit (InterPro:IPR006317), Rieske [2Fe-2S] iron-sulphur domain (Int…	T
9.5	mitochondrial electron transport / ATP synthesis.cytochrome c reductase	sagi01_22325	(at3g52730 : 107.0) ubiquinol-cytochrome C reductase UQCRX/QCR9-like family protein; FUNCTIONS IN: ubiquinol-cytochrome-c reductase activity; INVOLVED IN: mitochondrial electron transport, ubiquinol to cytochrome c; LOCATED IN: mitochondrial envelope, mitochondrion, mitochondrial respiratory chain complex III, membrane; EXPRESSED IN: 24 plant structures; EXPRESSED DURING: 16 growth stages; CONTAI…	T
9.5	mitochondrial electron transport / ATP synthesis.cytochrome c reductase	sagi01_22419	(p49729|ucri1_tobac : 396.0) Ubiquinol-cytochrome c reductase iron-sulfur subunit 1, mitochondrial precursor (EC 1.10.2.2) (Rieske iron-sulfur protein 1) (RISP1) (Fragment) - Nicotiana tabacum (Common tobacco) & (loc_os02g32120.1 : 388.0) no description available & (at5g13440 : 376.0) Ubiquinol-cytochrome C reductase iron-sulfur subunit; FUNCTIONS IN: metal ion binding; INVOLVED IN: oxidation red…	T
9.5	mitochondrial electron transport / ATP synthesis.cytochrome c reductase	sagi01_23573	(at1g15120 : 122.0) Ubiquinol-cytochrome C reductase hinge protein; FUNCTIONS IN: ubiquinol-cytochrome-c reductase activity; INVOLVED IN: mitochondrial electron transport, ubiquinol to cytochrome c; LOCATED IN: mitochondrial respiratory chain complex III; EXPRESSED IN: 24 plant structures; EXPRESSED DURING: 15 growth stages; CONTAINS InterPro DOMAIN/s: Ubiquinol-cytochrome C reductase hinge (Inte…	T
9.5	mitochondrial electron transport / ATP synthesis.cytochrome c reductase	sagi01_24627	(at1g36380 : 64.3) unknown protein; LOCATED IN: endomembrane system; EXPRESSED IN: 23 plant structures; EXPRESSED DURING: 15 growth stages; Has 14 Blast hits to 14 proteins in 6 species: Archae - 0; Bacteria - 0; Metazoa - 0; Fungi - 0; Plants - 14; Viruses - 0; Other Eukaryotes - 0 (source: NCBI BLink). & (loc_os02g34730.1 : 63.2) no description available & (gnl|cdd|36433 : 48.1) no description …	T
9.5	mitochondrial electron transport / ATP synthesis.cytochrome c reductase	sagi01_30371	(gnl|cdd|38301 : 51.9) no description available & (at5g25450 : 48.1) Cytochrome bd ubiquinol oxidase, 14kDa subunit; FUNCTIONS IN: ubiquinol-cytochrome-c reductase activity; INVOLVED IN: mitochondrial electron transport, ubiquinol to cytochrome c; LOCATED IN: mitochondrion, mitochondrial respiratory chain complex III; EXPRESSED IN: 21 plant structures; EXPRESSED DURING: 13 growth stages; CONTAINS…	T
9.5	mitochondrial electron transport / ATP synthesis.cytochrome c reductase	sagi01_31041	(p49729|ucri1_tobac : 399.0) Ubiquinol-cytochrome c reductase iron-sulfur subunit 1, mitochondrial precursor (EC 1.10.2.2) (Rieske iron-sulfur protein 1) (RISP1) (Fragment) - Nicotiana tabacum (Common tobacco) & (at5g13440 : 379.0) Ubiquinol-cytochrome C reductase iron-sulfur subunit; FUNCTIONS IN: metal ion binding; INVOLVED IN: oxidation reduction; LOCATED IN: mitochondrion, mitochondrial respi…	T
9.5	mitochondrial electron transport / ATP synthesis.cytochrome c reductase	sagi01_33809	(at2g01090 : 53.1) Ubiquinol-cytochrome C reductase hinge protein; FUNCTIONS IN: ubiquinol-cytochrome-c reductase activity; INVOLVED IN: mitochondrial electron transport, ubiquinol to cytochrome c; LOCATED IN: mitochondrial respiratory chain complex III; EXPRESSED IN: 24 plant structures; EXPRESSED DURING: 15 growth stages; CONTAINS InterPro DOMAIN/s: Ubiquinol-cytochrome C reductase hinge (Inter…	T
9.5	mitochondrial electron transport / ATP synthesis.cytochrome c reductase	sagi01_41252	(q7iy99|cyb_speal : 91.7) Cytochrome b - Spermophilus alashanicus (Alashan ground squirrel) & (atmg00220 : 71.6) Mitochondrial apocytochrome b (cob) gene encodes a subunit of the ubiquinol-cytochrome c oxidoreductase and is part of a 5 kb transcript. The transcript also contains a pseudogene for ribosomal protein S14 called RPS15 and a tRNA(Ser) gene. Both the Cob and RPS15 genes are edited in th…	T
9.5	mitochondrial electron transport / ATP synthesis.cytochrome c reductase	sagi01_42854	(at5g25450 : 183.0) Cytochrome bd ubiquinol oxidase, 14kDa subunit; FUNCTIONS IN: ubiquinol-cytochrome-c reductase activity; INVOLVED IN: mitochondrial electron transport, ubiquinol to cytochrome c; LOCATED IN: mitochondrion, mitochondrial respiratory chain complex III; EXPRESSED IN: 21 plant structures; EXPRESSED DURING: 13 growth stages; CONTAINS InterPro DOMAIN/s: Cytochrome d ubiquinol oxidas…	T
9.5	mitochondrial electron transport / ATP synthesis.cytochrome c reductase	sagi01_7097	(q9tf89|cyb_spean : 121.0) Cytochrome b - Spermophilus annulatus (Ring-tailed ground squirrel) & (atmg00220 : 100.0) Mitochondrial apocytochrome b (cob) gene encodes a subunit of the ubiquinol-cytochrome c oxidoreductase and is part of a 5 kb transcript. The transcript also contains a pseudogene for ribosomal protein S14 called RPS15 and a tRNA(Ser) gene. Both the Cob and RPS15 genes are edited i…	T
9.5	mitochondrial electron transport / ATP synthesis.cytochrome c reductase	sagi01_7146	(gnl|cdd|38301 : 47.3) no description available & (at5g25450 : 35.8) Cytochrome bd ubiquinol oxidase, 14kDa subunit; FUNCTIONS IN: ubiquinol-cytochrome-c reductase activity; INVOLVED IN: mitochondrial electron transport, ubiquinol to cytochrome c; LOCATED IN: mitochondrion, mitochondrial respiratory chain complex III; EXPRESSED IN: 21 plant structures; EXPRESSED DURING: 13 growth stages; CONTAINS…	T
9.5	mitochondrial electron transport / ATP synthesis.cytochrome c reductase	sagi01_854	(q7iy99|cyb_speal : 290.0) Cytochrome b - Spermophilus alashanicus (Alashan ground squirrel) & (atmg00220 : 236.0) Mitochondrial apocytochrome b (cob) gene encodes a subunit of the ubiquinol-cytochrome c oxidoreductase and is part of a 5 kb transcript. The transcript also contains a pseudogene for ribosomal protein S14 called RPS15 and a tRNA(Ser) gene. Both the Cob and RPS15 genes are edited in …	T
9.5	mitochondrial electron transport / ATP synthesis.cytochrome c reductase	sagi01_9221	(p46269|ucrq_soltu : 129.0) Ubiquinol-cytochrome c reductase complex ubiquinone-binding protein QP-C (EC 1.10.2.2) (Ubiquinol-cytochrome c reductase complex 8.2 kDa protein) - Solanum tuberosum (Potato) & (at3g10860 : 122.0) Cytochrome b-c1 complex, subunit 8 protein; FUNCTIONS IN: ubiquinol-cytochrome-c reductase activity; LOCATED IN: mitochondrion, mitochondrial respiratory chain complex III, m…	T
9.6	mitochondrial electron transport / ATP synthesis.cytochrome c	sagi01_10280	(at3g51790 : 273.0) putative transmembrane protein G1p (AtG1) mRNA, complete; transmembrane protein G1P-related 1 (TG1); FUNCTIONS IN: molecular_function unknown; INVOLVED IN: cytochrome complex assembly, protein-heme linkage; LOCATED IN: plasma membrane; EXPRESSED IN: 22 plant structures; EXPRESSED DURING: 13 growth stages; CONTAINS InterPro DOMAIN/s: CcmE/CycJ protein (InterPro:IPR004329), Nucl…	T
9.6	mitochondrial electron transport / ATP synthesis.cytochrome c	sagi01_10819	(p25076|cy11_soltu : 496.0) Cytochrome c1, heme protein, mitochondrial precursor (Clone PC13III) - Solanum tuberosum (Potato) & (loc_os01g70960.1 : 484.0) no description available & (at5g40810 : 483.0) Cytochrome C1 family; FUNCTIONS IN: electron carrier activity, iron ion binding, heme binding, electron transporter, transferring electrons within CoQH2-cytochrome c reductase complex activity; LOC…	T
9.6	mitochondrial electron transport / ATP synthesis.cytochrome c	sagi01_11445	(at5g40810 : 532.0) Cytochrome C1 family; FUNCTIONS IN: electron carrier activity, iron ion binding, heme binding, electron transporter, transferring electrons within CoQH2-cytochrome c reductase complex activity; LOCATED IN: mitochondrion, mitochondrial respiratory chain, mitochondrial respiratory chain complex III; EXPRESSED IN: 23 plant structures; EXPRESSED DURING: 13 growth stages; CONTAINS …	T
9.6	mitochondrial electron transport / ATP synthesis.cytochrome c	sagi01_11825	(atmg00960 : 171.0) Encodes a protein of the mitochondrial membrane which has been shown to be present in a number of unidentified complexes including a 500-KDa complex postulated to have heme lyase activity, in which another protein (AtCCMH, AT1G15220) is also involved. cytochrome c biogenesis orf203.; CCB203; FUNCTIONS IN: heme transporter activity; INVOLVED IN: cytochrome complex assembly, res…	T
9.6	mitochondrial electron transport / ATP synthesis.cytochrome c	sagi01_14858	(atmg00180 : 171.0) cytochrome c biogenesis orf452; cytochrome C biogenesis 452 (CCB452); LOCATED IN: endomembrane system; BEST Arabidopsis thaliana protein match is: unknown protein (TAIR:AT2G07815.1). & (loc_osm1g00520.1 : 147.0) no description available & (gnl|cdd|38301 : 45.4) no description available & (gnl|cdd|34516 : 36.5) no description available & (chl4|524461 : 35.4) no description avai…	T
9.6	mitochondrial electron transport / ATP synthesis.cytochrome c	sagi01_16512	(gnl|cdd|38301 : 53.9) no description available & (gnl|cdd|70912 : 46.2) no description available & (atmg00830 : 37.7) cytochrome c biogenesis orf382; cytochrome C biogenesis 382 (CCB382); FUNCTIONS IN: heme transporter activity; INVOLVED IN: cytochrome complex assembly, respiratory chain complex IV assembly, protein complex assembly, heme transport; LOCATED IN: endomembrane system, membrane; CON…	T
9.6	mitochondrial electron transport / ATP synthesis.cytochrome c	sagi01_22409	(p00052|cyc_phaau : 148.0) Cytochrome c - Phaseolus aureus (Mung bean) (Vigna radiata) & (at1g22840 : 145.0) Encodes cytochrome c. Contains two site II (TGGGCC/T) elements, which interact with a TCP-domain transcription factor, and a downstream internal telomeric repeat, and are required for expression of the Cytc-1 gene. Promoter directs preferential expression in root and shoot meristems and in…	T
9.6	mitochondrial electron transport / ATP synthesis.cytochrome c	sagi01_27132	(atmg00180 : 119.0) cytochrome c biogenesis orf452; cytochrome C biogenesis 452 (CCB452); LOCATED IN: endomembrane system; BEST Arabidopsis thaliana protein match is: unknown protein (TAIR:AT2G07815.1). & (loc_osm1g00520.1 : 104.0) no description available & (p38452|ymf03_marpo : 48.1) Hypothetical 19.3 kDa protein in RPS2 3region (ORF 169) - Marchantia polymorpha (Liverwort) & (gnl|cdd|38301 : 4…	T
9.6	mitochondrial electron transport / ATP synthesis.cytochrome c	sagi01_27453	(q04647|ccbs_dauca : 125.0) Probable cytochrome c biosynthesis protein - Daucus carota (Carrot) & (atmg00960 : 120.0) Encodes a protein of the mitochondrial membrane which has been shown to be present in a number of unidentified complexes including a 500-KDa complex postulated to have heme lyase activity, in which another protein (AtCCMH, AT1G15220) is also involved. cytochrome c biogenesis orf20…	T
9.6	mitochondrial electron transport / ATP synthesis.cytochrome c	sagi01_27798	(atmg00900 : 63.5) cytochrome c biogenesis orf256; cytochrome C biogenesis 256 (CCB256); FUNCTIONS IN: heme transporter activity; INVOLVED IN: cytochrome complex assembly, respiratory chain complex IV assembly, protein complex assembly, heme transport; LOCATED IN: membrane; CONTAINS InterPro DOMAIN/s: Cytochrome c-type biogenesis protein CcmC (InterPro:IPR003557), Cytochrome c assembly protein (I…	T
9.6	mitochondrial electron transport / ATP synthesis.cytochrome c	sagi01_29150	(atmg00830 : 84.7) cytochrome c biogenesis orf382; cytochrome C biogenesis 382 (CCB382); FUNCTIONS IN: heme transporter activity; INVOLVED IN: cytochrome complex assembly, respiratory chain complex IV assembly, protein complex assembly, heme transport; LOCATED IN: endomembrane system, membrane; CONTAINS InterPro DOMAIN/s: Cytochrome c-type biogenesis protein (InterPro:IPR003567), Cytochrome c ass…	T
9.6	mitochondrial electron transport / ATP synthesis.cytochrome c	sagi01_29346	(atmg00180 : 125.0) cytochrome c biogenesis orf452; cytochrome C biogenesis 452 (CCB452); LOCATED IN: endomembrane system; BEST Arabidopsis thaliana protein match is: unknown protein (TAIR:AT2G07815.1). & (p38451|ymf02_marpo : 73.6) Hypothetical 37.0 kDa protein in RPS2 3region (ORF 322) - Marchantia polymorpha (Liverwort) & (gnl|cdd|38301 : 44.2) no description available & (gnl|cdd|70912 : 42.0)…	T
9.6	mitochondrial electron transport / ATP synthesis.cytochrome c	sagi01_29699	(atmg00180 : 168.0) cytochrome c biogenesis orf452; cytochrome C biogenesis 452 (CCB452); LOCATED IN: endomembrane system; BEST Arabidopsis thaliana protein match is: unknown protein (TAIR:AT2G07815.1). & (p38451|ymf02_marpo : 94.4) Hypothetical 37.0 kDa protein in RPS2 3region (ORF 322) - Marchantia polymorpha (Liverwort) & (gnl|cdd|38301 : 42.7) no description available & (gnl|cdd|34516 : 36.5)…	T
9.6	mitochondrial electron transport / ATP synthesis.cytochrome c	sagi01_2972	(at1g49380 : 571.0) cytochrome c biogenesis protein family; FUNCTIONS IN: molecular_function unknown; INVOLVED IN: cytochrome complex assembly; LOCATED IN: chloroplast; EXPRESSED IN: 22 plant structures; EXPRESSED DURING: 13 growth stages; CONTAINS InterPro DOMAIN/s: ResB-like (InterPro:IPR007816); Has 1416 Blast hits to 1414 proteins in 516 species: Archae - 0; Bacteria - 1016; Metazoa - 2; Fung…	T
9.6	mitochondrial electron transport / ATP synthesis.cytochrome c	sagi01_32991	(atmg00110 : 162.0) Encodes a mitochondria-encoded cytochrome c biogenesis protein.; cytochrome C biogenesis 206 (CCB206); FUNCTIONS IN: heme transporter activity; INVOLVED IN: cytochrome complex assembly, heme transport; LOCATED IN: endomembrane system, membrane; EXPRESSED IN: 18 plant structures; EXPRESSED DURING: 7 growth stages; CONTAINS InterPro DOMAIN/s: Cytochrome c-type biogenesis protein…	T
9.6	mitochondrial electron transport / ATP synthesis.cytochrome c	sagi01_3928	(gnl|cdd|38301 : 50.0) no description available & (gnl|cdd|70912 : 46.6) no description available & (atmg00180 : 43.5) cytochrome c biogenesis orf452; cytochrome C biogenesis 452 (CCB452); LOCATED IN: endomembrane system; BEST Arabidopsis thaliana protein match is: unknown protein (TAIR:AT2G07815.1). & (chl4|510247 : 37.7) no description available & (loc_os07g01214.1 : 37.0) no description availa…	T
9.6	mitochondrial electron transport / ATP synthesis.cytochrome c	sagi01_41372	(atmg00830 : 99.8) cytochrome c biogenesis orf382; cytochrome C biogenesis 382 (CCB382); FUNCTIONS IN: heme transporter activity; INVOLVED IN: cytochrome complex assembly, respiratory chain complex IV assembly, protein complex assembly, heme transport; LOCATED IN: endomembrane system, membrane; CONTAINS InterPro DOMAIN/s: Cytochrome c-type biogenesis protein (InterPro:IPR003567), Cytochrome c ass…	T
9.6	mitochondrial electron transport / ATP synthesis.cytochrome c	sagi01_4155	(at1g49380 : 199.0) cytochrome c biogenesis protein family; FUNCTIONS IN: molecular_function unknown; INVOLVED IN: cytochrome complex assembly; LOCATED IN: chloroplast; EXPRESSED IN: 22 plant structures; EXPRESSED DURING: 13 growth stages; CONTAINS InterPro DOMAIN/s: ResB-like (InterPro:IPR007816); Has 1416 Blast hits to 1414 proteins in 516 species: Archae - 0; Bacteria - 1016; Metazoa - 2; Fung…	T
9.6	mitochondrial electron transport / ATP synthesis.cytochrome c	sagi01_42007	(atmg00900 : 105.0) cytochrome c biogenesis orf256; cytochrome C biogenesis 256 (CCB256); FUNCTIONS IN: heme transporter activity; INVOLVED IN: cytochrome complex assembly, respiratory chain complex IV assembly, protein complex assembly, heme transport; LOCATED IN: membrane; CONTAINS InterPro DOMAIN/s: Cytochrome c-type biogenesis protein CcmC (InterPro:IPR003557), Cytochrome c assembly protein (…	T
9.6	mitochondrial electron transport / ATP synthesis.cytochrome c	sagi01_49237	(gnl|cdd|38301 : 42.3) no description available & (atmg00110 : 37.0) Encodes a mitochondria-encoded cytochrome c biogenesis protein.; cytochrome C biogenesis 206 (CCB206); FUNCTIONS IN: heme transporter activity; INVOLVED IN: cytochrome complex assembly, heme transport; LOCATED IN: endomembrane system, membrane; EXPRESSED IN: 18 plant structures; EXPRESSED DURING: 7 growth stages; CONTAINS InterP…	T
9.6	mitochondrial electron transport / ATP synthesis.cytochrome c	sagi01_49735	(atmg00900 : 171.0) cytochrome c biogenesis orf256; cytochrome C biogenesis 256 (CCB256); FUNCTIONS IN: heme transporter activity; INVOLVED IN: cytochrome complex assembly, respiratory chain complex IV assembly, protein complex assembly, heme transport; LOCATED IN: membrane; CONTAINS InterPro DOMAIN/s: Cytochrome c-type biogenesis protein CcmC (InterPro:IPR003557), Cytochrome c assembly protein (…	T
9.6	mitochondrial electron transport / ATP synthesis.cytochrome c	sagi01_8763	(at5g40810 : 457.0) Cytochrome C1 family; FUNCTIONS IN: electron carrier activity, iron ion binding, heme binding, electron transporter, transferring electrons within CoQH2-cytochrome c reductase complex activity; LOCATED IN: mitochondrion, mitochondrial respiratory chain, mitochondrial respiratory chain complex III; EXPRESSED IN: 23 plant structures; EXPRESSED DURING: 13 growth stages; CONTAINS …	T
9.6	mitochondrial electron transport / ATP synthesis.cytochrome c	sagi01_9866	(loc_os02g17520.1 : 229.0) no description available & (at1g15220 : 201.0) Encodes a protein with oxidoreductase activity present in the inner membrane of mitochondria. CCMH is postulated to play a central role in mitochondrial cytochrome c maturation, probably as part of a heme lyase complex that also holds activity of reducing apocytochrome c. CCMH interacts with apocytochrome AtCYTc-a and is sh…	T
9.7	mitochondrial electron transport / ATP synthesis.cytochrome c oxidase	sagi01_10918	(at4g37830 : 112.0) cytochrome c oxidase-related; FUNCTIONS IN: cytochrome-c oxidase activity; LOCATED IN: mitochondrion; EXPRESSED IN: 24 plant structures; EXPRESSED DURING: 15 growth stages; CONTAINS InterPro DOMAIN/s: Cytochrome c oxidase, subunit VIa (InterPro:IPR001349); Has 37 Blast hits to 37 proteins in 12 species: Archae - 0; Bacteria - 0; Metazoa - 0; Fungi - 0; Plants - 37; Viruses - 0…	T
9.7	mitochondrial electron transport / ATP synthesis.cytochrome c oxidase	sagi01_1174	(p27168|cox2_dauca : 170.0) Cytochrome c oxidase subunit 2 (EC 1.9.3.1) (Cytochrome c oxidase polypeptide II) - Daucus carota (Carrot) & (atmg00160 : 169.0) cytochrome c oxidase subunit 2; cytochrome oxidase 2 (COX2); FUNCTIONS IN: cytochrome-c oxidase activity; INVOLVED IN: respiratory electron transport chain; LOCATED IN: mitochondrion, chloroplast, mitochondrial respiratory chain complex IV; E…	T
9.7	mitochondrial electron transport / ATP synthesis.cytochrome c oxidase	sagi01_11913	(p26857|cox2_marpo : 155.0) Cytochrome c oxidase subunit 2 (EC 1.9.3.1) (Cytochrome c oxidase polypeptide II) - Marchantia polymorpha (Liverwort) & (atmg00160 : 144.0) cytochrome c oxidase subunit 2; cytochrome oxidase 2 (COX2); FUNCTIONS IN: cytochrome-c oxidase activity; INVOLVED IN: respiratory electron transport chain; LOCATED IN: mitochondrion, chloroplast, mitochondrial respiratory chain co…	T
9.7	mitochondrial electron transport / ATP synthesis.cytochrome c oxidase	sagi01_12099	(at1g22450 : 180.0) subunit 6b of cytochrome c oxidase; cytochrome C oxidase 6B (COX6B); FUNCTIONS IN: cytochrome-c oxidase activity, copper ion binding; INVOLVED IN: oxidation reduction, response to salt stress; LOCATED IN: thylakoid, mitochondrion, chloroplast thylakoid membrane, chloroplast; EXPRESSED IN: 24 plant structures; EXPRESSED DURING: 17 growth stages; CONTAINS InterPro DOMAIN/s: Cyto…	T
9.7	mitochondrial electron transport / ATP synthesis.cytochrome c oxidase	sagi01_12125	(loc_osm1g00110.1 : 394.0) no description available & (p08745|cox3_oenbe : 392.0) Cytochrome c oxidase subunit 3 (EC 1.9.3.1) (Cytochrome c oxidase polypeptide III) - Oenothera bertiana (Berteros evening primrose) & (atmg00730 : 391.0) Encodes cytochrome c oxidase subunit 3.; cytochrome c oxidase subunit 3 (COX3); CONTAINS InterPro DOMAIN/s: Cytochrome c oxidase, subunit III (InterPro:IPR000298);…	T
9.7	mitochondrial electron transport / ATP synthesis.cytochrome c oxidase	sagi01_12573	(at1g80230 : 182.0) Rubredoxin-like superfamily protein; FUNCTIONS IN: cytochrome-c oxidase activity; LOCATED IN: mitochondrial envelope, mitochondrion; EXPRESSED IN: 24 plant structures; EXPRESSED DURING: 15 growth stages; CONTAINS InterPro DOMAIN/s: Cytochrome c oxidase, subunit Vb (InterPro:IPR002124); BEST Arabidopsis thaliana protein match is: Rubredoxin-like superfamily protein (TAIR:AT3G15…	T
9.7	mitochondrial electron transport / ATP synthesis.cytochrome c oxidase	sagi01_12618	(at5g57815 : 152.0) Cytochrome c oxidase, subunit Vib family protein; FUNCTIONS IN: cytochrome-c oxidase activity; LOCATED IN: mitochondrion; EXPRESSED IN: 24 plant structures; EXPRESSED DURING: 15 growth stages; CONTAINS InterPro DOMAIN/s: Cytochrome c oxidase, subunit VIb (InterPro:IPR003213); BEST Arabidopsis thaliana protein match is: Cytochrome c oxidase, subunit Vib family protein (TAIR:AT4…	T
9.7	mitochondrial electron transport / ATP synthesis.cytochrome c oxidase	sagi01_13086	(atmg01280 : 137.0) encodes a cytochrome c oxidase subunit II; Cytochrome C oxidase subunit II-like, transmembrane domain; CONTAINS InterPro DOMAIN/s: Cytochrome C oxidase subunit II-like, transmembrane domain (InterPro:IPR015964), Cytochrome C oxidase subunit II, transmembrane domain (InterPro:IPR011759); BEST Arabidopsis thaliana protein match is: Cytochrome C oxidase subunit II-like, transmemb…	T
9.7	mitochondrial electron transport / ATP synthesis.cytochrome c oxidase	sagi01_13826	(at1g80230 : 114.0) Rubredoxin-like superfamily protein; FUNCTIONS IN: cytochrome-c oxidase activity; LOCATED IN: mitochondrial envelope, mitochondrion; EXPRESSED IN: 24 plant structures; EXPRESSED DURING: 15 growth stages; CONTAINS InterPro DOMAIN/s: Cytochrome c oxidase, subunit Vb (InterPro:IPR002124); BEST Arabidopsis thaliana protein match is: Rubredoxin-like superfamily protein (TAIR:AT3G15…	T
9.7	mitochondrial electron transport / ATP synthesis.cytochrome c oxidase	sagi01_14566	(at1g28140 : 272.0) unknown protein; FUNCTIONS IN: molecular_function unknown; INVOLVED IN: biological_process unknown; LOCATED IN: chloroplast; EXPRESSED IN: 22 plant structures; EXPRESSED DURING: 13 growth stages; CONTAINS InterPro DOMAIN/s: Protein of unknown function DUF2301, transmembrane (InterPro:IPR019275); Has 140 Blast hits to 140 proteins in 72 species: Archae - 0; Bacteria - 86; Metaz…	T
9.7	mitochondrial electron transport / ATP synthesis.cytochrome c oxidase	sagi01_16784	(ipr000298 : 171.81842) Cytochrome c oxidase, subunit III & (q37620|cox3_prowi : 169.0) Cytochrome c oxidase subunit 3 (EC 1.9.3.1) (Cytochrome c oxidase polypeptide III) - Prototheca wickerhamii & (atmg00730 : 148.0) Encodes cytochrome c oxidase subunit 3.; cytochrome c oxidase subunit 3 (COX3); CONTAINS InterPro DOMAIN/s: Cytochrome c oxidase, subunit III (InterPro:IPR000298); BEST Arabidopsis …	T
9.7	mitochondrial electron transport / ATP synthesis.cytochrome c oxidase	sagi01_18399	(atmg01360 : 98.6) cytochrome c oxidase subunit 1; cytochrome oxidase (COX1); CONTAINS InterPro DOMAIN/s: Cytochrome c oxidase, subunit I bacterial type (InterPro:IPR014241), Cytochrome c oxidase, subunit I (InterPro:IPR000883). & (p60621|cox1_rapsa : 98.6) Cytochrome c oxidase subunit 1 (EC 1.9.3.1) (Cytochrome c oxidase polypeptide I) - Raphanus sativus (Radish) & (gnl|cdd|38301 : 42.7) no desc…	T
9.7	mitochondrial electron transport / ATP synthesis.cytochrome c oxidase	sagi01_20867	(at4g37830 : 137.0) cytochrome c oxidase-related; FUNCTIONS IN: cytochrome-c oxidase activity; LOCATED IN: mitochondrion; EXPRESSED IN: 24 plant structures; EXPRESSED DURING: 15 growth stages; CONTAINS InterPro DOMAIN/s: Cytochrome c oxidase, subunit VIa (InterPro:IPR001349); Has 37 Blast hits to 37 proteins in 12 species: Archae - 0; Bacteria - 0; Metazoa - 0; Fungi - 0; Plants - 37; Viruses - 0…	T
9.7	mitochondrial electron transport / ATP synthesis.cytochrome c oxidase	sagi01_22593	(at5g57815 : 154.0) Cytochrome c oxidase, subunit Vib family protein; FUNCTIONS IN: cytochrome-c oxidase activity; LOCATED IN: mitochondrion; EXPRESSED IN: 24 plant structures; EXPRESSED DURING: 15 growth stages; CONTAINS InterPro DOMAIN/s: Cytochrome c oxidase, subunit VIb (InterPro:IPR003213); BEST Arabidopsis thaliana protein match is: Cytochrome c oxidase, subunit Vib family protein (TAIR:AT4…	T
9.7	mitochondrial electron transport / ATP synthesis.cytochrome c oxidase	sagi01_23903	(at1g66590 : 51.2) cytochrome c oxidase 19-1 (COX19-1); CONTAINS InterPro DOMAIN/s: CHCH (InterPro:IPR010625); BEST Arabidopsis thaliana protein match is: cytochrome c oxidase 19-2 (TAIR:AT1G69750.1); Has 290 Blast hits to 290 proteins in 159 species: Archae - 0; Bacteria - 0; Metazoa - 77; Fungi - 106; Plants - 52; Viruses - 0; Other Eukaryotes - 55 (source: NCBI BLink). & (loc_os02g20940.1 : 49…	T
9.7	mitochondrial electron transport / ATP synthesis.cytochrome c oxidase	sagi01_24690	(loc_os02g20940.1 : 158.0) no description available & (at1g66590 : 152.0) cytochrome c oxidase 19-1 (COX19-1); CONTAINS InterPro DOMAIN/s: CHCH (InterPro:IPR010625); BEST Arabidopsis thaliana protein match is: cytochrome c oxidase 19-2 (TAIR:AT1G69750.1); Has 290 Blast hits to 290 proteins in 159 species: Archae - 0; Bacteria - 0; Metazoa - 77; Fungi - 106; Plants - 52; Viruses - 0; Other Eukaryo…	T
9.7	mitochondrial electron transport / ATP synthesis.cytochrome c oxidase	sagi01_24995	(atmg01360 : 154.0) cytochrome c oxidase subunit 1; cytochrome oxidase (COX1); CONTAINS InterPro DOMAIN/s: Cytochrome c oxidase, subunit I bacterial type (InterPro:IPR014241), Cytochrome c oxidase, subunit I (InterPro:IPR000883). & (p68539|cox1_wheat : 154.0) Cytochrome c oxidase subunit 1 (EC 1.9.3.1) (Cytochrome c oxidase polypeptide I) - Triticum aestivum (Wheat) & (ipr000883 : 62.074486) Cyto…	T
9.7	mitochondrial electron transport / ATP synthesis.cytochrome c oxidase	sagi01_25172	(gnl|cdd|36139 : 50.7) no description available & (gnl|cdd|34516 : 46.2) no description available & (atmg00160 : 37.7) cytochrome c oxidase subunit 2; cytochrome oxidase 2 (COX2); FUNCTIONS IN: cytochrome-c oxidase activity; INVOLVED IN: respiratory electron transport chain; LOCATED IN: mitochondrion, chloroplast, mitochondrial respiratory chain complex IV; EXPRESSED IN: 22 plant structures; EXPR…	T
9.7	mitochondrial electron transport / ATP synthesis.cytochrome c oxidase	sagi01_256	(p98012|cox2_betvu : 208.0) Cytochrome c oxidase subunit 2 (EC 1.9.3.1) (Cytochrome c oxidase polypeptide II) - Beta vulgaris (Sugar beet) & (atmg00160 : 200.0) cytochrome c oxidase subunit 2; cytochrome oxidase 2 (COX2); FUNCTIONS IN: cytochrome-c oxidase activity; INVOLVED IN: respiratory electron transport chain; LOCATED IN: mitochondrion, chloroplast, mitochondrial respiratory chain complex I…	T
9.7	mitochondrial electron transport / ATP synthesis.cytochrome c oxidase	sagi01_27033	(at1g57600 : 226.0) MBOAT (membrane bound O-acyl transferase) family protein; CONTAINS InterPro DOMAIN/s: Membrane bound O-acyl transferase, MBOAT (InterPro:IPR004299); Has 2343 Blast hits to 2336 proteins in 775 species: Archae - 0; Bacteria - 1642; Metazoa - 209; Fungi - 146; Plants - 49; Viruses - 0; Other Eukaryotes - 297 (source: NCBI BLink). & (loc_os05g05200.2 : 200.0) no description avail…	T
9.7	mitochondrial electron transport / ATP synthesis.cytochrome c oxidase	sagi01_27516	(loc_os02g06480.2 : 261.0) no description available & (at3g08950 : 256.0) Encodes HCC1, homologue of the copper chaperone SCO1 (synthesis of cytochrome c oxidase 1) from the yeast Saccharomyces cerevisiae. SCO1 encodes a mitochondrial protein that is essential for the correct assembly of complex IV in the respiratory chain. HCC1 is localized in the mitochondrion. A chimeric yeast Sco1-Arabidopsis…	T
9.7	mitochondrial electron transport / ATP synthesis.cytochrome c oxidase	sagi01_29234	(at5g40382 : 87.0) Cytochrome c oxidase subunit Vc family protein; FUNCTIONS IN: cytochrome-c oxidase activity; INVOLVED IN: oxidation reduction; LOCATED IN: mitochondrial respiratory chain, endomembrane system; CONTAINS InterPro DOMAIN/s: Cytochrome c oxidase subunit Vc (InterPro:IPR008432); BEST Arabidopsis thaliana protein match is: Cytochrome c oxidase subunit Vc family protein (TAIR:AT5G6131…	T
9.7	mitochondrial electron transport / ATP synthesis.cytochrome c oxidase	sagi01_29596	(gnl|cdd|38301 : 46.2) no description available & (at1g22450 : 41.2) subunit 6b of cytochrome c oxidase; cytochrome C oxidase 6B (COX6B); FUNCTIONS IN: cytochrome-c oxidase activity, copper ion binding; INVOLVED IN: oxidation reduction, response to salt stress; LOCATED IN: thylakoid, mitochondrion, chloroplast thylakoid membrane, chloroplast; EXPRESSED IN: 24 plant structures; EXPRESSED DURING: 1…	T
9.7	mitochondrial electron transport / ATP synthesis.cytochrome c oxidase	sagi01_30687	(at2g47380 : 94.4) Cytochrome c oxidase subunit Vc family protein; FUNCTIONS IN: cytochrome-c oxidase activity; INVOLVED IN: oxidation reduction; LOCATED IN: mitochondrion; EXPRESSED IN: 24 plant structures; EXPRESSED DURING: 15 growth stages; CONTAINS InterPro DOMAIN/s: Cytochrome c oxidase subunit Vc (InterPro:IPR008432); BEST Arabidopsis thaliana protein match is: Cytochrome c oxidase subunit …	T
9.7	mitochondrial electron transport / ATP synthesis.cytochrome c oxidase	sagi01_31296	(gnl|cdd|36433 : 44.3) no description available & (chl4|510808 : 32.0) no description available & (gnl|cdd|33637 : 31.8) no description available & (at3g17910 : 31.2) Surfeit 1 (SURF1) mRNA. Similar to human SURF1 which is known to be involved in cytochrome c oxidase assembly.; SURFEIT 1 (SURF1); CONTAINS InterPro DOMAIN/s: Surfeit locus 1 (InterPro:IPR002994); BEST Arabidopsis thaliana protein m…	T
9.7	mitochondrial electron transport / ATP synthesis.cytochrome c oxidase	sagi01_31688	(at3g17910 : 54.7) Surfeit 1 (SURF1) mRNA. Similar to human SURF1 which is known to be involved in cytochrome c oxidase assembly.; SURFEIT 1 (SURF1); CONTAINS InterPro DOMAIN/s: Surfeit locus 1 (InterPro:IPR002994); BEST Arabidopsis thaliana protein match is: Surfeit locus 1 cytochrome c oxidase biogenesis protein (TAIR:AT1G48510.1); Has 1714 Blast hits to 1712 proteins in 488 species: Archae - 0…	T
9.7	mitochondrial electron transport / ATP synthesis.cytochrome c oxidase	sagi01_32548	(at1g22450 : 165.0) subunit 6b of cytochrome c oxidase; cytochrome C oxidase 6B (COX6B); FUNCTIONS IN: cytochrome-c oxidase activity, copper ion binding; INVOLVED IN: oxidation reduction, response to salt stress; LOCATED IN: thylakoid, mitochondrion, chloroplast thylakoid membrane, chloroplast; EXPRESSED IN: 24 plant structures; EXPRESSED DURING: 17 growth stages; CONTAINS InterPro DOMAIN/s: Cyto…	T
9.7	mitochondrial electron transport / ATP synthesis.cytochrome c oxidase	sagi01_33942	(at3g17910 : 271.0) Surfeit 1 (SURF1) mRNA. Similar to human SURF1 which is known to be involved in cytochrome c oxidase assembly.; SURFEIT 1 (SURF1); CONTAINS InterPro DOMAIN/s: Surfeit locus 1 (InterPro:IPR002994); BEST Arabidopsis thaliana protein match is: Surfeit locus 1 cytochrome c oxidase biogenesis protein (TAIR:AT1G48510.1); Has 1714 Blast hits to 1712 proteins in 488 species: Archae - …	T
9.7	mitochondrial electron transport / ATP synthesis.cytochrome c oxidase	sagi01_36306	(gnl|cdd|36433 : 46.9) no description available & (gnl|cdd|70912 : 43.1) no description available & (at1g57600 : 30.0) MBOAT (membrane bound O-acyl transferase) family protein; CONTAINS InterPro DOMAIN/s: Membrane bound O-acyl transferase, MBOAT (InterPro:IPR004299); Has 2343 Blast hits to 2336 proteins in 775 species: Archae - 0; Bacteria - 1642; Metazoa - 209; Fungi - 146; Plants - 49; Viruses …	T
9.7	mitochondrial electron transport / ATP synthesis.cytochrome c oxidase	sagi01_37981	(at1g57600 : 46.2) MBOAT (membrane bound O-acyl transferase) family protein; CONTAINS InterPro DOMAIN/s: Membrane bound O-acyl transferase, MBOAT (InterPro:IPR004299); Has 2343 Blast hits to 2336 proteins in 775 species: Archae - 0; Bacteria - 1642; Metazoa - 209; Fungi - 146; Plants - 49; Viruses - 0; Other Eukaryotes - 297 (source: NCBI BLink). & (gnl|cdd|36433 : 42.7) no description available …	T
9.7	mitochondrial electron transport / ATP synthesis.cytochrome c oxidase	sagi01_39726	(at1g02410 : 333.0) cytochrome c oxidase assembly protein CtaG / Cox11 family; FUNCTIONS IN: copper ion binding; INVOLVED IN: biological_process unknown; EXPRESSED IN: 24 plant structures; EXPRESSED DURING: 15 growth stages; CONTAINS InterPro DOMAIN/s: Cytochrome c oxidase assembly protein CtaG/Cox11 (InterPro:IPR007533); Has 2749 Blast hits to 2749 proteins in 659 species: Archae - 0; Bacteria -…	T
9.7	mitochondrial electron transport / ATP synthesis.cytochrome c oxidase	sagi01_40929	(at1g57600 : 368.0) MBOAT (membrane bound O-acyl transferase) family protein; CONTAINS InterPro DOMAIN/s: Membrane bound O-acyl transferase, MBOAT (InterPro:IPR004299); Has 2343 Blast hits to 2336 proteins in 775 species: Archae - 0; Bacteria - 1642; Metazoa - 209; Fungi - 146; Plants - 49; Viruses - 0; Other Eukaryotes - 297 (source: NCBI BLink). & (chl4|515318 : 196.0) no description available …	T
9.7	mitochondrial electron transport / ATP synthesis.cytochrome c oxidase	sagi01_43727	(p05502|cox1_sorbi : 317.0) Cytochrome c oxidase subunit 1 (EC 1.9.3.1) (Cytochrome c oxidase polypeptide I) - Sorghum bicolor (Sorghum) (Sorghum vulgare) & (atmg01360 : 315.0) cytochrome c oxidase subunit 1; cytochrome oxidase (COX1); CONTAINS InterPro DOMAIN/s: Cytochrome c oxidase, subunit I bacterial type (InterPro:IPR014241), Cytochrome c oxidase, subunit I (InterPro:IPR000883). & (ipr000883…	T
9.7	mitochondrial electron transport / ATP synthesis.cytochrome c oxidase	sagi01_43908	(at1g57600 : 90.9) MBOAT (membrane bound O-acyl transferase) family protein; CONTAINS InterPro DOMAIN/s: Membrane bound O-acyl transferase, MBOAT (InterPro:IPR004299); Has 2343 Blast hits to 2336 proteins in 775 species: Archae - 0; Bacteria - 1642; Metazoa - 209; Fungi - 146; Plants - 49; Viruses - 0; Other Eukaryotes - 297 (source: NCBI BLink). & (gnl|cdd|70912 : 40.8) no description available …	T
9.7	mitochondrial electron transport / ATP synthesis.cytochrome c oxidase	sagi01_47848	(p12786|cox1_pea : 204.0) Cytochrome c oxidase subunit 1 (EC 1.9.3.1) (Cytochrome c oxidase polypeptide I) - Pisum sativum (Garden pea) & (atmg01360 : 201.0) cytochrome c oxidase subunit 1; cytochrome oxidase (COX1); CONTAINS InterPro DOMAIN/s: Cytochrome c oxidase, subunit I bacterial type (InterPro:IPR014241), Cytochrome c oxidase, subunit I (InterPro:IPR000883). & (ipr000883 : 84.553795) Cytoc…	T
9.7	mitochondrial electron transport / ATP synthesis.cytochrome c oxidase	sagi01_50028	(at1g09794 : 55.5) Cox19 family protein (CHCH motif); CONTAINS InterPro DOMAIN/s: MTCP1 (InterPro:IPR009069). & (gnl|cdd|38301 : 38.8) no description available & (gnl|cdd|33678 : 37.7) no description available & (reliability: 111.0) & (original description: no original description)	T
9.7	mitochondrial electron transport / ATP synthesis.cytochrome c oxidase	sagi01_53372	(gnl|cdd|70912 : 42.0) no description available & (gnl|cdd|38301 : 40.8) no description available & (at3g17910 : 34.7) Surfeit 1 (SURF1) mRNA. Similar to human SURF1 which is known to be involved in cytochrome c oxidase assembly.; SURFEIT 1 (SURF1); CONTAINS InterPro DOMAIN/s: Surfeit locus 1 (InterPro:IPR002994); BEST Arabidopsis thaliana protein match is: Surfeit locus 1 cytochrome c oxidase bi…	T
9.7	mitochondrial electron transport / ATP synthesis.cytochrome c oxidase	sagi01_54983	(q05143|cox1_prowi : 85.1) Cytochrome c oxidase subunit 1 (EC 1.9.3.1) (Cytochrome c oxidase polypeptide I) - Prototheca wickerhamii & (atmg01360 : 80.5) cytochrome c oxidase subunit 1; cytochrome oxidase (COX1); CONTAINS InterPro DOMAIN/s: Cytochrome c oxidase, subunit I bacterial type (InterPro:IPR014241), Cytochrome c oxidase, subunit I (InterPro:IPR000883). & (gnl|cdd|36433 : 46.2) no descrip…	T
9.7	mitochondrial electron transport / ATP synthesis.cytochrome c oxidase	sagi01_54991	(atmg01360 : 232.0) cytochrome c oxidase subunit 1; cytochrome oxidase (COX1); CONTAINS InterPro DOMAIN/s: Cytochrome c oxidase, subunit I bacterial type (InterPro:IPR014241), Cytochrome c oxidase, subunit I (InterPro:IPR000883). & (p60621|cox1_rapsa : 232.0) Cytochrome c oxidase subunit 1 (EC 1.9.3.1) (Cytochrome c oxidase polypeptide I) - Raphanus sativus (Radish) & (ipr000883 : 134.8229) Cytoc…	T
9.7	mitochondrial electron transport / ATP synthesis.cytochrome c oxidase	sagi01_55007	(q05143|cox1_prowi : 150.0) Cytochrome c oxidase subunit 1 (EC 1.9.3.1) (Cytochrome c oxidase polypeptide I) - Prototheca wickerhamii & (atmg01360 : 148.0) cytochrome c oxidase subunit 1; cytochrome oxidase (COX1); CONTAINS InterPro DOMAIN/s: Cytochrome c oxidase, subunit I bacterial type (InterPro:IPR014241), Cytochrome c oxidase, subunit I (InterPro:IPR000883). & (ipr000883 : 91.227936) Cytochr…	T
9.7	mitochondrial electron transport / ATP synthesis.cytochrome c oxidase	sagi01_55026	(p26858|cox3_marpo : 97.4) Cytochrome c oxidase subunit 3 (EC 1.9.3.1) (Cytochrome c oxidase polypeptide III) - Marchantia polymorpha (Liverwort) & (atmg00730 : 94.7) Encodes cytochrome c oxidase subunit 3.; cytochrome c oxidase subunit 3 (COX3); CONTAINS InterPro DOMAIN/s: Cytochrome c oxidase, subunit III (InterPro:IPR000298); BEST Arabidopsis thaliana protein match is: Cytochrome c oxidase, su…	T
9.7	mitochondrial electron transport / ATP synthesis.cytochrome c oxidase	sagi01_55029	(atmg01360 : 80.9) cytochrome c oxidase subunit 1; cytochrome oxidase (COX1); CONTAINS InterPro DOMAIN/s: Cytochrome c oxidase, subunit I bacterial type (InterPro:IPR014241), Cytochrome c oxidase, subunit I (InterPro:IPR000883). & (p60621|cox1_rapsa : 80.9) Cytochrome c oxidase subunit 1 (EC 1.9.3.1) (Cytochrome c oxidase polypeptide I) - Raphanus sativus (Radish) & (ipr000883 : 44.640717) Cytoch…	T
9.7	mitochondrial electron transport / ATP synthesis.cytochrome c oxidase	sagi01_55170	(p26857|cox2_marpo : 116.0) Cytochrome c oxidase subunit 2 (EC 1.9.3.1) (Cytochrome c oxidase polypeptide II) - Marchantia polymorpha (Liverwort) & (atmg00160 : 111.0) cytochrome c oxidase subunit 2; cytochrome oxidase 2 (COX2); FUNCTIONS IN: cytochrome-c oxidase activity; INVOLVED IN: respiratory electron transport chain; LOCATED IN: mitochondrion, chloroplast, mitochondrial respiratory chain co…	T
9.7	mitochondrial electron transport / ATP synthesis.cytochrome c oxidase	sagi01_55238	(atmg01360 : 93.2) cytochrome c oxidase subunit 1; cytochrome oxidase (COX1); CONTAINS InterPro DOMAIN/s: Cytochrome c oxidase, subunit I bacterial type (InterPro:IPR014241), Cytochrome c oxidase, subunit I (InterPro:IPR000883). & (p05502|cox1_sorbi : 93.2) Cytochrome c oxidase subunit 1 (EC 1.9.3.1) (Cytochrome c oxidase polypeptide I) - Sorghum bicolor (Sorghum) (Sorghum vulgare) & (gnl|cdd|383…	T
9.7	mitochondrial electron transport / ATP synthesis.cytochrome c oxidase	sagi01_55374	(p24794|cox1_betvu : 87.4) Cytochrome c oxidase subunit 1 (EC 1.9.3.1) (Cytochrome c oxidase polypeptide I) - Beta vulgaris (Sugar beet) & (atmg01360 : 87.0) cytochrome c oxidase subunit 1; cytochrome oxidase (COX1); CONTAINS InterPro DOMAIN/s: Cytochrome c oxidase, subunit I bacterial type (InterPro:IPR014241), Cytochrome c oxidase, subunit I (InterPro:IPR000883). & (ipr000883 : 51.4334) Cytochr…	T
9.7	mitochondrial electron transport / ATP synthesis.cytochrome c oxidase	sagi01_55592	(p26858|cox3_marpo : 77.4) Cytochrome c oxidase subunit 3 (EC 1.9.3.1) (Cytochrome c oxidase polypeptide III) - Marchantia polymorpha (Liverwort) & (atmg00730 : 68.6) Encodes cytochrome c oxidase subunit 3.; cytochrome c oxidase subunit 3 (COX3); CONTAINS InterPro DOMAIN/s: Cytochrome c oxidase, subunit III (InterPro:IPR000298); BEST Arabidopsis thaliana protein match is: Cytochrome c oxidase, su…	T
9.7	mitochondrial electron transport / ATP synthesis.cytochrome c oxidase	sagi01_5794	(q37620|cox3_prowi : 183.0) Cytochrome c oxidase subunit 3 (EC 1.9.3.1) (Cytochrome c oxidase polypeptide III) - Prototheca wickerhamii & (atmg00730 : 163.0) Encodes cytochrome c oxidase subunit 3.; cytochrome c oxidase subunit 3 (COX3); CONTAINS InterPro DOMAIN/s: Cytochrome c oxidase, subunit III (InterPro:IPR000298); BEST Arabidopsis thaliana protein match is: Cytochrome c oxidase, subunit III…	T
9.7	mitochondrial electron transport / ATP synthesis.cytochrome c oxidase	sagi01_744	(at4g39740 : 120.0) Thioredoxin superfamily protein; CONTAINS InterPro DOMAIN/s: Copper chaperone SCO1/SenC (InterPro:IPR003782), Thioredoxin fold (InterPro:IPR012335), Thioredoxin-like fold (InterPro:IPR012336); BEST Arabidopsis thaliana protein match is: electron transport SCO1/SenC family protein (TAIR:AT3G08950.1); Has 30201 Blast hits to 17322 proteins in 780 species: Archae - 12; Bacteria -…	T
9.7	mitochondrial electron transport / ATP synthesis.cytochrome c oxidase	sagi01_7486	(loc_os12g37419.1 : 115.0) no description available & (at2g47380 : 113.0) Cytochrome c oxidase subunit Vc family protein; FUNCTIONS IN: cytochrome-c oxidase activity; INVOLVED IN: oxidation reduction; LOCATED IN: mitochondrion; EXPRESSED IN: 24 plant structures; EXPRESSED DURING: 15 growth stages; CONTAINS InterPro DOMAIN/s: Cytochrome c oxidase subunit Vc (InterPro:IPR008432); BEST Arabidopsis t…	T
9.7	mitochondrial electron transport / ATP synthesis.cytochrome c oxidase	sagi01_8816	(at4g37830 : 124.0) cytochrome c oxidase-related; FUNCTIONS IN: cytochrome-c oxidase activity; LOCATED IN: mitochondrion; EXPRESSED IN: 24 plant structures; EXPRESSED DURING: 15 growth stages; CONTAINS InterPro DOMAIN/s: Cytochrome c oxidase, subunit VIa (InterPro:IPR001349); Has 37 Blast hits to 37 proteins in 12 species: Archae - 0; Bacteria - 0; Metazoa - 0; Fungi - 0; Plants - 37; Viruses - 0…	T
9.8	mitochondrial electron transport / ATP synthesis.uncoupling protein	sagi01_22317	(at2g22500 : 192.0) Encodes one of the mitochondrial dicarboxylate carriers (DIC): DIC1 (AT2G22500), DIC2 (AT4G24570), DIC3 (AT5G09470).; uncoupling protein 5 (UCP5); FUNCTIONS IN: binding, dicarboxylic acid transmembrane transporter activity; INVOLVED IN: transport, mitochondrial transport; LOCATED IN: mitochondrion, mitochondrial inner membrane, membrane; EXPRESSED IN: 23 plant structures; EXPR…	T
9.8	mitochondrial electron transport / ATP synthesis.uncoupling protein	sagi01_28273	(at5g58970 : 285.0) uncoupling protein; uncoupling protein 2 (UCP2); FUNCTIONS IN: oxidative phosphorylation uncoupler activity; INVOLVED IN: transport, mitochondrial transport, transmembrane transport; LOCATED IN: mitochondrion, endomembrane system, membrane; EXPRESSED IN: 22 plant structures; EXPRESSED DURING: 13 growth stages; CONTAINS InterPro DOMAIN/s: Mitochondrial substrate carrier (InterP…	T
9.8	mitochondrial electron transport / ATP synthesis.uncoupling protein	sagi01_32042	(at2g22500 : 152.0) Encodes one of the mitochondrial dicarboxylate carriers (DIC): DIC1 (AT2G22500), DIC2 (AT4G24570), DIC3 (AT5G09470).; uncoupling protein 5 (UCP5); FUNCTIONS IN: binding, dicarboxylic acid transmembrane transporter activity; INVOLVED IN: transport, mitochondrial transport; LOCATED IN: mitochondrion, mitochondrial inner membrane, membrane; EXPRESSED IN: 23 plant structures; EXPR…	T
9.8	mitochondrial electron transport / ATP synthesis.uncoupling protein	sagi01_33348	(at4g24570 : 88.6) Encodes one of the mitochondrial dicarboxylate carriers (DIC): DIC1 (AT2G22500), DIC2 (AT4G24570), DIC3 (AT5G09470).; dicarboxylate carrier 2 (DIC2); FUNCTIONS IN: binding, dicarboxylic acid transmembrane transporter activity; INVOLVED IN: transport, mitochondrial transport; LOCATED IN: mitochondrial inner membrane, membrane; EXPRESSED IN: 24 plant structures; EXPRESSED DURING:…	T
9.8	mitochondrial electron transport / ATP synthesis.uncoupling protein	sagi01_37755	(gnl|cdd|36139 : 45.3) no description available & (at2g22500 : 43.5) Encodes one of the mitochondrial dicarboxylate carriers (DIC): DIC1 (AT2G22500), DIC2 (AT4G24570), DIC3 (AT5G09470).; uncoupling protein 5 (UCP5); FUNCTIONS IN: binding, dicarboxylic acid transmembrane transporter activity; INVOLVED IN: transport, mitochondrial transport; LOCATED IN: mitochondrion, mitochondrial inner membrane, …	T
9.8	mitochondrial electron transport / ATP synthesis.uncoupling protein	sagi01_39088	(at5g58970 : 153.0) uncoupling protein; uncoupling protein 2 (UCP2); FUNCTIONS IN: oxidative phosphorylation uncoupler activity; INVOLVED IN: transport, mitochondrial transport, transmembrane transport; LOCATED IN: mitochondrion, endomembrane system, membrane; EXPRESSED IN: 22 plant structures; EXPRESSED DURING: 13 growth stages; CONTAINS InterPro DOMAIN/s: Mitochondrial substrate carrier (InterP…	T
9.8	mitochondrial electron transport / ATP synthesis.uncoupling protein	sagi01_52774	(at2g22500 : 124.0) Encodes one of the mitochondrial dicarboxylate carriers (DIC): DIC1 (AT2G22500), DIC2 (AT4G24570), DIC3 (AT5G09470).; uncoupling protein 5 (UCP5); FUNCTIONS IN: binding, dicarboxylic acid transmembrane transporter activity; INVOLVED IN: transport, mitochondrial transport; LOCATED IN: mitochondrion, mitochondrial inner membrane, membrane; EXPRESSED IN: 23 plant structures; EXPR…	T
9.8	mitochondrial electron transport / ATP synthesis.uncoupling protein	sagi01_54516	(at4g24570 : 77.4) Encodes one of the mitochondrial dicarboxylate carriers (DIC): DIC1 (AT2G22500), DIC2 (AT4G24570), DIC3 (AT5G09470).; dicarboxylate carrier 2 (DIC2); FUNCTIONS IN: binding, dicarboxylic acid transmembrane transporter activity; INVOLVED IN: transport, mitochondrial transport; LOCATED IN: mitochondrial inner membrane, membrane; EXPRESSED IN: 24 plant structures; EXPRESSED DURING:…	T
9.8	mitochondrial electron transport / ATP synthesis.uncoupling protein	sagi01_8807	(at3g54110 : 484.0) Member of Uncoupling protein PUMP2 family. Encodes a mitochondrial uncoupling protein AtUCP1 involved in maintain the redox poise of the mitochondrial electron transport chain to facilitate photosynthetic metabolism. Disruption of UCP1 results in a photosynthetic phenotype. Specifically there is a restriction in photorespiration with a decrease in the rate of oxidation of phot…	T
9.9	mitochondrial electron transport / ATP synthesis.F1-ATPase	sagi01_10823	(p29685|atpbm_hevbr : 47.8) ATP synthase subunit beta, mitochondrial precursor (EC 3.6.3.14) - Hevea brasiliensis (Para rubber tree) & (loc_os01g49190.1 : 45.8) no description available & (at5g08680 : 43.5) Encodes the mitochondrial ATP synthase beta-subunit. This subunit is encoded by a multigene family of three members (At5g08670, At5g08680, At5g08690) that shared 98% sequence identity at the a…	T
9.9	mitochondrial electron transport / ATP synthesis.F1-ATPase	sagi01_10877	(atmg01080 : 81.3) subunit 9 of mitochondrial F0-ATPase; mitochondrial F0-ATPase subunit 9 (ATP9); FUNCTIONS IN: hydrogen ion transmembrane transporter activity; INVOLVED IN: ATP synthesis coupled proton transport; LOCATED IN: mitochondrion; EXPRESSED IN: cultured cell; CONTAINS InterPro DOMAIN/s: ATPase, F0 complex, subunit C, DCCD-binding site (InterPro:IPR020537), ATPase, F0/V0 complex, subuni…	T
9.9	mitochondrial electron transport / ATP synthesis.F1-ATPase	sagi01_11590	(at3g52300 : 304.0) "ATP synthase D chain, mitochondrial" (ATPQ); FUNCTIONS IN: copper ion binding, zinc ion binding; INVOLVED IN: response to salt stress; LOCATED IN: mitochondrion, cytosolic ribosome, nucleolus, chloroplast, plasma membrane; EXPRESSED IN: 27 plant structures; EXPRESSED DURING: 16 growth stages; Has 35333 Blast hits to 34131 proteins in 2444 species: Archae - 798; Bacteria - 224…	T
9.9	mitochondrial electron transport / ATP synthesis.F1-ATPase	sagi01_13556	(ipr000568 : 96.23857) ATPase, F0 complex, subunit A & (gnl|cdd|38301 : 57.7) no description available & (p26853|atp6_marpo : 55.5) ATP synthase a chain (EC 3.6.3.14) (ATPase protein 6) - Marchantia polymorpha (Liverwort) & (atmg00410 : 52.8) ATPase subunit 6; ATPase subunit 6-1 (ATP6-1); CONTAINS InterPro DOMAIN/s: ATPase, F0 complex, subunit A (InterPro:IPR000568); BEST Arabidopsis thaliana pro…	T
9.9	mitochondrial electron transport / ATP synthesis.F1-ATPase	sagi01_14889	(p29685|atpbm_hevbr : 187.0) ATP synthase subunit beta, mitochondrial precursor (EC 3.6.3.14) - Hevea brasiliensis (Para rubber tree) & (loc_os05g47980.1 : 186.0) no description available & (at5g08690 : 182.0) Encodes the mitochondrial ATP synthase beta-subunit. This subunit is encoded by a multigene family of three members (At5g08670, At5g08680, At5g08690) that shared 98% sequence identity at th…	T
9.9	mitochondrial electron transport / ATP synthesis.F1-ATPase	sagi01_14929	(p19023|atpbm_maize : 47.8) ATP synthase subunit beta, mitochondrial precursor (EC 3.6.3.14) - Zea mays (Maize) & (gnl|cdd|38301 : 45.8) no description available & (loc_os05g47980.1 : 45.4) no description available & (at5g08690 : 38.9) Encodes the mitochondrial ATP synthase beta-subunit. This subunit is encoded by a multigene family of three members (At5g08670, At5g08680, At5g08690) that shared 9…	T
9.9	mitochondrial electron transport / ATP synthesis.F1-ATPase	sagi01_15761	(at5g59613 : 94.0) unknown protein; FUNCTIONS IN: molecular_function unknown; INVOLVED IN: biological_process unknown; LOCATED IN: mitochondrial respiratory chain complex III; BEST Arabidopsis thaliana protein match is: unknown protein (TAIR:AT3G46430.1). & (loc_os03g40920.1 : 90.5) no description available & (p80497|atpy_soltu : 53.1) ATP synthase 6 kDa subunit, mitochondrial (EC 3.6.3.14) (Frag…	T
9.9	mitochondrial electron transport / ATP synthesis.F1-ATPase	sagi01_15765	(p05499|atp6_tobac : 193.0) ATP synthase a chain (EC 3.6.3.14) (ATPase protein 6) - Nicotiana tabacum (Common tobacco) & (atmg00410 : 157.0) ATPase subunit 6; ATPase subunit 6-1 (ATP6-1); CONTAINS InterPro DOMAIN/s: ATPase, F0 complex, subunit A (InterPro:IPR000568); BEST Arabidopsis thaliana protein match is: ATPase, F0 complex, subunit A protein (TAIR:AT2G07741.1). & (gnl|cdd|70912 : 48.1) no d…	T
9.9	mitochondrial electron transport / ATP synthesis.F1-ATPase	sagi01_1610	(p17614|atpbm_nicpl : 918.0) ATP synthase subunit beta, mitochondrial precursor (EC 3.6.3.14) - Nicotiana plumbaginifolia (Leadwort-leaved tobacco) & (loc_os05g47980.1 : 917.0) no description available & (at5g08690 : 868.0) Encodes the mitochondrial ATP synthase beta-subunit. This subunit is encoded by a multigene family of three members (At5g08670, At5g08680, At5g08690) that shared 98% sequence …	T
9.9	mitochondrial electron transport / ATP synthesis.F1-ATPase	sagi01_16392	(at4g29480 : 188.0) Mitochondrial ATP synthase subunit G protein; FUNCTIONS IN: hydrogen ion transmembrane transporter activity; INVOLVED IN: proton transport, ATP synthesis coupled proton transport; LOCATED IN: mitochondrion; EXPRESSED IN: 25 plant structures; EXPRESSED DURING: 13 growth stages; CONTAINS InterPro DOMAIN/s: ATPase, F0 complex, subunit G, mitochondrial (InterPro:IPR006808); BEST A…	T
9.9	mitochondrial electron transport / ATP synthesis.F1-ATPase	sagi01_16606	(p19023|atpbm_maize : 74.3) ATP synthase subunit beta, mitochondrial precursor (EC 3.6.3.14) - Zea mays (Maize) & (loc_os05g47980.1 : 72.0) no description available & (at5g08690 : 61.2) Encodes the mitochondrial ATP synthase beta-subunit. This subunit is encoded by a multigene family of three members (At5g08670, At5g08680, At5g08690) that shared 98% sequence identity at the amino acid level.; ATP…	T
9.9	mitochondrial electron transport / ATP synthesis.F1-ATPase	sagi01_1857	(p17614|atpbm_nicpl : 922.0) ATP synthase subunit beta, mitochondrial precursor (EC 3.6.3.14) - Nicotiana plumbaginifolia (Leadwort-leaved tobacco) & (loc_os05g47980.1 : 915.0) no description available & (at5g08690 : 866.0) Encodes the mitochondrial ATP synthase beta-subunit. This subunit is encoded by a multigene family of three members (At5g08670, At5g08680, At5g08690) that shared 98% sequence …	T
9.9	mitochondrial electron transport / ATP synthesis.F1-ATPase	sagi01_20182	(atcg00480 : 70.5) chloroplast-encoded gene for beta subunit of ATP synthase; ATP synthase subunit beta (PB); FUNCTIONS IN: hydrogen ion transmembrane transporter activity, zinc ion binding; INVOLVED IN: defense response to fungus, incompatible interaction, response to cold, ATP synthesis coupled proton transport; LOCATED IN: in 11 components; EXPRESSED IN: 24 plant structures; EXPRESSED DURING: …	T
9.9	mitochondrial electron transport / ATP synthesis.F1-ATPase	sagi01_20870	(gnl|cdd|70912 : 43.9) no description available & (gnl|cdd|38301 : 43.1) no description available & (p19023|atpbm_maize : 41.2) ATP synthase subunit beta, mitochondrial precursor (EC 3.6.3.14) - Zea mays (Maize) & (loc_os05g47980.1 : 40.4) no description available & (at5g08690 : 39.3) Encodes the mitochondrial ATP synthase beta-subunit. This subunit is encoded by a multigene family of three membe…	T
9.9	mitochondrial electron transport / ATP synthesis.F1-ATPase	sagi01_22108	(p26360|atpg3_ipoba : 516.0) ATP synthase gamma chain, mitochondrial precursor (EC 3.6.3.14) - Ipomoea batatas (Sweet potato) (Batate) & (at2g33040 : 488.0) gamma subunit of Mt ATP synthase (ATP3); FUNCTIONS IN: zinc ion binding; INVOLVED IN: proton transport, ATP synthesis coupled proton transport; LOCATED IN: in 7 components; EXPRESSED IN: 27 plant structures; EXPRESSED DURING: 17 growth stages…	T
9.9	mitochondrial electron transport / ATP synthesis.F1-ATPase	sagi01_237	(p18260|atpam_helan : 931.0) ATP synthase subunit alpha, mitochondrial (EC 3.6.3.14) - Helianthus annuus (Common sunflower) & (loc_osm1g00580.1 : 917.0) no description available & (atmg01190 : 900.0) ATPase subunit 1; ATP synthase subunit 1 (ATP1); FUNCTIONS IN: copper ion binding, cobalt ion binding, zinc ion binding; INVOLVED IN: response to oxidative stress; LOCATED IN: mitochondrion, cell wal…	T
9.9	mitochondrial electron transport / ATP synthesis.F1-ATPase	sagi01_24887	(q06564|ymf19_rapsa : 49.7) Hypothetical protein ymf19 (ORFB) - Raphanus sativus (Radish) & (gnl|cdd|70912 : 49.3) no description available & (atmg00480 : 48.1) Encodes subunit 8 of the mitochondrial F(O) ATP synthase complex.; Plant mitochondrial ATPase, F0 complex, subunit 8 protein; FUNCTIONS IN: hydrogen ion transporting ATP synthase activity, rotational mechanism; INVOLVED IN: ATP synthesis …	T
9.9	mitochondrial electron transport / ATP synthesis.F1-ATPase	sagi01_25700	(gnl|cdd|36433 : 52.7) no description available & (p09004|mi25_maize : 42.4) Uncharacterized mitochondrial 22 kDa protein (ORF 25) - Zea mays (Maize) & (loc_os12g14930.1 : 42.4) no description available & (gnl|cdd|76379 : 39.7) no description available & (atmg00640 : 37.0) encodes a plant b subunit of mitochondrial ATP synthase based on structural similarity and the presence in the F(0) complex.;…	T
9.9	mitochondrial electron transport / ATP synthesis.F1-ATPase	sagi01_27116	(at5g08690 : 96.3) Encodes the mitochondrial ATP synthase beta-subunit. This subunit is encoded by a multigene family of three members (At5g08670, At5g08680, At5g08690) that shared 98% sequence identity at the amino acid level.; ATP synthase alpha/beta family protein; FUNCTIONS IN: hydrogen ion transporting ATP synthase activity, rotational mechanism, poly(U) RNA binding, copper ion binding; INVO…	T
9.9	mitochondrial electron transport / ATP synthesis.F1-ATPase	sagi01_27912	(gnl|cdd|70912 : 47.0) no description available & (gnl|cdd|38301 : 38.4) no description available & (atmg01200 : 34.3) hypothetical protein; LOCATED IN: endomembrane system; EXPRESSED IN: 21 plant structures; EXPRESSED DURING: 13 growth stages; BEST Arabidopsis thaliana protein match is: ATPase, F1 complex, alpha subunit protein (TAIR:AT2G07698.1). & (reliability: 68.6) & (original description: n…	T
9.9	mitochondrial electron transport / ATP synthesis.F1-ATPase	sagi01_28038	(gnl|cdd|70912 : 43.1) no description available & (gnl|cdd|38301 : 40.4) no description available & (q31720|atp6_brana : 32.3) ATP synthase a chain (EC 3.6.3.14) (ATPase protein 6) - Brassica napus (Rape) & (atmg00410 : 31.2) ATPase subunit 6; ATPase subunit 6-1 (ATP6-1); CONTAINS InterPro DOMAIN/s: ATPase, F0 complex, subunit A (InterPro:IPR000568); BEST Arabidopsis thaliana protein match is: AT…	T
9.9	mitochondrial electron transport / ATP synthesis.F1-ATPase	sagi01_28829	(p68527|atp6_wheat : 129.0) ATP synthase a chain (EC 3.6.3.14) (ATPase protein 6) - Triticum aestivum (Wheat) & (atmg00410 : 120.0) ATPase subunit 6; ATPase subunit 6-1 (ATP6-1); CONTAINS InterPro DOMAIN/s: ATPase, F0 complex, subunit A (InterPro:IPR000568); BEST Arabidopsis thaliana protein match is: ATPase, F0 complex, subunit A protein (TAIR:AT2G07741.1). & (ipr000568 : 56.20365) ATPase, F0 co…	T
9.9	mitochondrial electron transport / ATP synthesis.F1-ATPase	sagi01_32334	(p17614|atpbm_nicpl : 73.6) ATP synthase subunit beta, mitochondrial precursor (EC 3.6.3.14) - Nicotiana plumbaginifolia (Leadwort-leaved tobacco) & (at5g08690 : 65.5) Encodes the mitochondrial ATP synthase beta-subunit. This subunit is encoded by a multigene family of three members (At5g08670, At5g08680, At5g08690) that shared 98% sequence identity at the amino acid level.; ATP synthase alpha/be…	T
9.9	mitochondrial electron transport / ATP synthesis.F1-ATPase	sagi01_33211	(at4g29480 : 204.0) Mitochondrial ATP synthase subunit G protein; FUNCTIONS IN: hydrogen ion transmembrane transporter activity; INVOLVED IN: proton transport, ATP synthesis coupled proton transport; LOCATED IN: mitochondrion; EXPRESSED IN: 25 plant structures; EXPRESSED DURING: 13 growth stages; CONTAINS InterPro DOMAIN/s: ATPase, F0 complex, subunit G, mitochondrial (InterPro:IPR006808); BEST A…	T
9.9	mitochondrial electron transport / ATP synthesis.F1-ATPase	sagi01_39942	(p22778|atpo_ipoba : 263.0) ATP synthase delta chain, mitochondrial precursor (EC 3.6.3.14) (Oligomycin sensitivity conferral protein) (OSCP) - Ipomoea batatas (Sweet potato) (Batate) & (at5g13450 : 208.0) delta subunit of Mt ATP synthase (ATP5); FUNCTIONS IN: hydrogen ion transporting ATP synthase activity, rotational mechanism, cobalt ion binding, zinc ion binding; INVOLVED IN: ATP synthesis co…	T
9.9	mitochondrial electron transport / ATP synthesis.F1-ATPase	sagi01_41210	(gnl|cdd|38301 : 55.4) no description available & (p29685|atpbm_hevbr : 52.0) ATP synthase subunit beta, mitochondrial precursor (EC 3.6.3.14) - Hevea brasiliensis (Para rubber tree) & (at5g08680 : 50.4) Encodes the mitochondrial ATP synthase beta-subunit. This subunit is encoded by a multigene family of three members (At5g08670, At5g08680, At5g08690) that shared 98% sequence identity at the amin…	T
9.9	mitochondrial electron transport / ATP synthesis.F1-ATPase	sagi01_43352	(gnl|cdd|38301 : 49.6) no description available & (at3g49200 : 48.1) O-acyltransferase (WSD1-like) family protein; CONTAINS InterPro DOMAIN/s: O-acyltransferase, WSD1, C-terminal (InterPro:IPR009721), O-acyltransferase, WSD1, N-terminal (InterPro:IPR004255); BEST Arabidopsis thaliana protein match is: O-acyltransferase (WSD1-like) family protein (TAIR:AT3G49210.1); Has 1205 Blast hits to 1195 pro…	T
9.9	mitochondrial electron transport / ATP synthesis.F1-ATPase	sagi01_44920	(gnl|cdd|33678 : 39.6) no description available & (at4g29480 : 35.8) Mitochondrial ATP synthase subunit G protein; FUNCTIONS IN: hydrogen ion transmembrane transporter activity; INVOLVED IN: proton transport, ATP synthesis coupled proton transport; LOCATED IN: mitochondrion; EXPRESSED IN: 25 plant structures; EXPRESSED DURING: 13 growth stages; CONTAINS InterPro DOMAIN/s: ATPase, F0 complex, subu…	T
9.9	mitochondrial electron transport / ATP synthesis.F1-ATPase	sagi01_49012	(p29685|atpbm_hevbr : 51.2) ATP synthase subunit beta, mitochondrial precursor (EC 3.6.3.14) - Hevea brasiliensis (Para rubber tree) & (chl4|517045 : 50.8) no description available & (gnl|cdd|38301 : 50.0) no description available & (at5g08690 : 49.3) Encodes the mitochondrial ATP synthase beta-subunit. This subunit is encoded by a multigene family of three members (At5g08670, At5g08680, At5g0869…	T
9.9	mitochondrial electron transport / ATP synthesis.F1-ATPase	sagi01_49737	(p29685|atpbm_hevbr : 81.6) ATP synthase subunit beta, mitochondrial precursor (EC 3.6.3.14) - Hevea brasiliensis (Para rubber tree) & (at5g08690 : 81.3) Encodes the mitochondrial ATP synthase beta-subunit. This subunit is encoded by a multigene family of three members (At5g08670, At5g08680, At5g08690) that shared 98% sequence identity at the amino acid level.; ATP synthase alpha/beta family prot…	T
9.9	mitochondrial electron transport / ATP synthesis.F1-ATPase	sagi01_53056	(gnl|cdd|70912 : 46.2) no description available & (p12862|atpam_wheat : 40.8) ATP synthase subunit alpha, mitochondrial (EC 3.6.3.14) - Triticum aestivum (Wheat) & (atmg01190 : 35.0) ATPase subunit 1; ATP synthase subunit 1 (ATP1); FUNCTIONS IN: copper ion binding, cobalt ion binding, zinc ion binding; INVOLVED IN: response to oxidative stress; LOCATED IN: mitochondrion, cell wall; EXPRESSED IN: …	T
9.9	mitochondrial electron transport / ATP synthesis.F1-ATPase	sagi01_54433	(gnl|cdd|36433 : 40.4) no description available & (at5g08690 : 30.8) Encodes the mitochondrial ATP synthase beta-subunit. This subunit is encoded by a multigene family of three members (At5g08670, At5g08680, At5g08690) that shared 98% sequence identity at the amino acid level.; ATP synthase alpha/beta family protein; FUNCTIONS IN: hydrogen ion transporting ATP synthase activity, rotational mechan…	T
9.9	mitochondrial electron transport / ATP synthesis.F1-ATPase	sagi01_54982	(ipr000568 : 65.38867) ATPase, F0 complex, subunit A & (q04654|atp6_vicfa : 60.5) ATP synthase a chain (EC 3.6.3.14) (ATPase protein 6) - Vicia faba (Broad bean) & (atmg00410 : 58.5) ATPase subunit 6; ATPase subunit 6-1 (ATP6-1); CONTAINS InterPro DOMAIN/s: ATPase, F0 complex, subunit A (InterPro:IPR000568); BEST Arabidopsis thaliana protein match is: ATPase, F0 complex, subunit A protein (TAIR:A…	T
9.9	mitochondrial electron transport / ATP synthesis.F1-ATPase	sagi01_55514	(q04654|atp6_vicfa : 60.8) ATP synthase a chain (EC 3.6.3.14) (ATPase protein 6) - Vicia faba (Broad bean) & (atmg00410 : 60.5) ATPase subunit 6; ATPase subunit 6-1 (ATP6-1); CONTAINS InterPro DOMAIN/s: ATPase, F0 complex, subunit A (InterPro:IPR000568); BEST Arabidopsis thaliana protein match is: ATPase, F0 complex, subunit A protein (TAIR:AT2G07741.1). & (ipr000568 : 53.735985) ATPase, F0 compl…	T
9.9	mitochondrial electron transport / ATP synthesis.F1-ATPase	sagi01_6013	(gnl|cdd|36433 : 51.6) no description available & (p19023|atpbm_maize : 42.7) ATP synthase subunit beta, mitochondrial precursor (EC 3.6.3.14) - Zea mays (Maize) & (loc_os01g49190.1 : 40.4) no description available & (at5g08680 : 39.7) Encodes the mitochondrial ATP synthase beta-subunit. This subunit is encoded by a multigene family of three members (At5g08670, At5g08680, At5g08690) that shared 9…	T
9.9	mitochondrial electron transport / ATP synthesis.F1-ATPase	sagi01_7096	(p09003|mi25_tobac : 167.0) Uncharacterized mitochondrial 22 kDa protein (ORF 25) - Nicotiana tabacum (Common tobacco) & (atmg00640 : 165.0) encodes a plant b subunit of mitochondrial ATP synthase based on structural similarity and the presence in the F(0) complex.; hydrogen ion transporting ATP synthases, rotational mechanism;zinc ion binding; FUNCTIONS IN: hydrogen ion transporting ATP synthase…	T
9.9	mitochondrial electron transport / ATP synthesis.F1-ATPase	sagi01_7394	(q06450|atp5e_ipoba : 123.0) ATP synthase epsilon chain, mitochondrial (EC 3.6.3.14) - Ipomoea batatas (Sweet potato) (Batate) & (at1g51650 : 122.0) ATP synthase epsilon chain, mitochondrial; FUNCTIONS IN: hydrogen ion transporting ATP synthase activity, rotational mechanism, proton-transporting ATPase activity, rotational mechanism; INVOLVED IN: ATP biosynthetic process, ATP synthesis coupled pr…	T
9.9	mitochondrial electron transport / ATP synthesis.F1-ATPase	sagi01_7489	(p17614|atpbm_nicpl : 898.0) ATP synthase subunit beta, mitochondrial precursor (EC 3.6.3.14) - Nicotiana plumbaginifolia (Leadwort-leaved tobacco) & (loc_os05g47980.1 : 891.0) no description available & (at5g08690 : 837.0) Encodes the mitochondrial ATP synthase beta-subunit. This subunit is encoded by a multigene family of three members (At5g08670, At5g08680, At5g08690) that shared 98% sequence …	T
9.9	mitochondrial electron transport / ATP synthesis.F1-ATPase	sagi01_8086	(q40089|atp4_ipoba : 296.0) ATP synthase delta chain, mitochondrial precursor (EC 3.6.3.14) - Ipomoea batatas (Sweet potato) (Batate) & (loc_os07g31300.1 : 287.0) no description available & (at5g47030 : 273.0) Encodes the mitochondrial ATP synthase subunit delta.; ATPase, F1 complex, delta/epsilon subunit; FUNCTIONS IN: hydrogen ion transporting ATP synthase activity, rotational mechanism, zinc i…	T
9.9	mitochondrial electron transport / ATP synthesis.F1-ATPase	sagi01_8266	(loc_os07g31300.1 : 265.0) no description available & (q40089|atp4_ipoba : 260.0) ATP synthase delta chain, mitochondrial precursor (EC 3.6.3.14) - Ipomoea batatas (Sweet potato) (Batate) & (at5g47030 : 244.0) Encodes the mitochondrial ATP synthase subunit delta.; ATPase, F1 complex, delta/epsilon subunit; FUNCTIONS IN: hydrogen ion transporting ATP synthase activity, rotational mechanism, zinc i…	T
9.9	mitochondrial electron transport / ATP synthesis.F1-ATPase	sagi01_8548	(p22778|atpo_ipoba : 292.0) ATP synthase delta chain, mitochondrial precursor (EC 3.6.3.14) (Oligomycin sensitivity conferral protein) (OSCP) - Ipomoea batatas (Sweet potato) (Batate) & (loc_os06g43850.1 : 272.0) no description available & (at5g13450 : 263.0) delta subunit of Mt ATP synthase (ATP5); FUNCTIONS IN: hydrogen ion transporting ATP synthase activity, rotational mechanism, cobalt ion bi…	T
9.9	mitochondrial electron transport / ATP synthesis.F1-ATPase	sagi01_8553	(p41248|ymf19_helan : 233.0) Hypothetical protein ymf19 (ORFB) - Helianthus annuus (Common sunflower) & (atmg00480 : 209.0) Encodes subunit 8 of the mitochondrial F(O) ATP synthase complex.; Plant mitochondrial ATPase, F0 complex, subunit 8 protein; FUNCTIONS IN: hydrogen ion transporting ATP synthase activity, rotational mechanism; INVOLVED IN: ATP synthesis coupled proton transport; LOCATED IN:…	T
9.9	mitochondrial electron transport / ATP synthesis.F1-ATPase	sagi01_9679	(at4g29480 : 202.0) Mitochondrial ATP synthase subunit G protein; FUNCTIONS IN: hydrogen ion transmembrane transporter activity; INVOLVED IN: proton transport, ATP synthesis coupled proton transport; LOCATED IN: mitochondrion; EXPRESSED IN: 25 plant structures; EXPRESSED DURING: 13 growth stages; CONTAINS InterPro DOMAIN/s: ATPase, F0 complex, subunit G, mitochondrial (InterPro:IPR006808); BEST A…	T
9.99	mitochondrial electron transport / ATP synthesis.unspecified	sagi01_15572	(gnl|cdd|36433 : 53.1) no description available & (gnl|cdd|83669 : 32.2) no description available & (at4g01660 : 30.0) Encodes an ABC1-like protein, member of the ATH subfamily; putative ABC transporter; isolated by functional complementation of a yeast abc1 mutant; ABC transporter 1 (ABC1); CONTAINS InterPro DOMAIN/s: ABC-1 (InterPro:IPR004147), Protein kinase-like domain (InterPro:IPR011009); B…	T
9.99	mitochondrial electron transport / ATP synthesis.unspecified	sagi01_16546	(at4g21090 : 233.0) MITOCHONDRIAL FERREDOXIN 2 (MFDX2); FUNCTIONS IN: electron carrier activity, iron-sulfur cluster binding, 2 iron, 2 sulfur cluster binding; LOCATED IN: mitochondrion; EXPRESSED IN: 22 plant structures; EXPRESSED DURING: 13 growth stages; CONTAINS InterPro DOMAIN/s: Ferredoxin (InterPro:IPR001041), Adrenodoxin (InterPro:IPR001055), Beta-grasp fold, ferredoxin-type (InterPro:IPR…	T
9.99	mitochondrial electron transport / ATP synthesis.unspecified	sagi01_17621	(at4g01660 : 358.0) Encodes an ABC1-like protein, member of the ATH subfamily; putative ABC transporter; isolated by functional complementation of a yeast abc1 mutant; ABC transporter 1 (ABC1); CONTAINS InterPro DOMAIN/s: ABC-1 (InterPro:IPR004147), Protein kinase-like domain (InterPro:IPR011009); BEST Arabidopsis thaliana protein match is: ABC2 homolog 13 (TAIR:AT5G64940.2); Has 8616 Blast hits …	T
9.99	mitochondrial electron transport / ATP synthesis.unspecified	sagi01_24758	(at2g03690 : 345.0) Ubiquinone biosynthesis protein COQ4 homolog.; coenzyme Q biosynthesis Coq4 family protein / ubiquinone biosynthesis Coq4 family protein; FUNCTIONS IN: molecular_function unknown; INVOLVED IN: ubiquinone biosynthetic process; EXPRESSED IN: 24 plant structures; EXPRESSED DURING: 14 growth stages; CONTAINS InterPro DOMAIN/s: Coenzyme Q biosynthesis Coq4 (InterPro:IPR007715); Has…	T
9.99	mitochondrial electron transport / ATP synthesis.unspecified	sagi01_25140	(at4g01660 : 257.0) Encodes an ABC1-like protein, member of the ATH subfamily; putative ABC transporter; isolated by functional complementation of a yeast abc1 mutant; ABC transporter 1 (ABC1); CONTAINS InterPro DOMAIN/s: ABC-1 (InterPro:IPR004147), Protein kinase-like domain (InterPro:IPR011009); BEST Arabidopsis thaliana protein match is: ABC2 homolog 13 (TAIR:AT5G64940.2); Has 8616 Blast hits …	T
9.99	mitochondrial electron transport / ATP synthesis.unspecified	sagi01_34673	(at4g21090 : 234.0) MITOCHONDRIAL FERREDOXIN 2 (MFDX2); FUNCTIONS IN: electron carrier activity, iron-sulfur cluster binding, 2 iron, 2 sulfur cluster binding; LOCATED IN: mitochondrion; EXPRESSED IN: 22 plant structures; EXPRESSED DURING: 13 growth stages; CONTAINS InterPro DOMAIN/s: Ferredoxin (InterPro:IPR001041), Adrenodoxin (InterPro:IPR001055), Beta-grasp fold, ferredoxin-type (InterPro:IPR…	T
10	cell wall
10	cell wall	sagi01_30925	(at4g24140 : 531.0) alpha/beta-Hydrolases superfamily protein; FUNCTIONS IN: hydrolase activity; LOCATED IN: endomembrane system; EXPRESSED IN: 10 plant structures; EXPRESSED DURING: 4 anthesis, F mature embryo stage, petal differentiation and expansion stage, E expanded cotyledon stage, D bilateral stage; CONTAINS InterPro DOMAIN/s: Alpha/beta hydrolase fold-1 (InterPro:IPR000073); BEST Arabidop…	T
10.1	cell wall.precursor synthesis	sagi01_13621	(at5g18070 : 202.0) encodes a novel protein involved in DNA repair from UV damage. Isolated by functional complementation of E. coli UV-sensitive mutants (UVR genes).; DNA-DAMAGE-REPAIR/TOLERATION 101 (DRT101); FUNCTIONS IN: intramolecular transferase activity, phosphotransferases, phosphoacetylglucosamine mutase activity; INVOLVED IN: response to UV, photoreactive repair; LOCATED IN: cytosol, mi…	T
10.1	cell wall.precursor synthesis	sagi01_15127	(at1g31070 : 550.0) Encodes a protein that functions as an N-acetylglucosamine-1-phosphate uridylyltransferase that catalyzes the formation of UDP-N-acetylglucosamine (UDP-GlcNAc). This is an essential precursor for glycolipid and glycoprotein synthesis and is also used for regulatory protein modification in signaling pathways. The enzyme can also catalyze the reverse reaction using both UDP-GlcN…	T
10.1	cell wall.precursor synthesis	sagi01_15760	(at1g31070 : 178.0) Encodes a protein that functions as an N-acetylglucosamine-1-phosphate uridylyltransferase that catalyzes the formation of UDP-N-acetylglucosamine (UDP-GlcNAc). This is an essential precursor for glycolipid and glycoprotein synthesis and is also used for regulatory protein modification in signaling pathways. The enzyme can also catalyze the reverse reaction using both UDP-GlcN…	T
10.1	cell wall.precursor synthesis	sagi01_4563	(at5g18070 : 328.0) encodes a novel protein involved in DNA repair from UV damage. Isolated by functional complementation of E. coli UV-sensitive mutants (UVR genes).; DNA-DAMAGE-REPAIR/TOLERATION 101 (DRT101); FUNCTIONS IN: intramolecular transferase activity, phosphotransferases, phosphoacetylglucosamine mutase activity; INVOLVED IN: response to UV, photoreactive repair; LOCATED IN: cytosol, mi…	T
10.1	cell wall.precursor synthesis	sagi01_46629	(at5g18070 : 178.0) encodes a novel protein involved in DNA repair from UV damage. Isolated by functional complementation of E. coli UV-sensitive mutants (UVR genes).; DNA-DAMAGE-REPAIR/TOLERATION 101 (DRT101); FUNCTIONS IN: intramolecular transferase activity, phosphotransferases, phosphoacetylglucosamine mutase activity; INVOLVED IN: response to UV, photoreactive repair; LOCATED IN: cytosol, mi…	T
10.2	cell wall.cellulose synthesis	sagi01_10231	(at5g03760 : 438.0) encodes a beta-mannan synthase that is required for agrobacterium-mediated plant genetic transformation involves a complex interaction between the bacterium and the host plant. 3 UTR is involved in transcriptional regulation and the gene is expressed in the elongation zone of the root.; ATCSLA09; CONTAINS InterPro DOMAIN/s: Glycosyl transferase, family 2 (InterPro:IPR001173); …	T
10.2	cell wall.cellulose synthesis	sagi01_1146	(gnl|cdd|38301 : 46.2) no description available & (at3g07330 : 41.2) encodes a gene similar to cellulose synthase; Cellulose-synthase-like C6 (CSLC6); FUNCTIONS IN: cellulose synthase activity, transferase activity, transferring glycosyl groups; INVOLVED IN: pollen tube development; LOCATED IN: Golgi apparatus; EXPRESSED IN: 24 plant structures; EXPRESSED DURING: 15 growth stages; CONTAINS InterP…	T
10.2	cell wall.cellulose synthesis	sagi01_12163	(ipr005150 : 1500.0) Cellulose synthase & (at4g39350 : 1435.0) Encodes a cellulose synthase isomer, related to CESA6. As inferred from the null role of secondary wall-type CesAs, included in a set of five primary wall-type CesAs that may support trichome cell wall thickening.; cellulose synthase A2 (CESA2); FUNCTIONS IN: cellulose synthase activity, transferase activity, transferring glycosyl gro…	T
10.2	cell wall.cellulose synthesis	sagi01_14626	(gnl|cdd|38301 : 48.8) no description available & (gnl|cdd|34516 : 39.6) no description available & (at2g44200 : 34.7) CBF1-interacting co-repressor CIR, N-terminal;Pre-mRNA splicing factor; CONTAINS InterPro DOMAIN/s: CBF1-interacting co-repressor CIR, N-terminal (InterPro:IPR019339), Pre-mRNA splicing factor (InterPro:IPR022209); BEST Arabidopsis thaliana protein match is: CBF1-interacting co-r…	T
10.2	cell wall.cellulose synthesis	sagi01_1467	(at5g03760 : 863.0) encodes a beta-mannan synthase that is required for agrobacterium-mediated plant genetic transformation involves a complex interaction between the bacterium and the host plant. 3 UTR is involved in transcriptional regulation and the gene is expressed in the elongation zone of the root.; ATCSLA09; CONTAINS InterPro DOMAIN/s: Glycosyl transferase, family 2 (InterPro:IPR001173); …	T
10.2	cell wall.cellulose synthesis	sagi01_16461	(at3g07330 : 115.0) encodes a gene similar to cellulose synthase; Cellulose-synthase-like C6 (CSLC6); FUNCTIONS IN: cellulose synthase activity, transferase activity, transferring glycosyl groups; INVOLVED IN: pollen tube development; LOCATED IN: Golgi apparatus; EXPRESSED IN: 24 plant structures; EXPRESSED DURING: 15 growth stages; CONTAINS InterPro DOMAIN/s: Glycosyl transferase, family 2 (Inte…	T
10.2	cell wall.cellulose synthesis	sagi01_17182	(at5g22740 : 172.0) encodes a beta-mannan synthase based on in vitro enzyme assays from heterologously expressed protein; cellulose synthase-like A02 (CSLA02); CONTAINS InterPro DOMAIN/s: Glycosyl transferase, family 2 (InterPro:IPR001173); BEST Arabidopsis thaliana protein match is: Nucleotide-diphospho-sugar transferases superfamily protein (TAIR:AT5G03760.1); Has 5133 Blast hits to 5129 protei…	T
10.2	cell wall.cellulose synthesis	sagi01_18694	(at4g07960 : 761.0) encodes a gene similar to cellulose synthase; Cellulose-synthase-like C12 (CSLC12); FUNCTIONS IN: cellulose synthase activity, transferase activity, transferring glycosyl groups; INVOLVED IN: biological_process unknown; LOCATED IN: cellular_component unknown; EXPRESSED IN: 24 plant structures; EXPRESSED DURING: 15 growth stages; CONTAINS InterPro DOMAIN/s: Glycosyl transferase…	T
10.2	cell wall.cellulose synthesis	sagi01_19273	(ipr005150 : 1500.0) Cellulose synthase & (at5g17420 : 1012.0) Encodes a xylem-specific cellulose synthase that is phosphorylated on one or more serine residues (on either S185 or one of S180 or S181).; IRREGULAR XYLEM 3 (IRX3); FUNCTIONS IN: cellulose synthase activity; INVOLVED IN: cellulose biosynthetic process, plant-type cell wall biogenesis, secondary cell wall biogenesis, rhamnogalacturona…	T
10.2	cell wall.cellulose synthesis	sagi01_23128	(at3g07330 : 172.0) encodes a gene similar to cellulose synthase; Cellulose-synthase-like C6 (CSLC6); FUNCTIONS IN: cellulose synthase activity, transferase activity, transferring glycosyl groups; INVOLVED IN: pollen tube development; LOCATED IN: Golgi apparatus; EXPRESSED IN: 24 plant structures; EXPRESSED DURING: 15 growth stages; CONTAINS InterPro DOMAIN/s: Glycosyl transferase, family 2 (Inte…	T
10.2	cell wall.cellulose synthesis	sagi01_25397	(at3g28180 : 303.0) encodes a gene similar to cellulose synthase; Cellulose-synthase-like C4 (CSLC04); FUNCTIONS IN: cellulose synthase activity, transferase activity, transferring glycosyl groups; INVOLVED IN: biological_process unknown; LOCATED IN: plasma membrane; EXPRESSED IN: 24 plant structures; EXPRESSED DURING: 13 growth stages; CONTAINS InterPro DOMAIN/s: Glycosyl transferase, family 2 (…	T
10.2	cell wall.cellulose synthesis	sagi01_27064	(at5g03760 : 212.0) encodes a beta-mannan synthase that is required for agrobacterium-mediated plant genetic transformation involves a complex interaction between the bacterium and the host plant. 3 UTR is involved in transcriptional regulation and the gene is expressed in the elongation zone of the root.; ATCSLA09; CONTAINS InterPro DOMAIN/s: Glycosyl transferase, family 2 (InterPro:IPR001173); …	T
10.2	cell wall.cellulose synthesis	sagi01_29196	(gnl|cdd|38301 : 55.0) no description available & (gnl|cdd|82074 : 50.2) no description available & (at4g20290 : 33.9) unknown protein; Has 30201 Blast hits to 17322 proteins in 780 species: Archae - 12; Bacteria - 1396; Metazoa - 17338; Fungi - 3422; Plants - 5037; Viruses - 0; Other Eukaryotes - 2996 (source: NCBI BLink). & (reliability: 62.4) & (original description: no original description)	T
10.2	cell wall.cellulose synthesis	sagi01_29482	(gnl|cdd|38301 : 51.5) no description available & (gnl|cdd|70912 : 45.1) no description available & (at4g13410 : 30.8) encodes a gene similar to cellulose synthase; ATCSLA15; FUNCTIONS IN: cellulose synthase activity, transferase activity, transferring glycosyl groups; INVOLVED IN: biological_process unknown; LOCATED IN: endomembrane system; EXPRESSED IN: 14 plant structures; EXPRESSED DURING: 9 …	T
10.2	cell wall.cellulose synthesis	sagi01_30313	(at5g49720 : 924.0) Encodes a membrane-bound endo-1,4-beta-D-glucanase, involved in cellulose biosynthesis. Loss-of-function mutants have severe cellulose-deficient phenotypes. During cell elongation, KOR1 is associated with Golgi apparatus and early endosome. Inhibition of cellulose biosynthesis promoted a redistribution of KOR1 in subcellular locations. These observations suggest that depositio…	T
10.2	cell wall.cellulose synthesis	sagi01_3038	(at3g07330 : 511.0) encodes a gene similar to cellulose synthase; Cellulose-synthase-like C6 (CSLC6); FUNCTIONS IN: cellulose synthase activity, transferase activity, transferring glycosyl groups; INVOLVED IN: pollen tube development; LOCATED IN: Golgi apparatus; EXPRESSED IN: 24 plant structures; EXPRESSED DURING: 15 growth stages; CONTAINS InterPro DOMAIN/s: Glycosyl transferase, family 2 (Inte…	T
10.2	cell wall.cellulose synthesis	sagi01_30922	(at3g28180 : 90.9) encodes a gene similar to cellulose synthase; Cellulose-synthase-like C4 (CSLC04); FUNCTIONS IN: cellulose synthase activity, transferase activity, transferring glycosyl groups; INVOLVED IN: biological_process unknown; LOCATED IN: plasma membrane; EXPRESSED IN: 24 plant structures; EXPRESSED DURING: 13 growth stages; CONTAINS InterPro DOMAIN/s: Glycosyl transferase, family 2 (I…	T
10.2	cell wall.cellulose synthesis	sagi01_31965	(gnl|cdd|38301 : 50.8) no description available & (gnl|cdd|81056 : 36.8) no description available & (at4g16590 : 31.2) encodes a gene similar to cellulose synthase; cellulose synthase-like A01 (CSLA01); FUNCTIONS IN: cellulose synthase activity, glucosyltransferase activity, transferase activity, transferring glycosyl groups; INVOLVED IN: biological_process unknown; LOCATED IN: cellular_component…	T
10.2	cell wall.cellulose synthesis	sagi01_32714	(at3g28180 : 165.0) encodes a gene similar to cellulose synthase; Cellulose-synthase-like C4 (CSLC04); FUNCTIONS IN: cellulose synthase activity, transferase activity, transferring glycosyl groups; INVOLVED IN: biological_process unknown; LOCATED IN: plasma membrane; EXPRESSED IN: 24 plant structures; EXPRESSED DURING: 13 growth stages; CONTAINS InterPro DOMAIN/s: Glycosyl transferase, family 2 (…	T
10.2	cell wall.cellulose synthesis	sagi01_32957	(gnl|cdd|38301 : 46.9) no description available & (at5g22130 : 38.9) member of Glycosyltransferase Family- 50; PEANUT 1 (PNT1); FUNCTIONS IN: mannosyltransferase activity, transferase activity, transferring glycosyl groups, alpha-1,4-mannosyltransferase activity; INVOLVED IN: GPI anchor biosynthetic process, cellulose biosynthetic process, plant-type cell wall biogenesis, embryo development, cell…	T
10.2	cell wall.cellulose synthesis	sagi01_38750	(at3g28180 : 307.0) encodes a gene similar to cellulose synthase; Cellulose-synthase-like C4 (CSLC04); FUNCTIONS IN: cellulose synthase activity, transferase activity, transferring glycosyl groups; INVOLVED IN: biological_process unknown; LOCATED IN: plasma membrane; EXPRESSED IN: 24 plant structures; EXPRESSED DURING: 13 growth stages; CONTAINS InterPro DOMAIN/s: Glycosyl transferase, family 2 (…	T
10.2	cell wall.cellulose synthesis	sagi01_40097	(at3g07330 : 294.0) encodes a gene similar to cellulose synthase; Cellulose-synthase-like C6 (CSLC6); FUNCTIONS IN: cellulose synthase activity, transferase activity, transferring glycosyl groups; INVOLVED IN: pollen tube development; LOCATED IN: Golgi apparatus; EXPRESSED IN: 24 plant structures; EXPRESSED DURING: 15 growth stages; CONTAINS InterPro DOMAIN/s: Glycosyl transferase, family 2 (Inte…	T
10.2	cell wall.cellulose synthesis	sagi01_43624	(at5g22740 : 257.0) encodes a beta-mannan synthase based on in vitro enzyme assays from heterologously expressed protein; cellulose synthase-like A02 (CSLA02); CONTAINS InterPro DOMAIN/s: Glycosyl transferase, family 2 (InterPro:IPR001173); BEST Arabidopsis thaliana protein match is: Nucleotide-diphospho-sugar transferases superfamily protein (TAIR:AT5G03760.1); Has 5133 Blast hits to 5129 protei…	T
10.2	cell wall.cellulose synthesis	sagi01_43685	(at3g07330 : 129.0) encodes a gene similar to cellulose synthase; Cellulose-synthase-like C6 (CSLC6); FUNCTIONS IN: cellulose synthase activity, transferase activity, transferring glycosyl groups; INVOLVED IN: pollen tube development; LOCATED IN: Golgi apparatus; EXPRESSED IN: 24 plant structures; EXPRESSED DURING: 15 growth stages; CONTAINS InterPro DOMAIN/s: Glycosyl transferase, family 2 (Inte…	T
10.2	cell wall.cellulose synthesis	sagi01_4374	(p0c1u4|gun9_orysa : 66.2) Endoglucanase 9 (EC 3.2.1.4) (Endo-1,4-beta glucanase 9) (OsGLU1) - Oryza sativa (Rice) & (loc_os03g21210.1 : 66.2) no description available & (at5g49720 : 58.9) Encodes a membrane-bound endo-1,4-beta-D-glucanase, involved in cellulose biosynthesis. Loss-of-function mutants have severe cellulose-deficient phenotypes. During cell elongation, KOR1 is associated with Golgi…	T
10.2	cell wall.cellulose synthesis	sagi01_45753	(at5g22740 : 117.0) encodes a beta-mannan synthase based on in vitro enzyme assays from heterologously expressed protein; cellulose synthase-like A02 (CSLA02); CONTAINS InterPro DOMAIN/s: Glycosyl transferase, family 2 (InterPro:IPR001173); BEST Arabidopsis thaliana protein match is: Nucleotide-diphospho-sugar transferases superfamily protein (TAIR:AT5G03760.1); Has 5133 Blast hits to 5129 protei…	T
10.2	cell wall.cellulose synthesis	sagi01_4591	(at4g31590 : 332.0) encodes a gene similar to cellulose synthase; Cellulose-synthase-like C5 (CSLC5); FUNCTIONS IN: cellulose synthase activity, transferase activity, transferring glycosyl groups; INVOLVED IN: biological_process unknown; LOCATED IN: nucleus; EXPRESSED IN: 23 plant structures; EXPRESSED DURING: 13 growth stages; CONTAINS InterPro DOMAIN/s: Glycosyl transferase, family 2 (InterPro:…	T
10.2	cell wall.cellulose synthesis	sagi01_4668	(at5g22740 : 363.0) encodes a beta-mannan synthase based on in vitro enzyme assays from heterologously expressed protein; cellulose synthase-like A02 (CSLA02); CONTAINS InterPro DOMAIN/s: Glycosyl transferase, family 2 (InterPro:IPR001173); BEST Arabidopsis thaliana protein match is: Nucleotide-diphospho-sugar transferases superfamily protein (TAIR:AT5G03760.1); Has 5133 Blast hits to 5129 protei…	T
10.2	cell wall.cellulose synthesis	sagi01_49403	(gnl|cdd|38301 : 43.1) no description available & (gnl|cdd|82074 : 37.5) no description available & (at1g45191 : 32.3) beta-glucosidase related protein, similar to beta-glucosidase GI:3820531 from (Pinus contorta); contains Pfam profile: PF00232 Glycosyl hydrolase family 1; beta glucosidase 1 (BGLU1); FUNCTIONS IN: cation binding, hydrolase activity, hydrolyzing O-glycosyl compounds, catalytic ac…	T
10.2	cell wall.cellulose synthesis	sagi01_4996	(at3g07330 : 322.0) encodes a gene similar to cellulose synthase; Cellulose-synthase-like C6 (CSLC6); FUNCTIONS IN: cellulose synthase activity, transferase activity, transferring glycosyl groups; INVOLVED IN: pollen tube development; LOCATED IN: Golgi apparatus; EXPRESSED IN: 24 plant structures; EXPRESSED DURING: 15 growth stages; CONTAINS InterPro DOMAIN/s: Glycosyl transferase, family 2 (Inte…	T
10.2	cell wall.cellulose synthesis	sagi01_53100	(at3g07330 : 83.2) encodes a gene similar to cellulose synthase; Cellulose-synthase-like C6 (CSLC6); FUNCTIONS IN: cellulose synthase activity, transferase activity, transferring glycosyl groups; INVOLVED IN: pollen tube development; LOCATED IN: Golgi apparatus; EXPRESSED IN: 24 plant structures; EXPRESSED DURING: 15 growth stages; CONTAINS InterPro DOMAIN/s: Glycosyl transferase, family 2 (Inter…	T
10.2	cell wall.cellulose synthesis	sagi01_55505	(at5g22740 : 90.5) encodes a beta-mannan synthase based on in vitro enzyme assays from heterologously expressed protein; cellulose synthase-like A02 (CSLA02); CONTAINS InterPro DOMAIN/s: Glycosyl transferase, family 2 (InterPro:IPR001173); BEST Arabidopsis thaliana protein match is: Nucleotide-diphospho-sugar transferases superfamily protein (TAIR:AT5G03760.1); Has 5133 Blast hits to 5129 protein…	T
10.2	cell wall.cellulose synthesis	sagi01_55848	(at5g03760 : 166.0) encodes a beta-mannan synthase that is required for agrobacterium-mediated plant genetic transformation involves a complex interaction between the bacterium and the host plant. 3 UTR is involved in transcriptional regulation and the gene is expressed in the elongation zone of the root.; ATCSLA09; CONTAINS InterPro DOMAIN/s: Glycosyl transferase, family 2 (InterPro:IPR001173); …	T
10.2	cell wall.cellulose synthesis	sagi01_5694	(at3g07330 : 89.4) encodes a gene similar to cellulose synthase; Cellulose-synthase-like C6 (CSLC6); FUNCTIONS IN: cellulose synthase activity, transferase activity, transferring glycosyl groups; INVOLVED IN: pollen tube development; LOCATED IN: Golgi apparatus; EXPRESSED IN: 24 plant structures; EXPRESSED DURING: 15 growth stages; CONTAINS InterPro DOMAIN/s: Glycosyl transferase, family 2 (Inter…	T
10.2	cell wall.cellulose synthesis	sagi01_726	(at5g22130 : 577.0) member of Glycosyltransferase Family- 50; PEANUT 1 (PNT1); FUNCTIONS IN: mannosyltransferase activity, transferase activity, transferring glycosyl groups, alpha-1,4-mannosyltransferase activity; INVOLVED IN: GPI anchor biosynthetic process, cellulose biosynthetic process, plant-type cell wall biogenesis, embryo development, cell division; LOCATED IN: integral to membrane, endo…	T
10.2	cell wall.cellulose synthesis	sagi01_731	(at4g31590 : 502.0) encodes a gene similar to cellulose synthase; Cellulose-synthase-like C5 (CSLC5); FUNCTIONS IN: cellulose synthase activity, transferase activity, transferring glycosyl groups; INVOLVED IN: biological_process unknown; LOCATED IN: nucleus; EXPRESSED IN: 23 plant structures; EXPRESSED DURING: 13 growth stages; CONTAINS InterPro DOMAIN/s: Glycosyl transferase, family 2 (InterPro:…	T
10.2	cell wall.cellulose synthesis	sagi01_7812	(at4g07960 : 721.0) encodes a gene similar to cellulose synthase; Cellulose-synthase-like C12 (CSLC12); FUNCTIONS IN: cellulose synthase activity, transferase activity, transferring glycosyl groups; INVOLVED IN: biological_process unknown; LOCATED IN: cellular_component unknown; EXPRESSED IN: 24 plant structures; EXPRESSED DURING: 15 growth stages; CONTAINS InterPro DOMAIN/s: Glycosyl transferase…	T
10.2	cell wall.cellulose synthesis	sagi01_7991	(at5g03760 : 896.0) encodes a beta-mannan synthase that is required for agrobacterium-mediated plant genetic transformation involves a complex interaction between the bacterium and the host plant. 3 UTR is involved in transcriptional regulation and the gene is expressed in the elongation zone of the root.; ATCSLA09; CONTAINS InterPro DOMAIN/s: Glycosyl transferase, family 2 (InterPro:IPR001173); …	T
10.3	cell wall.hemicellulose synthesis	sagi01_11744	(at5g62620 : 69.7) Galactosyltransferase family protein; FUNCTIONS IN: transferase activity, transferring hexosyl groups, sugar binding, galactosyltransferase activity; INVOLVED IN: protein amino acid glycosylation; EXPRESSED IN: 22 plant structures; EXPRESSED DURING: 13 growth stages; CONTAINS InterPro DOMAIN/s: Galectin, carbohydrate recognition domain (InterPro:IPR001079), Glycosyl transferase…	T
10.3	cell wall.hemicellulose synthesis	sagi01_1400	(at1g74800 : 434.0) Galactosyltransferase family protein; FUNCTIONS IN: transferase activity, transferring hexosyl groups, transferase activity, transferring glycosyl groups; INVOLVED IN: protein amino acid glycosylation; LOCATED IN: membrane; EXPRESSED IN: 23 plant structures; EXPRESSED DURING: 15 growth stages; CONTAINS InterPro DOMAIN/s: Galectin, carbohydrate recognition domain (InterPro:IPR0…	T
10.3	cell wall.hemicellulose synthesis	sagi01_14693	(q9m5q1|fut1_pea : 503.0) Galactoside 2-alpha-L-fucosyltransferase (EC 2.4.1.69) (Xyloglucan alpha-(1,2)-fucosyltransferase) (PsFT1) - Pisum sativum (Garden pea) & (loc_os02g52640.1 : 461.0) no description available & (at2g03220 : 459.0) member of Glycosyltransferase Family- 37; fucosyltransferase 1 (FT1); FUNCTIONS IN: transferase activity, transferring glycosyl groups, fucosyltransferase activi…	T
10.3	cell wall.hemicellulose synthesis	sagi01_19325	(at5g62620 : 889.0) Galactosyltransferase family protein; FUNCTIONS IN: transferase activity, transferring hexosyl groups, sugar binding, galactosyltransferase activity; INVOLVED IN: protein amino acid glycosylation; EXPRESSED IN: 22 plant structures; EXPRESSED DURING: 13 growth stages; CONTAINS InterPro DOMAIN/s: Galectin, carbohydrate recognition domain (InterPro:IPR001079), Glycosyl transferas…	T
10.3	cell wall.hemicellulose synthesis	sagi01_22953	(at5g16890 : 683.0) Exostosin family protein; FUNCTIONS IN: catalytic activity; INVOLVED IN: biological_process unknown; LOCATED IN: chloroplast, membrane; CONTAINS InterPro DOMAIN/s: Exostosin-like (InterPro:IPR004263); BEST Arabidopsis thaliana protein match is: Exostosin family protein (TAIR:AT2G35100.1); Has 1807 Blast hits to 1807 proteins in 277 species: Archae - 0; Bacteria - 0; Metazoa - …	T
10.3	cell wall.hemicellulose synthesis	sagi01_23764	(q9m5q1|fut1_pea : 189.0) Galactoside 2-alpha-L-fucosyltransferase (EC 2.4.1.69) (Xyloglucan alpha-(1,2)-fucosyltransferase) (PsFT1) - Pisum sativum (Garden pea) & (at2g03220 : 167.0) member of Glycosyltransferase Family- 37; fucosyltransferase 1 (FT1); FUNCTIONS IN: transferase activity, transferring glycosyl groups, fucosyltransferase activity; INVOLVED IN: plant-type cell wall biogenesis, xylo…	T
10.3	cell wall.hemicellulose synthesis	sagi01_31468	(at3g45400 : 147.0) exostosin family protein; FUNCTIONS IN: catalytic activity; INVOLVED IN: biological_process unknown; LOCATED IN: endomembrane system, membrane; CONTAINS InterPro DOMAIN/s: Exostosin-like (InterPro:IPR004263); BEST Arabidopsis thaliana protein match is: Exostosin family protein (TAIR:AT3G03650.1); Has 1358 Blast hits to 1353 proteins in 108 species: Archae - 0; Bacteria - 4; Me…	T
10.3	cell wall.hemicellulose synthesis	sagi01_34760	(at1g74800 : 147.0) Galactosyltransferase family protein; FUNCTIONS IN: transferase activity, transferring hexosyl groups, transferase activity, transferring glycosyl groups; INVOLVED IN: protein amino acid glycosylation; LOCATED IN: membrane; EXPRESSED IN: 23 plant structures; EXPRESSED DURING: 15 growth stages; CONTAINS InterPro DOMAIN/s: Galectin, carbohydrate recognition domain (InterPro:IPR0…	T
10.3	cell wall.hemicellulose synthesis	sagi01_41522	(at3g45400 : 103.0) exostosin family protein; FUNCTIONS IN: catalytic activity; INVOLVED IN: biological_process unknown; LOCATED IN: endomembrane system, membrane; CONTAINS InterPro DOMAIN/s: Exostosin-like (InterPro:IPR004263); BEST Arabidopsis thaliana protein match is: Exostosin family protein (TAIR:AT3G03650.1); Has 1358 Blast hits to 1353 proteins in 108 species: Archae - 0; Bacteria - 4; Me…	T
10.3	cell wall.hemicellulose synthesis	sagi01_45425	(at1g27120 : 191.0) Galactosyltransferase family protein; FUNCTIONS IN: transferase activity, transferring hexosyl groups, transferase activity, transferring glycosyl groups; INVOLVED IN: protein amino acid glycosylation; LOCATED IN: endomembrane system, membrane; EXPRESSED IN: 23 plant structures; EXPRESSED DURING: 13 growth stages; CONTAINS InterPro DOMAIN/s: Galectin, carbohydrate recognition …	T
10.3	cell wall.hemicellulose synthesis	sagi01_46861	(at5g62620 : 159.0) Galactosyltransferase family protein; FUNCTIONS IN: transferase activity, transferring hexosyl groups, sugar binding, galactosyltransferase activity; INVOLVED IN: protein amino acid glycosylation; EXPRESSED IN: 22 plant structures; EXPRESSED DURING: 13 growth stages; CONTAINS InterPro DOMAIN/s: Galectin, carbohydrate recognition domain (InterPro:IPR001079), Glycosyl transferas…	T
10.3	cell wall.hemicellulose synthesis	sagi01_4713	(gnl|cdd|38301 : 45.4) no description available & (gnl|cdd|33678 : 43.9) no description available & (p53684|cdpk3_orysa : 31.2) Calcium-dependent protein kinase, isoform 11 (EC 2.7.11.1) (CDPK 11) - Oryza sativa (Rice) & (loc_os03g03660.4 : 31.2) no description available & (at2g03220 : 30.4) member of Glycosyltransferase Family- 37; fucosyltransferase 1 (FT1); FUNCTIONS IN: transferase activity, …	T
10.3	cell wall.hemicellulose synthesis	sagi01_4728	(gnl|cdd|38301 : 55.8) no description available & (loc_os01g59630.1 : 54.7) no description available & (at5g16890 : 53.5) Exostosin family protein; FUNCTIONS IN: catalytic activity; INVOLVED IN: biological_process unknown; LOCATED IN: chloroplast, membrane; CONTAINS InterPro DOMAIN/s: Exostosin-like (InterPro:IPR004263); BEST Arabidopsis thaliana protein match is: Exostosin family protein (TAIR:A…	T
10.3	cell wall.hemicellulose synthesis	sagi01_4803	(loc_os01g59630.1 : 94.7) no description available & (at5g16890 : 93.2) Exostosin family protein; FUNCTIONS IN: catalytic activity; INVOLVED IN: biological_process unknown; LOCATED IN: chloroplast, membrane; CONTAINS InterPro DOMAIN/s: Exostosin-like (InterPro:IPR004263); BEST Arabidopsis thaliana protein match is: Exostosin family protein (TAIR:AT2G35100.1); Has 1807 Blast hits to 1807 proteins …	T
10.3	cell wall.hemicellulose synthesis	sagi01_48275	(gnl|cdd|36433 : 47.7) no description available & (at5g62620 : 45.8) Galactosyltransferase family protein; FUNCTIONS IN: transferase activity, transferring hexosyl groups, sugar binding, galactosyltransferase activity; INVOLVED IN: protein amino acid glycosylation; EXPRESSED IN: 22 plant structures; EXPRESSED DURING: 13 growth stages; CONTAINS InterPro DOMAIN/s: Galectin, carbohydrate recognition…	T
10.3	cell wall.hemicellulose synthesis	sagi01_49341	(at1g74800 : 113.0) Galactosyltransferase family protein; FUNCTIONS IN: transferase activity, transferring hexosyl groups, transferase activity, transferring glycosyl groups; INVOLVED IN: protein amino acid glycosylation; LOCATED IN: membrane; EXPRESSED IN: 23 plant structures; EXPRESSED DURING: 15 growth stages; CONTAINS InterPro DOMAIN/s: Galectin, carbohydrate recognition domain (InterPro:IPR0…	T
10.3	cell wall.hemicellulose synthesis	sagi01_55682	(at5g20260 : 293.0) Exostosin family protein; FUNCTIONS IN: catalytic activity; INVOLVED IN: biological_process unknown; LOCATED IN: endomembrane system, membrane; CONTAINS InterPro DOMAIN/s: Exostosin-like (InterPro:IPR004263); BEST Arabidopsis thaliana protein match is: Exostosin family protein (TAIR:AT5G11130.1); Has 1489 Blast hits to 1482 proteins in 115 species: Archae - 0; Bacteria - 12; M…	T
10.3	cell wall.hemicellulose synthesis	sagi01_55888	(at3g42180 : 135.0) Exostosin family protein; FUNCTIONS IN: transferase activity, transferring glycosyl groups, catalytic activity; INVOLVED IN: biological_process unknown; LOCATED IN: endomembrane system, membrane; BEST Arabidopsis thaliana protein match is: Exostosin family protein (TAIR:AT5G20260.1); Has 54 Blast hits to 54 proteins in 9 species: Archae - 0; Bacteria - 0; Metazoa - 0; Fungi - …	T
10.3	cell wall.hemicellulose synthesis	sagi01_6784	(loc_os03g58920.1 : 194.0) no description available & (at5g62620 : 192.0) Galactosyltransferase family protein; FUNCTIONS IN: transferase activity, transferring hexosyl groups, sugar binding, galactosyltransferase activity; INVOLVED IN: protein amino acid glycosylation; EXPRESSED IN: 22 plant structures; EXPRESSED DURING: 13 growth stages; CONTAINS InterPro DOMAIN/s: Galectin, carbohydrate recogn…	T
10.3	cell wall.hemicellulose synthesis	sagi01_6950	(at1g27120 : 122.0) Galactosyltransferase family protein; FUNCTIONS IN: transferase activity, transferring hexosyl groups, transferase activity, transferring glycosyl groups; INVOLVED IN: protein amino acid glycosylation; LOCATED IN: endomembrane system, membrane; EXPRESSED IN: 23 plant structures; EXPRESSED DURING: 13 growth stages; CONTAINS InterPro DOMAIN/s: Galectin, carbohydrate recognition …	T
10.4	cell wall.pectin synthesis
10.4	cell wall.pectin synthesis	sagi01_8192	(at3g25140 : 871.0) Quasimodo1, encodes a glycosyltransferase, involved in homogalacturonan biosynthesis; mutant shows cell adhesion defect and lower wall uronic acid content.; QUASIMODO 1 (QUA1); FUNCTIONS IN: transferase activity, transferring hexosyl groups, polygalacturonate 4-alpha-galacturonosyltransferase activity, transferase activity, transferring glycosyl groups; INVOLVED IN: carbohydra…	T
10.5	cell wall.cell wall proteins
10.5	cell wall.cell wall proteins	sagi01_7844	(loc_os04g31340.1 : 489.0) no description available & (at3g48530 : 478.0) SNF1-related protein kinase regulatory subunit gamma 1 (KING1); FUNCTIONS IN: molecular_function unknown; INVOLVED IN: biological_process unknown; LOCATED IN: plant-type cell wall; EXPRESSED IN: 23 plant structures; EXPRESSED DURING: 13 growth stages; CONTAINS InterPro DOMAIN/s: Cystathionine beta-synthase, core (InterPro:I…	T
10.5	cell wall.cell wall proteins	sagi01_8890	(at3g58800 : 352.0) unknown protein; Has 75 Blast hits to 75 proteins in 23 species: Archae - 0; Bacteria - 0; Metazoa - 0; Fungi - 0; Plants - 53; Viruses - 17; Other Eukaryotes - 5 (source: NCBI BLink). & (loc_os01g54440.1 : 256.0) no description available & (chl4|516935 : 131.0) no description available & (gnl|cdd|38301 : 54.2) no description available & (gnl|cdd|33637 : 39.9) no description a…	T
10.6	cell wall.degradation	sagi01_2109	(at5g34940 : 681.0) The protein is predicted (WoLF PSORT program) to be membrane-associated.; glucuronidase 3 (GUS3); FUNCTIONS IN: beta-glucuronidase activity; INVOLVED IN: biological_process unknown; LOCATED IN: plant-type cell wall; EXPRESSED IN: 22 plant structures; EXPRESSED DURING: 11 growth stages; CONTAINS InterPro DOMAIN/s: Glycoside hydrolase family 79, N-terminal (InterPro:IPR005199); …	T
10.6	cell wall.degradation	sagi01_32056	(at5g62150 : 95.9) peptidoglycan-binding LysM domain-containing protein; FUNCTIONS IN: molecular_function unknown; INVOLVED IN: cell wall macromolecule catabolic process; LOCATED IN: endomembrane system; EXPRESSED IN: 15 plant structures; EXPRESSED DURING: 6 growth stages; BEST Arabidopsis thaliana protein match is: peptidoglycan-binding LysM domain-containing protein (TAIR:AT4G25433.1); Has 63 B…	T
10.6	cell wall.degradation	sagi01_43233	(at5g62150 : 99.8) peptidoglycan-binding LysM domain-containing protein; FUNCTIONS IN: molecular_function unknown; INVOLVED IN: cell wall macromolecule catabolic process; LOCATED IN: endomembrane system; EXPRESSED IN: 15 plant structures; EXPRESSED DURING: 6 growth stages; BEST Arabidopsis thaliana protein match is: peptidoglycan-binding LysM domain-containing protein (TAIR:AT4G25433.1); Has 63 B…	T
10.6	cell wall.degradation	sagi01_46080	(at5g34940 : 75.1) The protein is predicted (WoLF PSORT program) to be membrane-associated.; glucuronidase 3 (GUS3); FUNCTIONS IN: beta-glucuronidase activity; INVOLVED IN: biological_process unknown; LOCATED IN: plant-type cell wall; EXPRESSED IN: 22 plant structures; EXPRESSED DURING: 11 growth stages; CONTAINS InterPro DOMAIN/s: Glycoside hydrolase family 79, N-terminal (InterPro:IPR005199); B…	T
10.6	cell wall.degradation	sagi01_54981	(at5g34940 : 80.5) The protein is predicted (WoLF PSORT program) to be membrane-associated.; glucuronidase 3 (GUS3); FUNCTIONS IN: beta-glucuronidase activity; INVOLVED IN: biological_process unknown; LOCATED IN: plant-type cell wall; EXPRESSED IN: 22 plant structures; EXPRESSED DURING: 11 growth stages; CONTAINS InterPro DOMAIN/s: Glycoside hydrolase family 79, N-terminal (InterPro:IPR005199); B…	T
10.7	cell wall.modification	sagi01_10332	(at3g45970 : 215.0) member of EXPANSIN-LIKE. Naming convention from the Expansin Working Group (Kende et al, 2004. Plant Mol Bio); expansin-like A1 (EXLA1); INVOLVED IN: unidimensional cell growth, plant-type cell wall loosening; LOCATED IN: cell wall, plant-type cell wall; EXPRESSED IN: 20 plant structures; EXPRESSED DURING: 10 growth stages; CONTAINS InterPro DOMAIN/s: Barwin-related endoglucan…	T
10.7	cell wall.modification	sagi01_10402	(q69xv9|exp16_orysa : 150.0) Expansin-A16 precursor (OsEXPA16) (Alpha-expansin-16) (OsEXP16) (OsaEXPa1.27) - Oryza sativa (Rice) & (loc_os06g41700.1 : 150.0) no description available & (at4g38210 : 143.0) expansin -like protein. Naming convention from the Expansin Working Group (Kende et al, 2004. Plant Mol Bio). Involved in the formation of nematode-induced syncytia in roots of Arabidopsis thali…	T
10.7	cell wall.modification	sagi01_10712	(at5g57550 : 109.0) xyloglucan endotransglycosylase-related protein (XTR3); xyloglucan endotransglucosylase/hydrolase 25 (XTH25); FUNCTIONS IN: hydrolase activity, acting on glycosyl bonds, xyloglucan:xyloglucosyl transferase activity; INVOLVED IN: plant-type cell wall biogenesis; LOCATED IN: endomembrane system, cell wall, apoplast; EXPRESSED IN: 9 plant structures; EXPRESSED DURING: 8 growth st…	T
10.7	cell wall.modification	sagi01_11317	(at2g37640 : 449.0) member of Alpha-Expansin Gene Family. Naming convention from the Expansin Working Group (Kende et al, 2004. Plant Mol Bio). Involved in the formation of nematode-induced syncytia in roots of Arabidopsis thaliana.; EXP3; INVOLVED IN: in 6 processes; LOCATED IN: endomembrane system, extracellular region; EXPRESSED IN: 21 plant structures; EXPRESSED DURING: 13 growth stages; CONT…	T
10.7	cell wall.modification	sagi01_1425	(at4g03210 : 427.0) encodes a member of xyloglucan endotransglucosylase/hydrolases (XTHs) that catalyze the cleavage and molecular grafting of xyloglucan chains function in loosening and rearrangement of the cell wall. Gene is expressed in shoot apex region, flower buds, flower stalks and internodes bearing flowers.; xyloglucan endotransglucosylase/hydrolase 9 (XTH9); FUNCTIONS IN: hydrolase acti…	T
10.7	cell wall.modification	sagi01_1459	(p93349|xth_tobac : 237.0) Probable xyloglucan endotransglucosylase/hydrolase protein precursor (EC 2.4.1.207) - Nicotiana tabacum (Common tobacco) & (at5g13870 : 220.0) EXGT-A4, endoxyloglucan transferase,; xyloglucan endotransglucosylase/hydrolase 5 (XTH5); FUNCTIONS IN: hydrolase activity, acting on glycosyl bonds, hydrolase activity, hydrolyzing O-glycosyl compounds, xyloglucan:xyloglucosyl t…	T
10.7	cell wall.modification	sagi01_16562	(at4g25810 : 366.0) xyloglucan endotransglycosylase-related protein (XTR6); xyloglucan endotransglycosylase 6 (XTR6); FUNCTIONS IN: hydrolase activity, acting on glycosyl bonds, xyloglucan:xyloglucosyl transferase activity, hydrolase activity, hydrolyzing O-glycosyl compounds; INVOLVED IN: carbohydrate metabolic process, cellular glucan metabolic process; LOCATED IN: cell wall; EXPRESSED IN: 14 p…	T
10.7	cell wall.modification	sagi01_17293	(at2g39700 : 211.0) putative expansin. Naming convention from the Expansin Working Group (Kende et al, 2004. Plant Mol Bio). Involved in the formation of nematode-induced syncytia in roots of Arabidopsis thaliana.; expansin A4 (EXPA4); CONTAINS InterPro DOMAIN/s: Barwin-related endoglucanase (InterPro:IPR009009), Pollen allergen, N-terminal (InterPro:IPR014734), Expansin (InterPro:IPR002963), Rar…	T
10.7	cell wall.modification	sagi01_17518	(at2g39700 : 399.0) putative expansin. Naming convention from the Expansin Working Group (Kende et al, 2004. Plant Mol Bio). Involved in the formation of nematode-induced syncytia in roots of Arabidopsis thaliana.; expansin A4 (EXPA4); CONTAINS InterPro DOMAIN/s: Barwin-related endoglucanase (InterPro:IPR009009), Pollen allergen, N-terminal (InterPro:IPR014734), Expansin (InterPro:IPR002963), Rar…	T
10.7	cell wall.modification	sagi01_18050	(at4g28850 : 335.0) xyloglucan endotransglucosylase/hydrolase 26 (XTH26); FUNCTIONS IN: hydrolase activity, acting on glycosyl bonds, hydrolase activity, hydrolyzing O-glycosyl compounds, xyloglucan:xyloglucosyl transferase activity; INVOLVED IN: carbohydrate metabolic process, cellular glucan metabolic process; LOCATED IN: endomembrane system, apoplast, cell wall; EXPRESSED IN: root; CONTAINS In…	T
10.7	cell wall.modification	sagi01_18807	(gnl|cdd|38301 : 45.0) no description available & (gnl|cdd|81056 : 35.6) no description available & (at4g03210 : 32.3) encodes a member of xyloglucan endotransglucosylase/hydrolases (XTHs) that catalyze the cleavage and molecular grafting of xyloglucan chains function in loosening and rearrangement of the cell wall. Gene is expressed in shoot apex region, flower buds, flower stalks and internodes…	T
10.7	cell wall.modification	sagi01_18916	(loc_os09g29690.1 : 129.0) no description available & (at4g30380 : 100.0) Encodes a Plant Natriuretic Peptide (PNP). PNPs are a class of systemically mobile molecules distantly related to expansins; their biological role has remained elusive.; Barwin-related endoglucanase; FUNCTIONS IN: molecular_function unknown; INVOLVED IN: biological_process unknown; LOCATED IN: endomembrane system; CONTAINS …	T
10.7	cell wall.modification	sagi01_20677	(at4g25810 : 67.0) xyloglucan endotransglycosylase-related protein (XTR6); xyloglucan endotransglycosylase 6 (XTR6); FUNCTIONS IN: hydrolase activity, acting on glycosyl bonds, xyloglucan:xyloglucosyl transferase activity, hydrolase activity, hydrolyzing O-glycosyl compounds; INVOLVED IN: carbohydrate metabolic process, cellular glucan metabolic process; LOCATED IN: cell wall; EXPRESSED IN: 14 pl…	T
10.7	cell wall.modification	sagi01_22122	(q7xt40|exb15_orysa : 196.0) Expansin-B15 precursor (OsEXPB15) (Beta-expansin-15) (OsaEXPb1.16) - Oryza sativa (Rice) & (loc_os04g46630.1 : 196.0) no description available & (at1g65680 : 177.0) member of BETA-EXPANSINS. Naming convention from the Expansin Working Group (Kende et al, 2004. Plant Mol Bio); expansin B2 (EXPB2); INVOLVED IN: plant-type cell wall modification involved in multidimensio…	T
10.7	cell wall.modification	sagi01_22775	(at2g36870 : 422.0) xyloglucan endotransglucosylase/hydrolase 32 (XTH32); FUNCTIONS IN: hydrolase activity, acting on glycosyl bonds, hydrolase activity, hydrolyzing O-glycosyl compounds; INVOLVED IN: carbohydrate metabolic process; LOCATED IN: endomembrane system; EXPRESSED IN: 19 plant structures; EXPRESSED DURING: 13 growth stages; CONTAINS InterPro DOMAIN/s: Concanavalin A-like lectin/glucana…	T
10.7	cell wall.modification	sagi01_22871	(at1g69530 : 369.0) Member of Alpha-Expansin Gene Family. Naming convention from the Expansin Working Group (Kende et al, Plant Mol Bio). Involved in the formation of nematode-induced syncytia in roots of Arabidopsis thaliana.; expansin A1 (EXPA1); CONTAINS InterPro DOMAIN/s: Pollen allergen, N-terminal (InterPro:IPR014734), Rare lipoprotein A (InterPro:IPR005132), Pollen allergen/expansin, C-ter…	T
10.7	cell wall.modification	sagi01_23281	(gnl|cdd|36433 : 43.9) no description available & (gnl|cdd|33678 : 35.4) no description available & (at4g03210 : 33.5) encodes a member of xyloglucan endotransglucosylase/hydrolases (XTHs) that catalyze the cleavage and molecular grafting of xyloglucan chains function in loosening and rearrangement of the cell wall. Gene is expressed in shoot apex region, flower buds, flower stalks and internodes…	T
10.7	cell wall.modification	sagi01_2347	(at1g10550 : 337.0) Encodes a membrane-localized protein that is predicted to function during cell wall modification.Overexpression of XTH33 results in abnormal cell morphology. Its expression is under epigenetic control by ATX1.; xyloglucan:xyloglucosyl transferase 33 (XTH33); FUNCTIONS IN: hydrolase activity, acting on glycosyl bonds, hydrolase activity, hydrolyzing O-glycosyl compounds, xylogl…	T
10.7	cell wall.modification	sagi01_2386	(at2g03090 : 398.0) member of Alpha-Expansin Gene Family. Naming convention from the Expansin Working Group (Kende et al, 2004. Plant Mol Bio). Involved in the formation of nematode-induced syncytia in roots of Arabidopsis thaliana.; expansin A15 (EXPA15); INVOLVED IN: plant-type cell wall modification involved in multidimensional cell growth, syncytium formation, unidimensional cell growth, plan…	T
10.7	cell wall.modification	sagi01_24465	(at3g03220 : 405.0) member of Alpha-Expansin Gene Family. Naming convention from the Expansin Working Group (Kende et al, 2004. Plant Mol Bio); expansin A13 (EXPA13); INVOLVED IN: plant-type cell wall modification involved in multidimensional cell growth, unidimensional cell growth, plant-type cell wall loosening; LOCATED IN: extracellular region; EXPRESSED IN: 23 plant structures; EXPRESSED DURI…	T
10.7	cell wall.modification	sagi01_24492	(at4g37800 : 291.0) xyloglucan endotransglucosylase/hydrolase 7 (XTH7); FUNCTIONS IN: hydrolase activity, acting on glycosyl bonds, xyloglucan:xyloglucosyl transferase activity, hydrolase activity, hydrolyzing O-glycosyl compounds; INVOLVED IN: carbohydrate metabolic process, cellular glucan metabolic process; LOCATED IN: endomembrane system, cell wall, apoplast; EXPRESSED IN: 17 plant structures…	T
10.7	cell wall.modification	sagi01_25341	(gnl|cdd|38301 : 46.2) no description available & (gnl|cdd|70912 : 42.0) no description available & (at2g37640 : 30.0) member of Alpha-Expansin Gene Family. Naming convention from the Expansin Working Group (Kende et al, 2004. Plant Mol Bio). Involved in the formation of nematode-induced syncytia in roots of Arabidopsis thaliana.; EXP3; INVOLVED IN: in 6 processes; LOCATED IN: endomembrane system…	T
10.7	cell wall.modification	sagi01_2551	(at1g14720 : 434.0) member of Glycoside Hydrolase Family 16; xyloglucan endotransglucosylase/hydrolase 28 (XTH28); FUNCTIONS IN: hydrolase activity, acting on glycosyl bonds, xyloglucan:xyloglucosyl transferase activity; INVOLVED IN: fruit development, stamen filament development; LOCATED IN: endomembrane system, cell wall, apoplast; EXPRESSED IN: 22 plant structures; EXPRESSED DURING: 13 growth …	T
10.7	cell wall.modification	sagi01_25570	(at2g36870 : 474.0) xyloglucan endotransglucosylase/hydrolase 32 (XTH32); FUNCTIONS IN: hydrolase activity, acting on glycosyl bonds, hydrolase activity, hydrolyzing O-glycosyl compounds; INVOLVED IN: carbohydrate metabolic process; LOCATED IN: endomembrane system; EXPRESSED IN: 19 plant structures; EXPRESSED DURING: 13 growth stages; CONTAINS InterPro DOMAIN/s: Concanavalin A-like lectin/glucana…	T
10.7	cell wall.modification	sagi01_26878	(at3g45960 : 56.2) member of EXPANSIN-LIKE. Naming convention from the Expansin Working Group (Kende et al, 2004. Plant Mol Bio); expansin-like A3 (EXLA3); INVOLVED IN: plant-type cell wall organization, unidimensional cell growth, plant-type cell wall loosening; LOCATED IN: membrane, plant-type cell wall; EXPRESSED IN: leaf apex, hypocotyl, root, flower, leaf; EXPRESSED DURING: petal differentia…	T
10.7	cell wall.modification	sagi01_28514	(at5g57560 : 75.1) Encodes a cell wall-modifying enzyme, rapidly upregulated in response to environmental stimuli; Touch 4 (TCH4); CONTAINS InterPro DOMAIN/s: Xyloglucan endotransglucosylase/hydrolase (InterPro:IPR016455), Xyloglucan endo-transglycosylase, C-terminal (InterPro:IPR010713), Concanavalin A-like lectin/glucanase, subgroup (InterPro:IPR013320), Concanavalin A-like lectin/glucanase (In…	T
10.7	cell wall.modification	sagi01_30623	(at4g17030 : 197.0) Encodes EXLB1 (expansin-like B1), a member of the expansin family.; expansin-like B1 (EXLB1); INVOLVED IN: sexual reproduction, unidimensional cell growth, plant-type cell wall loosening; LOCATED IN: endomembrane system, extracellular region; EXPRESSED IN: 19 plant structures; EXPRESSED DURING: 9 growth stages; CONTAINS InterPro DOMAIN/s: Pollen allergen, N-terminal (InterPro:…	T
10.7	cell wall.modification	sagi01_30877	(at4g03210 : 228.0) encodes a member of xyloglucan endotransglucosylase/hydrolases (XTHs) that catalyze the cleavage and molecular grafting of xyloglucan chains function in loosening and rearrangement of the cell wall. Gene is expressed in shoot apex region, flower buds, flower stalks and internodes bearing flowers.; xyloglucan endotransglucosylase/hydrolase 9 (XTH9); FUNCTIONS IN: hydrolase acti…	T
10.7	cell wall.modification	sagi01_31072	(at3g55500 : 125.0) expansin-like protein. Naming convention from the Expansin Working Group (Kende et al, 2004. Plant Mol Bio). Involved in the formation of nematode-induced syncytia in roots of Arabidopsis thaliana.; expansin A16 (EXPA16); INVOLVED IN: plant-type cell wall modification involved in multidimensional cell growth, syncytium formation, unidimensional cell growth, plant-type cell wal…	T
10.7	cell wall.modification	sagi01_3122	(at4g14130 : 349.0) xyloglucan endotransglycosylase-related protein (XTR7); xyloglucan endotransglucosylase/hydrolase 15 (XTH15); FUNCTIONS IN: hydrolase activity, acting on glycosyl bonds, xyloglucan:xyloglucosyl transferase activity, hydrolase activity, hydrolyzing O-glycosyl compounds; INVOLVED IN: N-terminal protein myristoylation, carbohydrate metabolic process, cellular glucan metabolic pro…	T
10.7	cell wall.modification	sagi01_32720	(gnl|cdd|36433 : 54.7) no description available & (at2g36870 : 45.8) xyloglucan endotransglucosylase/hydrolase 32 (XTH32); FUNCTIONS IN: hydrolase activity, acting on glycosyl bonds, hydrolase activity, hydrolyzing O-glycosyl compounds; INVOLVED IN: carbohydrate metabolic process; LOCATED IN: endomembrane system; EXPRESSED IN: 19 plant structures; EXPRESSED DURING: 13 growth stages; CONTAINS Inte…	T
10.7	cell wall.modification	sagi01_33303	(gnl|cdd|38301 : 49.2) no description available & (q852a1|expa7_orysa : 40.8) Expansin-A7 precursor (OsEXPA7) (Alpha-expansin-7) (OsEXP7) (OsaEXPa1.26) - Oryza sativa (Rice) & (at2g37640 : 38.1) member of Alpha-Expansin Gene Family. Naming convention from the Expansin Working Group (Kende et al, 2004. Plant Mol Bio). Involved in the formation of nematode-induced syncytia in roots of Arabidopsis t…	T
10.7	cell wall.modification	sagi01_33847	(at4g38210 : 192.0) expansin -like protein. Naming convention from the Expansin Working Group (Kende et al, 2004. Plant Mol Bio). Involved in the formation of nematode-induced syncytia in roots of Arabidopsis thaliana.; expansin A20 (EXPA20); INVOLVED IN: plant-type cell wall modification involved in multidimensional cell growth, response to karrikin, syncytium formation, unidimensional cell grow…	T
10.7	cell wall.modification	sagi01_3461	(at4g28250 : 327.0) putative beta-expansin/allergen protein. Naming convention from the Expansin Working Group (Kende et al, 2004. Plant Mol Bio). Involved in the formation of nematode-induced syncytia in roots of Arabidopsis thaliana.; expansin B3 (EXPB3); INVOLVED IN: response to cyclopentenone, syncytium formation, plant-type cell wall organization, unidimensional cell growth, plant-type cell …	T
10.7	cell wall.modification	sagi01_35813	(at2g39700 : 134.0) putative expansin. Naming convention from the Expansin Working Group (Kende et al, 2004. Plant Mol Bio). Involved in the formation of nematode-induced syncytia in roots of Arabidopsis thaliana.; expansin A4 (EXPA4); CONTAINS InterPro DOMAIN/s: Barwin-related endoglucanase (InterPro:IPR009009), Pollen allergen, N-terminal (InterPro:IPR014734), Expansin (InterPro:IPR002963), Rar…	T
10.7	cell wall.modification	sagi01_35904	(at5g57560 : 91.7) Encodes a cell wall-modifying enzyme, rapidly upregulated in response to environmental stimuli; Touch 4 (TCH4); CONTAINS InterPro DOMAIN/s: Xyloglucan endotransglucosylase/hydrolase (InterPro:IPR016455), Xyloglucan endo-transglycosylase, C-terminal (InterPro:IPR010713), Concanavalin A-like lectin/glucanase, subgroup (InterPro:IPR013320), Concanavalin A-like lectin/glucanase (In…	T
10.7	cell wall.modification	sagi01_36516	(at4g30380 : 58.5) Encodes a Plant Natriuretic Peptide (PNP). PNPs are a class of systemically mobile molecules distantly related to expansins; their biological role has remained elusive.; Barwin-related endoglucanase; FUNCTIONS IN: molecular_function unknown; INVOLVED IN: biological_process unknown; LOCATED IN: endomembrane system; CONTAINS InterPro DOMAIN/s: Barwin-related endoglucanase (InterP…	T
10.7	cell wall.modification	sagi01_37131	(at2g14620 : 439.0) xyloglucan endotransglucosylase/hydrolase 10 (XTH10); FUNCTIONS IN: hydrolase activity, acting on glycosyl bonds, xyloglucan:xyloglucosyl transferase activity, hydrolase activity, hydrolyzing O-glycosyl compounds; INVOLVED IN: carbohydrate metabolic process, cellular glucan metabolic process; LOCATED IN: endomembrane system, apoplast, cell wall; EXPRESSED IN: 9 plant structure…	T
10.7	cell wall.modification	sagi01_38928	(at3g23730 : 58.5) xyloglucan endotransglucosylase/hydrolase 16 (XTH16); FUNCTIONS IN: hydrolase activity, acting on glycosyl bonds, hydrolase activity, hydrolyzing O-glycosyl compounds, xyloglucan:xyloglucosyl transferase activity; INVOLVED IN: carbohydrate metabolic process, cellular glucan metabolic process; LOCATED IN: endomembrane system, cell wall, apoplast; EXPRESSED IN: 22 plant structure…	T
10.7	cell wall.modification	sagi01_39164	(at1g32170 : 146.0) xyloglucan endotransglycosylase-related protein (XTR4); xyloglucan endotransglucosylase/hydrolase 30 (XTH30); FUNCTIONS IN: hydrolase activity, acting on glycosyl bonds, xyloglucan:xyloglucosyl transferase activity, hydrolase activity, hydrolyzing O-glycosyl compounds; INVOLVED IN: carbohydrate metabolic process, cellular glucan metabolic process; LOCATED IN: endomembrane syst…	T
10.7	cell wall.modification	sagi01_39624	(at4g17030 : 79.3) Encodes EXLB1 (expansin-like B1), a member of the expansin family.; expansin-like B1 (EXLB1); INVOLVED IN: sexual reproduction, unidimensional cell growth, plant-type cell wall loosening; LOCATED IN: endomembrane system, extracellular region; EXPRESSED IN: 19 plant structures; EXPRESSED DURING: 9 growth stages; CONTAINS InterPro DOMAIN/s: Pollen allergen, N-terminal (InterPro:I…	T
10.7	cell wall.modification	sagi01_41083	(at1g20190 : 415.0) member of Alpha-Expansin Gene Family. Naming convention from the Expansin Working Group (Kende et al, 2004. Plant Mol Bio); expansin 11 (EXPA11); INVOLVED IN: plant-type cell wall modification involved in multidimensional cell growth, unidimensional cell growth, plant-type cell wall loosening; LOCATED IN: cell wall; EXPRESSED IN: 14 plant structures; EXPRESSED DURING: 9 growth…	T
10.7	cell wall.modification	sagi01_41453	(gnl|cdd|36433 : 49.3) no description available & (at5g39290 : 30.0) member of Alpha-Expansin Gene Family. Naming convention from the Expansin Working Group (Kende et al, 2004. Plant Mol Bio); expansin A26 (EXP26); INVOLVED IN: plant-type cell wall modification involved in multidimensional cell growth, unidimensional cell growth, plant-type cell wall loosening; LOCATED IN: extracellular region; C…	T
10.7	cell wall.modification	sagi01_42074	(gnl|cdd|38301 : 50.4) no description available & (gnl|cdd|33637 : 46.5) no description available & (at5g48070 : 32.3) putative xyloglucan endotransglycosylase/hydrolase, expressed primarily in the stele of mature non-elongating regions of both the main and the lateral root. Is expressed in lateral root primordia but expression ceases after lateral root begins to grow.; xyloglucan endotransglucos…	T
10.7	cell wall.modification	sagi01_43023	(at4g03210 : 100.0) encodes a member of xyloglucan endotransglucosylase/hydrolases (XTHs) that catalyze the cleavage and molecular grafting of xyloglucan chains function in loosening and rearrangement of the cell wall. Gene is expressed in shoot apex region, flower buds, flower stalks and internodes bearing flowers.; xyloglucan endotransglucosylase/hydrolase 9 (XTH9); FUNCTIONS IN: hydrolase acti…	T
10.7	cell wall.modification	sagi01_4346	(at4g25810 : 173.0) xyloglucan endotransglycosylase-related protein (XTR6); xyloglucan endotransglycosylase 6 (XTR6); FUNCTIONS IN: hydrolase activity, acting on glycosyl bonds, xyloglucan:xyloglucosyl transferase activity, hydrolase activity, hydrolyzing O-glycosyl compounds; INVOLVED IN: carbohydrate metabolic process, cellular glucan metabolic process; LOCATED IN: cell wall; EXPRESSED IN: 14 p…	T
10.7	cell wall.modification	sagi01_45002	(q850k7|exlb1_orysa : 117.0) Expansin-like B1 precursor (OsEXLB1) (Expensin-related 1) (OsEXPR1) (OsaEXPb3.1) - Oryza sativa (Rice) & (at4g38400 : 82.4) member of EXPANSIN-LIKE. Naming convention from the Expansin Working Group (Kende et al, 2004. Plant Mol Bio); expansin-like A2 (EXLA2); INVOLVED IN: response to cyclopentenone, plant-type cell wall organization, unidimensional cell growth, plant…	T
10.7	cell wall.modification	sagi01_4537	(loc_os06g48160.1 : 275.0) no description available & (at5g57560 : 271.0) Encodes a cell wall-modifying enzyme, rapidly upregulated in response to environmental stimuli; Touch 4 (TCH4); CONTAINS InterPro DOMAIN/s: Xyloglucan endotransglucosylase/hydrolase (InterPro:IPR016455), Xyloglucan endo-transglycosylase, C-terminal (InterPro:IPR010713), Concanavalin A-like lectin/glucanase, subgroup (InterP…	T
10.7	cell wall.modification	sagi01_45693	(at2g28950 : 249.0) Encodes an expansin. Naming convention from the Expansin Working Group (Kende et al, 2004. Plant Mol Bio). Involved in the formation of nematode-induced syncytia in roots of Arabidopsis thaliana.; expansin A6 (EXPA6); CONTAINS InterPro DOMAIN/s: Barwin-related endoglucanase (InterPro:IPR009009), Pollen allergen, N-terminal (InterPro:IPR014734), Expansin (InterPro:IPR002963), R…	T
10.7	cell wall.modification	sagi01_45816	(q8w2x8|exp30_orysa : 133.0) Putative expansin-A30 precursor (OsEXPA30) (Alpha-expansin-30) (OsEXP30) (OsaEXPa1.32) - Oryza sativa (Rice) & (at1g12560 : 120.0) Member of Alpha-Expansin Gene Family. Naming convention from the Expansin Working Group (Kende et al, 2004. Plant Mol Bio). Containing a conserved root hair-specific cis-element RHE. Expressed specifically in root hair cell.; expansin A7 (…	T
10.7	cell wall.modification	sagi01_48754	(at2g28950 : 438.0) Encodes an expansin. Naming convention from the Expansin Working Group (Kende et al, 2004. Plant Mol Bio). Involved in the formation of nematode-induced syncytia in roots of Arabidopsis thaliana.; expansin A6 (EXPA6); CONTAINS InterPro DOMAIN/s: Barwin-related endoglucanase (InterPro:IPR009009), Pollen allergen, N-terminal (InterPro:IPR014734), Expansin (InterPro:IPR002963), R…	T
10.7	cell wall.modification	sagi01_50585	(at4g30380 : 52.0) Encodes a Plant Natriuretic Peptide (PNP). PNPs are a class of systemically mobile molecules distantly related to expansins; their biological role has remained elusive.; Barwin-related endoglucanase; FUNCTIONS IN: molecular_function unknown; INVOLVED IN: biological_process unknown; LOCATED IN: endomembrane system; CONTAINS InterPro DOMAIN/s: Barwin-related endoglucanase (InterP…	T
10.7	cell wall.modification	sagi01_51901	(at3g29030 : 117.0) Encodes an expansin. Naming convention from the Expansin Working Group (Kende et al, 2004. Plant Mol Bio); expansin A5 (EXPA5); INVOLVED IN: plant-type cell wall modification involved in multidimensional cell growth, unidimensional cell growth, plant-type cell wall loosening; LOCATED IN: endomembrane system, extracellular region; EXPRESSED IN: 21 plant structures; EXPRESSED DU…	T
10.7	cell wall.modification	sagi01_51940	(at2g39700 : 203.0) putative expansin. Naming convention from the Expansin Working Group (Kende et al, 2004. Plant Mol Bio). Involved in the formation of nematode-induced syncytia in roots of Arabidopsis thaliana.; expansin A4 (EXPA4); CONTAINS InterPro DOMAIN/s: Barwin-related endoglucanase (InterPro:IPR009009), Pollen allergen, N-terminal (InterPro:IPR014734), Expansin (InterPro:IPR002963), Rar…	T
10.7	cell wall.modification	sagi01_53187	(at4g38400 : 159.0) member of EXPANSIN-LIKE. Naming convention from the Expansin Working Group (Kende et al, 2004. Plant Mol Bio); expansin-like A2 (EXLA2); INVOLVED IN: response to cyclopentenone, plant-type cell wall organization, unidimensional cell growth, plant-type cell wall loosening; LOCATED IN: endomembrane system, extracellular region; EXPRESSED IN: 18 plant structures; EXPRESSED DURING…	T
10.7	cell wall.modification	sagi01_53812	(at3g45970 : 114.0) member of EXPANSIN-LIKE. Naming convention from the Expansin Working Group (Kende et al, 2004. Plant Mol Bio); expansin-like A1 (EXLA1); INVOLVED IN: unidimensional cell growth, plant-type cell wall loosening; LOCATED IN: cell wall, plant-type cell wall; EXPRESSED IN: 20 plant structures; EXPRESSED DURING: 10 growth stages; CONTAINS InterPro DOMAIN/s: Barwin-related endoglucan…	T
10.7	cell wall.modification	sagi01_54688	(at4g38400 : 87.0) member of EXPANSIN-LIKE. Naming convention from the Expansin Working Group (Kende et al, 2004. Plant Mol Bio); expansin-like A2 (EXLA2); INVOLVED IN: response to cyclopentenone, plant-type cell wall organization, unidimensional cell growth, plant-type cell wall loosening; LOCATED IN: endomembrane system, extracellular region; EXPRESSED IN: 18 plant structures; EXPRESSED DURING:…	T
10.7	cell wall.modification	sagi01_55057	(at1g32170 : 87.8) xyloglucan endotransglycosylase-related protein (XTR4); xyloglucan endotransglucosylase/hydrolase 30 (XTH30); FUNCTIONS IN: hydrolase activity, acting on glycosyl bonds, xyloglucan:xyloglucosyl transferase activity, hydrolase activity, hydrolyzing O-glycosyl compounds; INVOLVED IN: carbohydrate metabolic process, cellular glucan metabolic process; LOCATED IN: endomembrane syste…	T
10.7	cell wall.modification	sagi01_55104	(at5g57560 : 64.3) Encodes a cell wall-modifying enzyme, rapidly upregulated in response to environmental stimuli; Touch 4 (TCH4); CONTAINS InterPro DOMAIN/s: Xyloglucan endotransglucosylase/hydrolase (InterPro:IPR016455), Xyloglucan endo-transglycosylase, C-terminal (InterPro:IPR010713), Concanavalin A-like lectin/glucanase, subgroup (InterPro:IPR013320), Concanavalin A-like lectin/glucanase (In…	T
10.7	cell wall.modification	sagi01_5870	(q39857|xth_soybn : 151.0) Probable xyloglucan endotransglucosylase/hydrolase precursor (EC 2.4.1.207) (Fragment) - Glycine max (Soybean) & (at2g06850 : 148.0) endoxyloglucan transferase (EXGT-A1) gene; xyloglucan endotransglucosylase/hydrolase 4 (XTH4); FUNCTIONS IN: hydrolase activity, acting on glycosyl bonds, xyloglucan:xyloglucosyl transferase activity; INVOLVED IN: response to auxin stimulu…	T
10.7	cell wall.modification	sagi01_7154	(q850k7|exlb1_orysa : 85.9) Expansin-like B1 precursor (OsEXLB1) (Expensin-related 1) (OsEXPR1) (OsaEXPb3.1) - Oryza sativa (Rice) & (loc_os07g31390.1 : 85.9) no description available & (at4g17030 : 51.6) Encodes EXLB1 (expansin-like B1), a member of the expansin family.; expansin-like B1 (EXLB1); INVOLVED IN: sexual reproduction, unidimensional cell growth, plant-type cell wall loosening; LOCATE…	T
10.7	cell wall.modification	sagi01_7330	(at4g25810 : 278.0) xyloglucan endotransglycosylase-related protein (XTR6); xyloglucan endotransglycosylase 6 (XTR6); FUNCTIONS IN: hydrolase activity, acting on glycosyl bonds, xyloglucan:xyloglucosyl transferase activity, hydrolase activity, hydrolyzing O-glycosyl compounds; INVOLVED IN: carbohydrate metabolic process, cellular glucan metabolic process; LOCATED IN: cell wall; EXPRESSED IN: 14 p…	T
10.7	cell wall.modification	sagi01_7459	(q39857|xth_soybn : 268.0) Probable xyloglucan endotransglucosylase/hydrolase precursor (EC 2.4.1.207) (Fragment) - Glycine max (Soybean) & (at5g13870 : 260.0) EXGT-A4, endoxyloglucan transferase,; xyloglucan endotransglucosylase/hydrolase 5 (XTH5); FUNCTIONS IN: hydrolase activity, acting on glycosyl bonds, hydrolase activity, hydrolyzing O-glycosyl compounds, xyloglucan:xyloglucosyl transferase…	T
10.7	cell wall.modification	sagi01_7988	(p35694|bru1_soybn : 250.0) Brassinosteroid-regulated protein BRU1 precursor - Glycine max (Soybean) & (at4g14130 : 243.0) xyloglucan endotransglycosylase-related protein (XTR7); xyloglucan endotransglucosylase/hydrolase 15 (XTH15); FUNCTIONS IN: hydrolase activity, acting on glycosyl bonds, xyloglucan:xyloglucosyl transferase activity, hydrolase activity, hydrolyzing O-glycosyl compounds; INVOLV…	T
10.7	cell wall.modification	sagi01_8431	(at1g14720 : 246.0) member of Glycoside Hydrolase Family 16; xyloglucan endotransglucosylase/hydrolase 28 (XTH28); FUNCTIONS IN: hydrolase activity, acting on glycosyl bonds, xyloglucan:xyloglucosyl transferase activity; INVOLVED IN: fruit development, stamen filament development; LOCATED IN: endomembrane system, cell wall, apoplast; EXPRESSED IN: 22 plant structures; EXPRESSED DURING: 13 growth …	T
10.7	cell wall.modification	sagi01_8727	(gnl|cdd|38301 : 53.1) no description available & (gnl|cdd|70912 : 48.5) no description available & (chl4|513155 : 32.3) no description available & (at5g05590 : 30.4) Encodes phosphoribosylanthranilate isomerase which catalyzes the third step in the tryptophan biosynthetic pathway.; phosphoribosylanthranilate isomerase 2 (PAI2); CONTAINS InterPro DOMAIN/s: N-(5&apos;phosphoribosyl)anthranilate is…	T
10.7	cell wall.modification	sagi01_9093	(at1g26770 : 237.0) Encodes an expansin. Naming convention from the Expansin Working Group (Kende et al, Plant Mol Bio). Involved in the formation of nematode-induced syncytia in roots of Arabidopsis thaliana.; expansin A10 (EXPA10); CONTAINS InterPro DOMAIN/s: Pollen allergen, N-terminal (InterPro:IPR014734), Rare lipoprotein A (InterPro:IPR005132), Pollen allergen/expansin, C-terminal (InterPro…	T
10.7	cell wall.modification	sagi01_9111	(at3g44990 : 241.0) xyloglucan endo-transglycosylase; xyloglucan endo-transglycosylase-related 8 (XTR8); FUNCTIONS IN: hydrolase activity, acting on glycosyl bonds, xyloglucan:xyloglucosyl transferase activity; INVOLVED IN: cell wall biogenesis; LOCATED IN: apoplast, cell wall; EXPRESSED IN: 11 plant structures; EXPRESSED DURING: 8 growth stages; CONTAINS InterPro DOMAIN/s: Xyloglucan endotransgl…	T
10.7	cell wall.modification	sagi01_9130	(at1g11545 : 510.0) xyloglucan endotransglucosylase/hydrolase 8 (XTH8); FUNCTIONS IN: hydrolase activity, acting on glycosyl bonds, xyloglucan:xyloglucosyl transferase activity, hydrolase activity, hydrolyzing O-glycosyl compounds; INVOLVED IN: carbohydrate metabolic process, cellular glucan metabolic process; LOCATED IN: endomembrane system, cell wall, apoplast; EXPRESSED IN: 21 plant structures…	T
10.8	cell wall.pectin*esterases
11	lipid metabolism	sagi01_20480	(at3g20480 : 99.8) tetraacyldisaccharide 4-kinase family protein; FUNCTIONS IN: tetraacyldisaccharide 4-kinase activity, ATP binding; INVOLVED IN: lipid A biosynthetic process; LOCATED IN: membrane; EXPRESSED IN: sepal, root, flower, seed; EXPRESSED DURING: petal differentiation and expansion stage, E expanded cotyledon stage; CONTAINS InterPro DOMAIN/s: Tetraacyldisaccharide 4-kinase (InterPro:I…	T
11	lipid metabolism	sagi01_35031	(at3g20480 : 90.1) tetraacyldisaccharide 4-kinase family protein; FUNCTIONS IN: tetraacyldisaccharide 4-kinase activity, ATP binding; INVOLVED IN: lipid A biosynthetic process; LOCATED IN: membrane; EXPRESSED IN: sepal, root, flower, seed; EXPRESSED DURING: petal differentiation and expansion stage, E expanded cotyledon stage; CONTAINS InterPro DOMAIN/s: Tetraacyldisaccharide 4-kinase (InterPro:I…	T
11	lipid metabolism	sagi01_38248	(at3g20480 : 139.0) tetraacyldisaccharide 4-kinase family protein; FUNCTIONS IN: tetraacyldisaccharide 4-kinase activity, ATP binding; INVOLVED IN: lipid A biosynthetic process; LOCATED IN: membrane; EXPRESSED IN: sepal, root, flower, seed; EXPRESSED DURING: petal differentiation and expansion stage, E expanded cotyledon stage; CONTAINS InterPro DOMAIN/s: Tetraacyldisaccharide 4-kinase (InterPro:…	T
11.1	lipid metabolism.FA synthesis and FA elongation
11.1001	lipid metabolism	acetyloleanolic acid	lipid metabolism	M
11.1002	lipid metabolism	fa 16:0	lipid metabolism	M
11.1003	lipid metabolism	fa 18:0	lipid metabolism	M
11.1004	lipid metabolism	oleic acid	lipid metabolism	M
11.1005	lipid metabolism	oleyl alcohol	lipid metabolism	M
11.1006	lipid metabolism	oleyl oleate	lipid metabolism	M
11.1007	lipid metabolism	palmitic acid	lipid metabolism	M
11.1008	lipid metabolism	pentadecanoic acid	lipid metabolism	M
11.1009	lipid metabolism	stearic acid	lipid metabolism	M
11.101	lipid metabolism	tridecanoic acid	lipid metabolism	M
11.1011	lipid metabolism	undecanoic acid	lipid metabolism	M
11.1012	lipid metabolism	heptanoic acid	lipid metabolism, also called oenanthic acid	M
11.1013	lipid metabolism	choline	lipid metabolism, glycerolipids	M
11.1014	lipid metabolism	dioleoylglycerol	lipid metabolism, glycerolipids	M
11.1015	lipid metabolism	diphosphatidylglycerol	lipid metabolism, glycerolipids	M
11.1016	lipid metabolism	ethanolamine	lipid metabolism, glycerolipids	M
11.1017	lipid metabolism	glycerol	lipid metabolism, glycerolipids	M
11.1018	lipid metabolism	glycerol-2-p	lipid metabolism, glycerolipids	M
11.1019	lipid metabolism	phosphatidylcholine	lipid metabolism, glycerolipids	M
11.102	lipid metabolism	phosphatidylethanolamine glycine	lipid metabolism, glycerolipids	M
11.1021	lipid metabolism	phosphatidylserine	lipid metabolism, glycerolipids	M
11.1022	lipid metabolism	trilinolein	lipid metabolism, glycerolipids	M
11.1023	lipid metabolism	triolein	lipid metabolism, glycerolipids	M
11.1024	lipid metabolism	linoleic acid	lipid metabolism, is FA 9,12(Z,Z)-18:2	M
11.1025	lipid metabolism	acetyl-coa	lipid metabolism, organic acids	M
11.1026	lipid metabolism	coa-sh	lipid metabolism, organic acids	M
11.1027	lipid metabolism	coa-s-s-coa	lipid metabolism, organic acids	M
11.1028	lipid metabolism	glycerol-3-p	lipid metabolism; hormone metabolism.auxin (is polar fraction)	M
11.1029	lipid metabolism	linolenic acid	lipid metabolism, is FA 9,12,15(Z,Z,Z)-18:3	M
11.103	lipid metabolism	3(e)-hexenal		M
11.1031	lipid metabolism	3(z)-hexenal		M
11.1032	lipid metabolism	hexanal		M
11.1033	lipid metabolism	hexanoic acid		M
11.1034	lipid metabolism	pentanoic acid		M
11.1035	lipid metabolism	hexanol		M
11.1036	lipid metabolism	2(e)-hexenal	volatile	M
11.1037	lipid metabolism	3(z)-hexen-1-ol	volatile	M
11.1038	lipid metabolism	3(e)-hexenol	volatile	M
11.1039	lipid metabolism	2-ethylhexanoic acid		M
11.104	lipid metabolism	13-hydroperoxylinolenic acid		M
11.1041	lipid metabolism	13(s)-hydroperoxy-9-(z),11(e)-octadecadienoic acid		M
11.2	lipid metabolism.FA desaturation
11.3	lipid metabolism.Phospholipid synthesis	sagi01_10822	(at3g05510 : 469.0) Phospholipid/glycerol acyltransferase family protein; FUNCTIONS IN: acyltransferase activity; INVOLVED IN: metabolic process; EXPRESSED IN: 20 plant structures; EXPRESSED DURING: 12 growth stages; CONTAINS InterPro DOMAIN/s: Phospholipid/glycerol acyltransferase (InterPro:IPR002123), Tafazzin (InterPro:IPR000872); BEST Arabidopsis thaliana protein match is: Phospholipid/glycer…	T
11.3	lipid metabolism.Phospholipid synthesis	sagi01_11477	(at2g38110 : 733.0) Encodes a protein with glycerol-3-phosphate acyltransferase activity.; glycerol-3-phosphate acyltransferase 6 (GPAT6); CONTAINS InterPro DOMAIN/s: Phospholipid/glycerol acyltransferase (InterPro:IPR002123); BEST Arabidopsis thaliana protein match is: glycerol-3-phosphate acyltransferase 8 (TAIR:AT4G00400.1); Has 444 Blast hits to 431 proteins in 52 species: Archae - 0; Bacteri…	T
11.3	lipid metabolism.Phospholipid synthesis	sagi01_11776	(at2g39290 : 305.0) Encodes a phosphatidylglycerolphosphate synthase 2C which is dual-targeted into chloroplasts and mitochondria. Mutant plants have mutant chloroplasts but normal mitochondria.; phosphatidylglycerolphosphate synthase 1 (PGP1); FUNCTIONS IN: CDP-alcohol phosphatidyltransferase activity, CDP-diacylglycerol-glycerol-3-phosphate 3-phosphatidyltransferase activity; INVOLVED IN: phosp…	T
11.3	lipid metabolism.Phospholipid synthesis	sagi01_19727	(gnl|cdd|38301 : 54.2) no description available & (gnl|cdd|33637 : 38.8) no description available & (at2g46090 : 30.8) Encodes a putative sphingosine kinase (SphK) containing the five conserved domains (C1-C5) previously identified in SphKs.; Diacylglycerol kinase family protein; FUNCTIONS IN: diacylglycerol kinase activity, D-erythro-sphingosine kinase activity; INVOLVED IN: activation of protei…	T
11.3	lipid metabolism.Phospholipid synthesis	sagi01_25958	(at2g46090 : 370.0) Encodes a putative sphingosine kinase (SphK) containing the five conserved domains (C1-C5) previously identified in SphKs.; Diacylglycerol kinase family protein; FUNCTIONS IN: diacylglycerol kinase activity, D-erythro-sphingosine kinase activity; INVOLVED IN: activation of protein kinase C activity by G-protein coupled receptor protein signaling pathway; LOCATED IN: mitochondr…	T
11.3	lipid metabolism.Phospholipid synthesis	sagi01_27906	(gnl|cdd|38301 : 41.9) no description available & (gnl|cdd|33637 : 34.1) no description available & (at3g28100 : 32.3) nodulin MtN21 /EamA-like transporter family protein; FUNCTIONS IN: molecular_function unknown; INVOLVED IN: biological_process unknown; LOCATED IN: membrane; CONTAINS InterPro DOMAIN/s: Protein of unknown function DUF6, transmembrane (InterPro:IPR000620); BEST Arabidopsis thalian…	T
11.3	lipid metabolism.Phospholipid synthesis	sagi01_30560	(at1g01610 : 690.0) Encodes a protein with glycerol-3-phosphate acyltransferase activity. Involved in cutin assembly. Is functional redundant of GPAT8.; glycerol-3-phosphate acyltransferase 4 (GPAT4); FUNCTIONS IN: 1-acylglycerol-3-phosphate O-acyltransferase activity, acyltransferase activity; INVOLVED IN: metabolic process, cutin biosynthetic process; EXPRESSED IN: 25 plant structures; EXPRESSE…	T
11.3	lipid metabolism.Phospholipid synthesis	sagi01_31109	(at3g55030 : 94.0) Encodes a phosphatidylglycerolphosphate synthase.; phosphatidylglycerolphosphate synthase 2 (PGPS2); FUNCTIONS IN: CDP-alcohol phosphatidyltransferase activity, CDP-diacylglycerol-glycerol-3-phosphate 3-phosphatidyltransferase activity; INVOLVED IN: phospholipid biosynthetic process; LOCATED IN: microsome, chloroplast envelope; EXPRESSED IN: 22 plant structures; EXPRESSED DURIN…	T
11.3	lipid metabolism.Phospholipid synthesis	sagi01_37340	(q9m571|peamt_spiol : 792.0) Phosphoethanolamine N-methyltransferase (EC 2.1.1.103) - Spinacia oleracea (Spinach) & (at1g48600 : 781.0) Encodes a phosphoethanolamine N-methyltransferase that catalyses the last two methylation steps of the three sequential methylations of phosphoethanolamine (PEA) that are required for the synthesis of phosphocholine (PCho) in plants.; phosphoethanolamine N-methyl…	T
11.3	lipid metabolism.Phospholipid synthesis	sagi01_37374	(at3g11430 : 588.0) Encodes a protein with glycerol-3-phosphate acyltransferase activity, involved in the biosynthesis of suberin polyester.; glycerol-3-phosphate acyltransferase 5 (GPAT5); CONTAINS InterPro DOMAIN/s: Phospholipid/glycerol acyltransferase (InterPro:IPR002123); BEST Arabidopsis thaliana protein match is: glycerol-3-phosphate acyltransferase 7 (TAIR:AT5G06090.1); Has 397 Blast hits…	T
11.3	lipid metabolism.Phospholipid synthesis	sagi01_41173	(at4g04870 : 58.2) Encodes a protein with cardiolipin synthase activity that is localized to the mitochondiria.; cardiolipin synthase (CLS); FUNCTIONS IN: phosphatidyltransferase activity, cardiolipin synthase activity; INVOLVED IN: phospholipid biosynthetic process; LOCATED IN: mitochondrion; EXPRESSED IN: 23 plant structures; EXPRESSED DURING: 13 growth stages; CONTAINS InterPro DOMAIN/s: CDP-a…	T
11.3	lipid metabolism.Phospholipid synthesis	sagi01_42815	(at1g06520 : 107.0) Encodes a membrane associated mitochondrial localized protein with glycerol-3-phosphate acyltransferase activity.Expressed in flower buds and siliques. Homozygous mutant plants are male sterile and have abnormal glycerolipid levels.; glycerol-3-phosphate acyltransferase 1 (GPAT1); CONTAINS InterPro DOMAIN/s: Phospholipid/glycerol acyltransferase (InterPro:IPR002123); BEST Arab…	T
11.3	lipid metabolism.Phospholipid synthesis	sagi01_44880	(at1g15110 : 112.0) phosphatidyl serine synthase family protein; FUNCTIONS IN: CDP-diacylglycerol-serine O-phosphatidyltransferase activity; INVOLVED IN: phosphatidylserine biosynthetic process; LOCATED IN: cellular_component unknown; EXPRESSED IN: 17 plant structures; EXPRESSED DURING: 7 growth stages; CONTAINS InterPro DOMAIN/s: Phosphatidyl serine synthase (InterPro:IPR004277); Has 335 Blast h…	T
11.3	lipid metabolism.Phospholipid synthesis	sagi01_46003	(gnl|cdd|36433 : 52.0) no description available & (at3g05510 : 40.4) Phospholipid/glycerol acyltransferase family protein; FUNCTIONS IN: acyltransferase activity; INVOLVED IN: metabolic process; EXPRESSED IN: 20 plant structures; EXPRESSED DURING: 12 growth stages; CONTAINS InterPro DOMAIN/s: Phospholipid/glycerol acyltransferase (InterPro:IPR002123), Tafazzin (InterPro:IPR000872); BEST Arabidops…	T
11.3	lipid metabolism.Phospholipid synthesis	sagi01_5455	(at4g04870 : 223.0) Encodes a protein with cardiolipin synthase activity that is localized to the mitochondiria.; cardiolipin synthase (CLS); FUNCTIONS IN: phosphatidyltransferase activity, cardiolipin synthase activity; INVOLVED IN: phospholipid biosynthetic process; LOCATED IN: mitochondrion; EXPRESSED IN: 23 plant structures; EXPRESSED DURING: 13 growth stages; CONTAINS InterPro DOMAIN/s: CDP-…	T
11.3	lipid metabolism.Phospholipid synthesis	sagi01_55286	(at2g38110 : 111.0) Encodes a protein with glycerol-3-phosphate acyltransferase activity.; glycerol-3-phosphate acyltransferase 6 (GPAT6); CONTAINS InterPro DOMAIN/s: Phospholipid/glycerol acyltransferase (InterPro:IPR002123); BEST Arabidopsis thaliana protein match is: glycerol-3-phosphate acyltransferase 8 (TAIR:AT4G00400.1); Has 444 Blast hits to 431 proteins in 52 species: Archae - 0; Bacteri…	T
11.3	lipid metabolism.Phospholipid synthesis	sagi01_7867	(at1g15110 : 463.0) phosphatidyl serine synthase family protein; FUNCTIONS IN: CDP-diacylglycerol-serine O-phosphatidyltransferase activity; INVOLVED IN: phosphatidylserine biosynthetic process; LOCATED IN: cellular_component unknown; EXPRESSED IN: 17 plant structures; EXPRESSED DURING: 7 growth stages; CONTAINS InterPro DOMAIN/s: Phosphatidyl serine synthase (InterPro:IPR004277); Has 335 Blast h…	T
11.3	lipid metabolism.Phospholipid synthesis	sagi01_9523	(at2g39290 : 86.3) Encodes a phosphatidylglycerolphosphate synthase 2C which is dual-targeted into chloroplasts and mitochondria. Mutant plants have mutant chloroplasts but normal mitochondria.; phosphatidylglycerolphosphate synthase 1 (PGP1); FUNCTIONS IN: CDP-alcohol phosphatidyltransferase activity, CDP-diacylglycerol-glycerol-3-phosphate 3-phosphatidyltransferase activity; INVOLVED IN: phosph…	T
11.4	lipid metabolism.TAG synthesis	sagi01_42975	(p29530|oleo1_soybn : 111.0) P24 oleosin isoform A (P89) - Glycine max (Soybean) & (at5g40420 : 100.0) Encodes oleosin2, a protein found in oil bodies, involved in seed lipid accumulation. Suppression of OLEO1 (and OLEO2) resulted in an aberrant phenotype of embryo cells that contain unusually large oilbodies that are not normally observed in seeds. Changes in the size of oilbodies caused disrupt…	T
11.4	lipid metabolism.TAG synthesis	sagi01_4366	(at2g19450 : 310.0) Encodes Acyl-CoA:diacylglycerol acyltransferase (DGAT) catalyzes the final step of the triacylglycerol synthesis pathway. An insertion mutation in the TAG1 gene results in altered lipid phenotype. Role in senescence and seed development.; TRIACYLGLYCEROL BIOSYNTHESIS DEFECT 1 (TAG1); CONTAINS InterPro DOMAIN/s: Membrane bound O-acyl transferase, MBOAT (InterPro:IPR004299); Has…	T
11.4	lipid metabolism.TAG synthesis	sagi01_4521	(at2g19450 : 176.0) Encodes Acyl-CoA:diacylglycerol acyltransferase (DGAT) catalyzes the final step of the triacylglycerol synthesis pathway. An insertion mutation in the TAG1 gene results in altered lipid phenotype. Role in senescence and seed development.; TRIACYLGLYCEROL BIOSYNTHESIS DEFECT 1 (TAG1); CONTAINS InterPro DOMAIN/s: Membrane bound O-acyl transferase, MBOAT (InterPro:IPR004299); Has…	T
11.4	lipid metabolism.TAG synthesis	sagi01_45354	(at3g18570 : 131.0) Oleosin family protein; FUNCTIONS IN: molecular_function unknown; INVOLVED IN: lipid storage; LOCATED IN: monolayer-surrounded lipid storage body, integral to membrane, membrane; EXPRESSED IN: petal, leaf whorl, male gametophyte, flower; EXPRESSED DURING: L mature pollen stage, M germinated pollen stage, 4 anthesis, petal differentiation and expansion stage; CONTAINS InterPro …	T
11.4	lipid metabolism.TAG synthesis	sagi01_48343	(at2g19450 : 173.0) Encodes Acyl-CoA:diacylglycerol acyltransferase (DGAT) catalyzes the final step of the triacylglycerol synthesis pathway. An insertion mutation in the TAG1 gene results in altered lipid phenotype. Role in senescence and seed development.; TRIACYLGLYCEROL BIOSYNTHESIS DEFECT 1 (TAG1); CONTAINS InterPro DOMAIN/s: Membrane bound O-acyl transferase, MBOAT (InterPro:IPR004299); Has…	T
11.4	lipid metabolism.TAG synthesis	sagi01_52754	(gnl|cdd|38301 : 50.8) no description available & (gnl|cdd|70912 : 45.4) no description available & (at2g19450 : 30.4) Encodes Acyl-CoA:diacylglycerol acyltransferase (DGAT) catalyzes the final step of the triacylglycerol synthesis pathway. An insertion mutation in the TAG1 gene results in altered lipid phenotype. Role in senescence and seed development.; TRIACYLGLYCEROL BIOSYNTHESIS DEFECT 1 (TA…	T
11.4	lipid metabolism.TAG synthesis	sagi01_6382	(p29527|oleo6_goshi : 108.0) Oleosin 18.2 kDa - Gossypium hirsutum (Upland cotton) & (at3g01570 : 100.0) Oleosin family protein; FUNCTIONS IN: molecular_function unknown; INVOLVED IN: lipid storage; LOCATED IN: monolayer-surrounded lipid storage body, integral to membrane, membrane; CONTAINS InterPro DOMAIN/s: Oleosin (InterPro:IPR000136); BEST Arabidopsis thaliana protein match is: oleosin 2 (TA…	T
11.5	lipid metabolism.glyceral metabolism
11.6	lipid metabolism.lipid transfer proteins etc	sagi01_11525	(at1g64720 : 276.0) membrane related protein CP5; CP5; FUNCTIONS IN: molecular_function unknown; INVOLVED IN: biological_process unknown; LOCATED IN: vacuole; EXPRESSED IN: 23 plant structures; EXPRESSED DURING: 15 growth stages; CONTAINS InterPro DOMAIN/s: Lipid-binding START (InterPro:IPR002913); BEST Arabidopsis thaliana protein match is: Polyketide cyclase/dehydrase and lipid transport superf…	T
11.6	lipid metabolism.lipid transfer proteins etc	sagi01_15309	(gnl|cdd|38301 : 43.5) no description available & (gnl|cdd|84031 : 32.3) no description available & (at5g01870 : 30.8) Predicted to encode a PR (pathogenesis-related) protein. Belongs to the lipid transfer protein (PR-14) family with the following members: At2g38540/LTP1, At2g38530/LTP2, At5g59320/LTP3, At5g59310/LTP4, At3g51600/LTP5, At3g08770/LTP6, At2g15050/LTP7, At2g18370/LTP8, At2g15325/LTP9…	T
11.6	lipid metabolism.lipid transfer proteins etc	sagi01_17701	(at1g64720 : 146.0) membrane related protein CP5; CP5; FUNCTIONS IN: molecular_function unknown; INVOLVED IN: biological_process unknown; LOCATED IN: vacuole; EXPRESSED IN: 23 plant structures; EXPRESSED DURING: 15 growth stages; CONTAINS InterPro DOMAIN/s: Lipid-binding START (InterPro:IPR002913); BEST Arabidopsis thaliana protein match is: Polyketide cyclase/dehydrase and lipid transport superf…	T
11.6	lipid metabolism.lipid transfer proteins etc	sagi01_23698	(at1g55260 : 168.0) Bifunctional inhibitor/lipid-transfer protein/seed storage 2S albumin superfamily protein; FUNCTIONS IN: lipid binding; INVOLVED IN: lipid transport; LOCATED IN: anchored to membrane; EXPRESSED IN: 22 plant structures; EXPRESSED DURING: 13 growth stages; CONTAINS InterPro DOMAIN/s: Bifunctional inhibitor/plant lipid transfer protein/seed storage (InterPro:IPR016140), Plant lip…	T
11.6	lipid metabolism.lipid transfer proteins etc	sagi01_28689	(at1g64720 : 107.0) membrane related protein CP5; CP5; FUNCTIONS IN: molecular_function unknown; INVOLVED IN: biological_process unknown; LOCATED IN: vacuole; EXPRESSED IN: 23 plant structures; EXPRESSED DURING: 15 growth stages; CONTAINS InterPro DOMAIN/s: Lipid-binding START (InterPro:IPR002913); BEST Arabidopsis thaliana protein match is: Polyketide cyclase/dehydrase and lipid transport superf…	T
11.6	lipid metabolism.lipid transfer proteins etc	sagi01_33441	(at1g64720 : 296.0) membrane related protein CP5; CP5; FUNCTIONS IN: molecular_function unknown; INVOLVED IN: biological_process unknown; LOCATED IN: vacuole; EXPRESSED IN: 23 plant structures; EXPRESSED DURING: 15 growth stages; CONTAINS InterPro DOMAIN/s: Lipid-binding START (InterPro:IPR002913); BEST Arabidopsis thaliana protein match is: Polyketide cyclase/dehydrase and lipid transport superf…	T
11.6	lipid metabolism.lipid transfer proteins etc	sagi01_3414	(loc_os02g40890.2 : 322.0) no description available & (at2g33470 : 306.0) glycolipid transfer protein 1 (GLTP1); FUNCTIONS IN: glycolipid transporter activity, glycolipid binding; INVOLVED IN: glycolipid transport; LOCATED IN: plasma membrane; EXPRESSED IN: 25 plant structures; EXPRESSED DURING: 15 growth stages; CONTAINS InterPro DOMAIN/s: Glycolipid transfer protein, GLTP (InterPro:IPR014830); …	T
11.6	lipid metabolism.lipid transfer proteins etc	sagi01_35747	(q9m5x7|nltp_maldo : 91.7) Nonspecific lipid-transfer protein precursor (LTP) (Allergen Mal d 3) - Malus domestica (Apple) (Malus sylvestris) & (at5g59310 : 83.2) Encodes a member of the lipid transfer protein family. Proteins of this family are generally small (~9 kD), basic, expressed abundantly and contain eight Cys residues. The proteins can bind fatty acids and acylCoA esters and can transfe…	T
11.6	lipid metabolism.lipid transfer proteins etc	sagi01_37344	(q43129|nltp2_goshi : 141.0) Nonspecific lipid-transfer protein precursor (LTP) (GH3) - Gossypium hirsutum (Upland cotton) & (at2g38540 : 126.0) Non-specific lipid transfer protein. Binds calmodulin in a Ca2+-independent manner. Localized to the cell wall. Specifically expressed in L1 epidermal layer. Predicted to be a member of PR-14 pathogenesis-related protein family with the following members…	T
11.6	lipid metabolism.lipid transfer proteins etc	sagi01_43655	(p10973|nltpa_ricco : 79.0) Nonspecific lipid-transfer protein A (NS-LTP A) (Phospholipid transfer protein) (PLTP) - Ricinus communis (Castor bean) & (at2g15050 : 67.4) Predicted to encode a PR (pathogenesis-related) protein. Belongs to the lipid transfer protein (PR-14) family with the following members: At2g38540/LTP1, At2g38530/LTP2, At5g59320/LTP3, At5g59310/LTP4, At3g51600/LTP5, At3g08770/LT…	T
11.6	lipid metabolism.lipid transfer proteins etc	sagi01_43751	(p10973|nltpa_ricco : 63.9) Nonspecific lipid-transfer protein A (NS-LTP A) (Phospholipid transfer protein) (PLTP) - Ricinus communis (Castor bean) & (at5g59320 : 56.6) Predicted to encode a PR (pathogenesis-related) protein. Belongs to the lipid transfer protein (PR-14) family with the following members: At2g38540/LTP1, At2g38530/LTP2, At5g59320/LTP3, At5g59310/LTP4, At3g51600/LTP5, At3g08770/LT…	T
11.6	lipid metabolism.lipid transfer proteins etc	sagi01_4605	(at1g64720 : 67.4) membrane related protein CP5; CP5; FUNCTIONS IN: molecular_function unknown; INVOLVED IN: biological_process unknown; LOCATED IN: vacuole; EXPRESSED IN: 23 plant structures; EXPRESSED DURING: 15 growth stages; CONTAINS InterPro DOMAIN/s: Lipid-binding START (InterPro:IPR002913); BEST Arabidopsis thaliana protein match is: Polyketide cyclase/dehydrase and lipid transport superfa…	T
11.6	lipid metabolism.lipid transfer proteins etc	sagi01_46162	(at1g64720 : 53.5) membrane related protein CP5; CP5; FUNCTIONS IN: molecular_function unknown; INVOLVED IN: biological_process unknown; LOCATED IN: vacuole; EXPRESSED IN: 23 plant structures; EXPRESSED DURING: 15 growth stages; CONTAINS InterPro DOMAIN/s: Lipid-binding START (InterPro:IPR002913); BEST Arabidopsis thaliana protein match is: Polyketide cyclase/dehydrase and lipid transport superfa…	T
11.6	lipid metabolism.lipid transfer proteins etc	sagi01_48528	(at2g44300 : 164.0) Bifunctional inhibitor/lipid-transfer protein/seed storage 2S albumin superfamily protein; FUNCTIONS IN: lipid binding; INVOLVED IN: lipid transport; LOCATED IN: plasma membrane, anchored to membrane; EXPRESSED IN: 21 plant structures; EXPRESSED DURING: 13 growth stages; CONTAINS InterPro DOMAIN/s: Bifunctional inhibitor/plant lipid transfer protein/seed storage (InterPro:IPR0…	T
11.6	lipid metabolism.lipid transfer proteins etc	sagi01_52320	(at1g27950 : 73.2) Encodes LTPG1, a lipid transfer protein with a predicted GPI (glycosylphosphatidylinositol)-anchor domain. Localized in the plasma membrane. Disruption of the LTPG1 gene causes alterations of cuticular lipid composition, but no significant changes on total wax and cutin monomer loads are seen.; glycosylphosphatidylinositol-anchored lipid protein transfer 1 (LTPG1); FUNCTIONS IN…	T
11.6	lipid metabolism.lipid transfer proteins etc	sagi01_53737	(gnl|cdd|38301 : 42.3) no description available & (gnl|cdd|33637 : 36.1) no description available & (chl4|516680 : 35.4) no description available & (at1g64720 : 31.2) membrane related protein CP5; CP5; FUNCTIONS IN: molecular_function unknown; INVOLVED IN: biological_process unknown; LOCATED IN: vacuole; EXPRESSED IN: 23 plant structures; EXPRESSED DURING: 15 growth stages; CONTAINS InterPro DOMA…	T
11.6	lipid metabolism.lipid transfer proteins etc	sagi01_5815	(gnl|cdd|36433 : 45.8) no description available & (gnl|cdd|33678 : 36.6) no description available & (at1g32190 : 31.2) alpha/beta-Hydrolases superfamily protein; FUNCTIONS IN: hydrolase activity; LOCATED IN: plasma membrane; EXPRESSED IN: 14 plant structures; EXPRESSED DURING: 8 growth stages; CONTAINS InterPro DOMAIN/s: Phospholipase/carboxylesterase (InterPro:IPR003140); BEST Arabidopsis thalia…	T
11.6	lipid metabolism.lipid transfer proteins etc	sagi01_7517	(at3g21260 : 195.0) Glycolipid transfer protein (GLTP) family protein; FUNCTIONS IN: glycolipid transporter activity, glycolipid binding; INVOLVED IN: glycolipid transport; LOCATED IN: cytoplasm; EXPRESSED IN: 20 plant structures; EXPRESSED DURING: 13 growth stages; CONTAINS InterPro DOMAIN/s: Glycolipid transfer protein, GLTP (InterPro:IPR014830); BEST Arabidopsis thaliana protein match is: glyc…	T
11.6	lipid metabolism.lipid transfer proteins etc	sagi01_8190	(at1g27950 : 139.0) Encodes LTPG1, a lipid transfer protein with a predicted GPI (glycosylphosphatidylinositol)-anchor domain. Localized in the plasma membrane. Disruption of the LTPG1 gene causes alterations of cuticular lipid composition, but no significant changes on total wax and cutin monomer loads are seen.; glycosylphosphatidylinositol-anchored lipid protein transfer 1 (LTPG1); FUNCTIONS I…	T
11.6	lipid metabolism.lipid transfer proteins etc	sagi01_8404	(at1g64720 : 481.0) membrane related protein CP5; CP5; FUNCTIONS IN: molecular_function unknown; INVOLVED IN: biological_process unknown; LOCATED IN: vacuole; EXPRESSED IN: 23 plant structures; EXPRESSED DURING: 15 growth stages; CONTAINS InterPro DOMAIN/s: Lipid-binding START (InterPro:IPR002913); BEST Arabidopsis thaliana protein match is: Polyketide cyclase/dehydrase and lipid transport superf…	T
11.6	lipid metabolism.lipid transfer proteins etc	sagi01_8471	(loc_os02g40890.2 : 238.0) no description available & (at2g33470 : 217.0) glycolipid transfer protein 1 (GLTP1); FUNCTIONS IN: glycolipid transporter activity, glycolipid binding; INVOLVED IN: glycolipid transport; LOCATED IN: plasma membrane; EXPRESSED IN: 25 plant structures; EXPRESSED DURING: 15 growth stages; CONTAINS InterPro DOMAIN/s: Glycolipid transfer protein, GLTP (InterPro:IPR014830); …	T
11.6	lipid metabolism.lipid transfer proteins etc	sagi01_9853	(loc_os02g40890.2 : 333.0) no description available & (at2g33470 : 317.0) glycolipid transfer protein 1 (GLTP1); FUNCTIONS IN: glycolipid transporter activity, glycolipid binding; INVOLVED IN: glycolipid transport; LOCATED IN: plasma membrane; EXPRESSED IN: 25 plant structures; EXPRESSED DURING: 15 growth stages; CONTAINS InterPro DOMAIN/s: Glycolipid transfer protein, GLTP (InterPro:IPR014830); …	T
11.7	lipid metabolism.unassigned	sagi01_25381	(at4g01510 : 129.0) ARV2; CONTAINS InterPro DOMAIN/s: Arv1-like protein (InterPro:IPR007290); BEST Arabidopsis thaliana protein match is: Arv1-like protein (TAIR:AT1G01020.1); Has 318 Blast hits to 318 proteins in 158 species: Archae - 0; Bacteria - 0; Metazoa - 112; Fungi - 116; Plants - 41; Viruses - 0; Other Eukaryotes - 49 (source: NCBI BLink). & (ipr007290 : 65.439964) Arv1 protein & (loc_os…	T
11.7	lipid metabolism.unassigned	sagi01_26111	(at1g54570 : 471.0) Esterase/lipase/thioesterase family protein; FUNCTIONS IN: transferase activity, transferring acyl groups other than amino-acyl groups, catalytic activity; LOCATED IN: chloroplast, plastoglobule; EXPRESSED IN: 22 plant structures; EXPRESSED DURING: 13 growth stages; CONTAINS InterPro DOMAIN/s: Diacylglycerol acyltransferase (InterPro:IPR007130); BEST Arabidopsis thaliana prote…	T
11.7	lipid metabolism.unassigned	sagi01_31005	(at5g41120 : 605.0) Esterase/lipase/thioesterase family protein; FUNCTIONS IN: transferase activity, transferring acyl groups other than amino-acyl groups, catalytic activity, acyltransferase activity; INVOLVED IN: metabolic process; LOCATED IN: cellular_component unknown; CONTAINS InterPro DOMAIN/s: Diacylglycerol acyltransferase (InterPro:IPR007130), Phospholipid/glycerol acyltransferase (Inter…	T
11.7	lipid metabolism.unassigned	sagi01_33771	(at1g54570 : 159.0) Esterase/lipase/thioesterase family protein; FUNCTIONS IN: transferase activity, transferring acyl groups other than amino-acyl groups, catalytic activity; LOCATED IN: chloroplast, plastoglobule; EXPRESSED IN: 22 plant structures; EXPRESSED DURING: 13 growth stages; CONTAINS InterPro DOMAIN/s: Diacylglycerol acyltransferase (InterPro:IPR007130); BEST Arabidopsis thaliana prote…	T
11.7	lipid metabolism.unassigned	sagi01_3644	(at4g01510 : 79.3) ARV2; CONTAINS InterPro DOMAIN/s: Arv1-like protein (InterPro:IPR007290); BEST Arabidopsis thaliana protein match is: Arv1-like protein (TAIR:AT1G01020.1); Has 318 Blast hits to 318 proteins in 158 species: Archae - 0; Bacteria - 0; Metazoa - 112; Fungi - 116; Plants - 41; Viruses - 0; Other Eukaryotes - 49 (source: NCBI BLink). & (loc_os03g57090.1 : 70.5) no description availa…	T
11.7	lipid metabolism.unassigned	sagi01_4049	(gnl|cdd|38301 : 58.9) no description available & (gnl|cdd|33637 : 51.5) no description available & (at1g54570 : 38.1) Esterase/lipase/thioesterase family protein; FUNCTIONS IN: transferase activity, transferring acyl groups other than amino-acyl groups, catalytic activity; LOCATED IN: chloroplast, plastoglobule; EXPRESSED IN: 22 plant structures; EXPRESSED DURING: 13 growth stages; CONTAINS Inte…	T
11.7	lipid metabolism.unassigned	sagi01_6753	(gnl|cdd|36433 : 51.6) no description available & (at3g26840 : 44.7) Esterase/lipase/thioesterase family protein; FUNCTIONS IN: transferase activity, transferring acyl groups other than amino-acyl groups, catalytic activity, acyltransferase activity; INVOLVED IN: metabolic process; LOCATED IN: plastoglobule; CONTAINS InterPro DOMAIN/s: Diacylglycerol acyltransferase (InterPro:IPR007130), Phosphol…	T
11.8	lipid metabolism.exotics(steroids, squalene etc)	sagi01_10156	(at1g76150 : 407.0) Encodes a monofunctional enoyl-CoA hydratase 2, involved in the degradation of even cis-unsaturated fatty acids, gene expression is enhanced during the first 2 days of germination, as well as in senescent leaves.; enoyl-CoA hydratase 2 (ECH2); FUNCTIONS IN: oxidoreductase activity, 3R-hydroxyacyl-CoA dehydratase activity; INVOLVED IN: fatty acid beta-oxidation, unsaturated, ev…	T
11.8	lipid metabolism.exotics(steroids, squalene etc)	sagi01_11998	(at5g42890 : 118.0) sterol carrier protein 2 (SCP2); FUNCTIONS IN: oxidoreductase activity, sterol binding; INVOLVED IN: glyoxylate metabolic process, intracellular lipid transport, fatty acid beta-oxidation, seed germination; LOCATED IN: peroxisome; EXPRESSED IN: 32 plant structures; EXPRESSED DURING: 16 growth stages; CONTAINS InterPro DOMAIN/s: SCP2 sterol-binding domain (InterPro:IPR003033), …	T
11.8	lipid metabolism.exotics(steroids, squalene etc)	sagi01_24525	(at4g27270 : 305.0) Quinone reductase family protein; FUNCTIONS IN: oxidoreductase activity, FMN binding; INVOLVED IN: negative regulation of transcription; LOCATED IN: plasma membrane; EXPRESSED IN: 21 plant structures; EXPRESSED DURING: 13 growth stages; CONTAINS InterPro DOMAIN/s: Flavoprotein WrbA (InterPro:IPR010089), NADPH-dependent FMN reductase (InterPro:IPR005025), Flavodoxin/nitric oxid…	T
11.8	lipid metabolism.exotics(steroids, squalene etc)	sagi01_2804	(at5g58800 : 210.0) Quinone reductase family protein; FUNCTIONS IN: oxidoreductase activity, FMN binding; INVOLVED IN: negative regulation of transcription; LOCATED IN: plasma membrane; EXPRESSED IN: 22 plant structures; EXPRESSED DURING: 13 growth stages; CONTAINS InterPro DOMAIN/s: Flavoprotein WrbA (InterPro:IPR010089), NADPH-dependent FMN reductase (InterPro:IPR005025), Flavodoxin/nitric oxid…	T
11.8	lipid metabolism.exotics(steroids, squalene etc)	sagi01_47925	(gnl|cdd|36433 : 55.4) no description available & (gnl|cdd|34516 : 43.9) no description available & (at5g07010 : 30.0) Encodes a sulfotransferase that acts specifically on 11- and 12-hydroxyjasmonic acid. Transcript levels for this enzyme are increased by treatments with jasmonic acid (JA), 12-hydroxyJA, JA-isoleucine, and 12-oxyphytodienoic acid (a JA precursor).; sulfotransferase 2A (ST2A); CON…	T
11.8	lipid metabolism.exotics(steroids, squalene etc)	sagi01_55856	(at5g07010 : 82.8) Encodes a sulfotransferase that acts specifically on 11- and 12-hydroxyjasmonic acid. Transcript levels for this enzyme are increased by treatments with jasmonic acid (JA), 12-hydroxyJA, JA-isoleucine, and 12-oxyphytodienoic acid (a JA precursor).; sulfotransferase 2A (ST2A); CONTAINS InterPro DOMAIN/s: Sulfotransferase domain (InterPro:IPR000863); BEST Arabidopsis thaliana pro…	T
11.8	lipid metabolism.exotics(steroids, squalene etc)	sagi01_8468	(loc_os12g43670.1 : 196.0) no description available & (at1g10030 : 185.0) homolog of yeast ergosterol28 (ERG28); INVOLVED IN: biological_process unknown; LOCATED IN: endomembrane system, integral to membrane; EXPRESSED IN: 22 plant structures; EXPRESSED DURING: 13 growth stages; CONTAINS InterPro DOMAIN/s: Erg28-like (InterPro:IPR005352); Has 223 Blast hits to 223 proteins in 105 species: Archae …	T
11.8	lipid metabolism.exotics(steroids, squalene etc)	sagi01_8967	(at4g27270 : 275.0) Quinone reductase family protein; FUNCTIONS IN: oxidoreductase activity, FMN binding; INVOLVED IN: negative regulation of transcription; LOCATED IN: plasma membrane; EXPRESSED IN: 21 plant structures; EXPRESSED DURING: 13 growth stages; CONTAINS InterPro DOMAIN/s: Flavoprotein WrbA (InterPro:IPR010089), NADPH-dependent FMN reductase (InterPro:IPR005025), Flavodoxin/nitric oxid…	T
11.8	lipid metabolism.exotics(steroids, squalene etc)	sagi01_9403	(at4g36750 : 342.0) Quinone reductase family protein; FUNCTIONS IN: oxidoreductase activity, FMN binding; INVOLVED IN: negative regulation of transcription; LOCATED IN: plasma membrane; EXPRESSED IN: 24 plant structures; EXPRESSED DURING: 13 growth stages; CONTAINS InterPro DOMAIN/s: Flavoprotein WrbA (InterPro:IPR010089), Flavodoxin/nitric oxide synthase (InterPro:IPR008254); BEST Arabidopsis th…	T
11.9	lipid metabolism.lipid degradation
11.9	lipid metabolism.lipid degradation	sagi01_12836	(at3g23410 : 695.0) Encodes a fatty alcohol oxidase.; fatty alcohol oxidase 3 (FAO3); CONTAINS InterPro DOMAIN/s: FAD-dependent pyridine nucleotide-disulphide oxidoreductase (InterPro:IPR013027), Glucose-methanol-choline oxidoreductase, N-terminal (InterPro:IPR000172), Glucose-methanol-choline oxidoreductase, C-terminal (InterPro:IPR007867), Long-chain fatty alcohol dehydrogenase (InterPro:IPR012…	T
11.9	lipid metabolism.lipid degradation	sagi01_2700	(at3g23410 : 537.0) Encodes a fatty alcohol oxidase.; fatty alcohol oxidase 3 (FAO3); CONTAINS InterPro DOMAIN/s: FAD-dependent pyridine nucleotide-disulphide oxidoreductase (InterPro:IPR013027), Glucose-methanol-choline oxidoreductase, N-terminal (InterPro:IPR000172), Glucose-methanol-choline oxidoreductase, C-terminal (InterPro:IPR007867), Long-chain fatty alcohol dehydrogenase (InterPro:IPR012…	T
12	N-metabolism
12.1	N-metabolism.nitrate metabolism
12.2	N-metabolism.ammonia metabolism
12.3	N-metabolism.N-degradation
12.4	N-metabolism.misc	sagi01_13297	(at1g02020 : 111.0) nitroreductase family protein; FUNCTIONS IN: oxidoreductase activity, acting on NADH or NADPH, nitrogenous group as acceptor, oxidoreductase activity; INVOLVED IN: metabolic process; LOCATED IN: chloroplast; EXPRESSED IN: 23 plant structures; EXPRESSED DURING: 13 growth stages; CONTAINS InterPro DOMAIN/s: Nitroreductase-like (InterPro:IPR000415); Has 35333 Blast hits to 34131 …	T
12.4	N-metabolism.misc	sagi01_15675	(at3g49645 : 172.0) unknown protein; FUNCTIONS IN: molecular_function unknown; INVOLVED IN: biological_process unknown; LOCATED IN: cellular_component unknown; Has 30201 Blast hits to 17322 proteins in 780 species: Archae - 12; Bacteria - 1396; Metazoa - 17338; Fungi - 3422; Plants - 5037; Viruses - 0; Other Eukaryotes - 2996 (source: NCBI BLink). & (loc_os07g16140.1 : 115.0) no description avail…	T
12.4	N-metabolism.misc	sagi01_22872	(at5g67220 : 568.0) FMN-linked oxidoreductases superfamily protein; FUNCTIONS IN: tRNA dihydrouridine synthase activity, FAD binding, catalytic activity; INVOLVED IN: regulation of nitrogen utilization, oxidation reduction, tRNA processing, metabolic process; LOCATED IN: mitochondrion; EXPRESSED IN: 23 plant structures; EXPRESSED DURING: 13 growth stages; CONTAINS InterPro DOMAIN/s: Aldolase-type…	T
12.4	N-metabolism.misc	sagi01_2474	(at3g63510 : 581.0) FMN-linked oxidoreductases superfamily protein; FUNCTIONS IN: tRNA dihydrouridine synthase activity, FAD binding, catalytic activity; INVOLVED IN: regulation of nitrogen utilization, tRNA processing, oxidation reduction, metabolic process; EXPRESSED IN: 18 plant structures; EXPRESSED DURING: 13 growth stages; CONTAINS InterPro DOMAIN/s: Aldolase-type TIM barrel (InterPro:IPR01…	T
12.4	N-metabolism.misc	sagi01_2666	(loc_os04g44890.2 : 339.0) no description available & (at3g49640 : 337.0) Aldolase-type TIM barrel family protein; FUNCTIONS IN: tRNA dihydrouridine synthase activity, FAD binding, catalytic activity; INVOLVED IN: regulation of nitrogen utilization, oxidation reduction, tRNA processing, metabolic process; EXPRESSED IN: 22 plant structures; EXPRESSED DURING: 13 growth stages; CONTAINS InterPro DOM…	T
12.4	N-metabolism.misc	sagi01_27601	(loc_os10g11340.1 : 346.0) no description available & (at1g02020 : 327.0) nitroreductase family protein; FUNCTIONS IN: oxidoreductase activity, acting on NADH or NADPH, nitrogenous group as acceptor, oxidoreductase activity; INVOLVED IN: metabolic process; LOCATED IN: chloroplast; EXPRESSED IN: 23 plant structures; EXPRESSED DURING: 13 growth stages; CONTAINS InterPro DOMAIN/s: Nitroreductase-lik…	T
12.4	N-metabolism.misc	sagi01_3638	(at1g21840 : 316.0) Encodes a urease accessory protein which is essential for the activation of plant urease.; urease accessory protein F (UREF); FUNCTIONS IN: nickel ion binding; INVOLVED IN: nitrogen compound metabolic process, positive regulation of metalloenzyme activity; LOCATED IN: cellular_component unknown; EXPRESSED IN: 23 plant structures; EXPRESSED DURING: 13 growth stages; CONTAINS In…	T
12.4	N-metabolism.misc	sagi01_3994	(at1g02020 : 256.0) nitroreductase family protein; FUNCTIONS IN: oxidoreductase activity, acting on NADH or NADPH, nitrogenous group as acceptor, oxidoreductase activity; INVOLVED IN: metabolic process; LOCATED IN: chloroplast; EXPRESSED IN: 23 plant structures; EXPRESSED DURING: 13 growth stages; CONTAINS InterPro DOMAIN/s: Nitroreductase-like (InterPro:IPR000415); Has 35333 Blast hits to 34131 …	T
12.4	N-metabolism.misc	sagi01_45474	(at3g49640 : 63.5) Aldolase-type TIM barrel family protein; FUNCTIONS IN: tRNA dihydrouridine synthase activity, FAD binding, catalytic activity; INVOLVED IN: regulation of nitrogen utilization, oxidation reduction, tRNA processing, metabolic process; EXPRESSED IN: 22 plant structures; EXPRESSED DURING: 13 growth stages; CONTAINS InterPro DOMAIN/s: Aldolase-type TIM barrel (InterPro:IPR013785), t…	T
13	amino acid metabolism	sagi01_16426	(at5g25320 : 159.0) ACT-like superfamily protein; FUNCTIONS IN: amino acid binding; INVOLVED IN: metabolic process; LOCATED IN: cellular_component unknown; CONTAINS InterPro DOMAIN/s: Amino acid-binding ACT (InterPro:IPR002912); BEST Arabidopsis thaliana protein match is: ACT domain repeat 3 (TAIR:AT1G76990.5); Has 1807 Blast hits to 1807 proteins in 277 species: Archae - 0; Bacteria - 0; Metazoa…	T
13	amino acid metabolism	sagi01_27751	(at5g65890 : 490.0) Member of ACT domain containing protein family. ACT domains are amino acid binding domains. Shows strongest expression in flowers and siliques.; ACT domain repeat 1 (ACR1); FUNCTIONS IN: amino acid binding; INVOLVED IN: metabolic process; LOCATED IN: nucleus; EXPRESSED IN: 20 plant structures; EXPRESSED DURING: 14 growth stages; CONTAINS InterPro DOMAIN/s: Amino acid-binding A…	T
13	amino acid metabolism	sagi01_43481	(at5g25320 : 87.4) ACT-like superfamily protein; FUNCTIONS IN: amino acid binding; INVOLVED IN: metabolic process; LOCATED IN: cellular_component unknown; CONTAINS InterPro DOMAIN/s: Amino acid-binding ACT (InterPro:IPR002912); BEST Arabidopsis thaliana protein match is: ACT domain repeat 3 (TAIR:AT1G76990.5); Has 1807 Blast hits to 1807 proteins in 277 species: Archae - 0; Bacteria - 0; Metazoa …	T
13	amino acid metabolism	sagi01_45875	(at5g25320 : 61.6) ACT-like superfamily protein; FUNCTIONS IN: amino acid binding; INVOLVED IN: metabolic process; LOCATED IN: cellular_component unknown; CONTAINS InterPro DOMAIN/s: Amino acid-binding ACT (InterPro:IPR002912); BEST Arabidopsis thaliana protein match is: ACT domain repeat 3 (TAIR:AT1G76990.5); Has 1807 Blast hits to 1807 proteins in 277 species: Archae - 0; Bacteria - 0; Metazoa …	T
13	amino acid metabolism	sagi01_47867	(at5g25320 : 159.0) ACT-like superfamily protein; FUNCTIONS IN: amino acid binding; INVOLVED IN: metabolic process; LOCATED IN: cellular_component unknown; CONTAINS InterPro DOMAIN/s: Amino acid-binding ACT (InterPro:IPR002912); BEST Arabidopsis thaliana protein match is: ACT domain repeat 3 (TAIR:AT1G76990.5); Has 1807 Blast hits to 1807 proteins in 277 species: Archae - 0; Bacteria - 0; Metazoa…	T
13	amino acid metabolism	sagi01_4787	(gnl|cdd|38301 : 70.4) no description available & (gnl|cdd|33637 : 56.1) no description available & (loc_os08g42080.1 : 53.1) no description available & (at5g25320 : 50.1) ACT-like superfamily protein; FUNCTIONS IN: amino acid binding; INVOLVED IN: metabolic process; LOCATED IN: cellular_component unknown; CONTAINS InterPro DOMAIN/s: Amino acid-binding ACT (InterPro:IPR002912); BEST Arabidopsis t…	T
13	amino acid metabolism	sagi01_54170	(gnl|cdd|38301 : 60.0) no description available & (at1g69040 : 48.9) ACT-domain containing protein involved in feedback regulation of amino acid metabolism; ACT domain repeat 4 (ACR4); FUNCTIONS IN: amino acid binding; INVOLVED IN: regulation of cellular amino acid metabolic process, response to cytokinin stimulus; LOCATED IN: cytosol; EXPRESSED IN: 22 plant structures; EXPRESSED DURING: 13 growt…	T
13	amino acid metabolism	sagi01_8127	(at5g04740 : 328.0) ACT domain-containing protein; FUNCTIONS IN: amino acid binding; INVOLVED IN: metabolic process; LOCATED IN: chloroplast thylakoid membrane; EXPRESSED IN: 22 plant structures; EXPRESSED DURING: 13 growth stages; CONTAINS InterPro DOMAIN/s: Amino acid-binding ACT (InterPro:IPR002912); BEST Arabidopsis thaliana protein match is: uridylyltransferase-related (TAIR:AT1G16880.1). & …	T
13.1	amino acid metabolism.synthesis
13.1001	amino acid metabolism.methionine S-oxide	methionine s-oxide	oxydized product is recycled via reeductase; Methionine sulfoxide	M
13.2	amino acid metabolism.degradation
13.99	amino acid metabolism.misc	sagi01_11898	(at1g49820 : 665.0) encodes 5-methylthioribose kinase, involved in methionine cycle; S-methyl-5-thioribose kinase (MTK); CONTAINS InterPro DOMAIN/s: Methylthioribose kinase (InterPro:IPR009212), Aminoglycoside phosphotransferase (InterPro:IPR002575), Protein kinase-like domain (InterPro:IPR011009); Has 954 Blast hits to 954 proteins in 299 species: Archae - 0; Bacteria - 750; Metazoa - 4; Fungi -…	T
13.99	amino acid metabolism.misc	sagi01_13853	(at1g12420 : 571.0) ACT domain repeat 8 (ACR8); CONTAINS InterPro DOMAIN/s: Amino acid-binding ACT (InterPro:IPR002912); BEST Arabidopsis thaliana protein match is: ACT domain repeat 7 (TAIR:AT4G22780.1); Has 2013 Blast hits to 1422 proteins in 371 species: Archae - 0; Bacteria - 1118; Metazoa - 0; Fungi - 0; Plants - 487; Viruses - 0; Other Eukaryotes - 408 (source: NCBI BLink). & (loc_os08g0250…	T
13.99	amino acid metabolism.misc	sagi01_17331	(at3g01990 : 157.0) Member of a small family of ACT domain containing proteins in Arabidopsis. ACT domains are involved in amino acid binding.; ACT domain repeat 6 (ACR6); FUNCTIONS IN: amino acid binding; INVOLVED IN: metabolic process; LOCATED IN: cellular_component unknown; EXPRESSED IN: stem, carpel, stamen; EXPRESSED DURING: 4 anthesis, petal differentiation and expansion stage; CONTAINS Int…	T
13.99	amino acid metabolism.misc	sagi01_19875	(loc_os03g29980.2 : 385.0) no description available & (at1g69040 : 382.0) ACT-domain containing protein involved in feedback regulation of amino acid metabolism; ACT domain repeat 4 (ACR4); FUNCTIONS IN: amino acid binding; INVOLVED IN: regulation of cellular amino acid metabolic process, response to cytokinin stimulus; LOCATED IN: cytosol; EXPRESSED IN: 22 plant structures; EXPRESSED DURING: 13 …	T
13.99	amino acid metabolism.misc	sagi01_22573	(gnl|cdd|33678 : 43.1) no description available & (gnl|cdd|38301 : 42.3) no description available & (at1g69040 : 32.3) ACT-domain containing protein involved in feedback regulation of amino acid metabolism; ACT domain repeat 4 (ACR4); FUNCTIONS IN: amino acid binding; INVOLVED IN: regulation of cellular amino acid metabolic process, response to cytokinin stimulus; LOCATED IN: cytosol; EXPRESSED I…	T
13.99	amino acid metabolism.misc	sagi01_3270	(at3g01990 : 307.0) Member of a small family of ACT domain containing proteins in Arabidopsis. ACT domains are involved in amino acid binding.; ACT domain repeat 6 (ACR6); FUNCTIONS IN: amino acid binding; INVOLVED IN: metabolic process; LOCATED IN: cellular_component unknown; EXPRESSED IN: stem, carpel, stamen; EXPRESSED DURING: 4 anthesis, petal differentiation and expansion stage; CONTAINS Int…	T
13.99	amino acid metabolism.misc	sagi01_4787	(gnl|cdd|38301 : 70.4) no description available & (gnl|cdd|33637 : 56.1) no description available & (loc_os08g42080.1 : 53.1) no description available & (at5g25320 : 50.1) ACT-like superfamily protein; FUNCTIONS IN: amino acid binding; INVOLVED IN: metabolic process; LOCATED IN: cellular_component unknown; CONTAINS InterPro DOMAIN/s: Amino acid-binding ACT (InterPro:IPR002912); BEST Arabidopsis t…	T
13.99	amino acid metabolism.misc	sagi01_479	(at1g12420 : 568.0) ACT domain repeat 8 (ACR8); CONTAINS InterPro DOMAIN/s: Amino acid-binding ACT (InterPro:IPR002912); BEST Arabidopsis thaliana protein match is: ACT domain repeat 7 (TAIR:AT4G22780.1); Has 2013 Blast hits to 1422 proteins in 371 species: Archae - 0; Bacteria - 1118; Metazoa - 0; Fungi - 0; Plants - 487; Viruses - 0; Other Eukaryotes - 408 (source: NCBI BLink). & (loc_os08g0250…	T
13.99	amino acid metabolism.misc	sagi01_54170	(gnl|cdd|38301 : 60.0) no description available & (at1g69040 : 48.9) ACT-domain containing protein involved in feedback regulation of amino acid metabolism; ACT domain repeat 4 (ACR4); FUNCTIONS IN: amino acid binding; INVOLVED IN: regulation of cellular amino acid metabolic process, response to cytokinin stimulus; LOCATED IN: cytosol; EXPRESSED IN: 22 plant structures; EXPRESSED DURING: 13 growt…	T
13.99	amino acid metabolism.misc	sagi01_8712	(at1g76990 : 454.0) ACT domain repeat 3 (ACR3); FUNCTIONS IN: amino acid binding; INVOLVED IN: nitrogen compound metabolic process, metabolic process; LOCATED IN: cytosol; EXPRESSED IN: 22 plant structures; EXPRESSED DURING: 13 growth stages; CONTAINS InterPro DOMAIN/s: Protein-PII uridylyltransferase (InterPro:IPR010043), Amino acid-binding ACT (InterPro:IPR002912); BEST Arabidopsis thaliana pro…	T
13.99	amino acid metabolism.misc	sagi01_8885	(at1g69040 : 611.0) ACT-domain containing protein involved in feedback regulation of amino acid metabolism; ACT domain repeat 4 (ACR4); FUNCTIONS IN: amino acid binding; INVOLVED IN: regulation of cellular amino acid metabolic process, response to cytokinin stimulus; LOCATED IN: cytosol; EXPRESSED IN: 22 plant structures; EXPRESSED DURING: 13 growth stages; CONTAINS InterPro DOMAIN/s: Amino acid-…	T
14	S-assimilation
14.1	S-assimilation.ATPS
14.1	S-assimilation.ATPS	sagi01_17326	(at1g19920 : 717.0) encodes a chloroplast form of ATP sulfurylase; APS2; FUNCTIONS IN: sulfate adenylyltransferase (ATP) activity; INVOLVED IN: sulfate assimilation; LOCATED IN: chloroplast; EXPRESSED IN: 25 plant structures; EXPRESSED DURING: 13 growth stages; CONTAINS InterPro DOMAIN/s: Rossmann-like alpha/beta/alpha sandwich fold (InterPro:IPR014729), Pseudouridine synthase/archaeosine transgl…	T
14.1	S-assimilation.ATPS	sagi01_9426	(at3g22890 : 726.0) encodes ATP sulfurylase, the first enzyme in the sulfate assimilation pathway of Arabidopsis.; ATP sulfurylase 1 (APS1); FUNCTIONS IN: sulfate adenylyltransferase (ATP) activity; INVOLVED IN: response to cadmium ion, response to salt stress; LOCATED IN: chloroplast, plasma membrane, chloroplast stroma; EXPRESSED IN: 24 plant structures; EXPRESSED DURING: 15 growth stages; CONT…	T
14.1001	Mineral Nutrition	sulfate	Mineral Nutrition	M
14.15	S-assimilation.AKN	sagi01_12398	(gnl|cdd|70912 : 43.9) no description available & (gnl|cdd|38301 : 41.9) no description available & (at4g39940 : 40.0) adenosine-5-phosphosulfate-kinase (akn2) mRNA, complete; APS-kinase 2 (AKN2); CONTAINS InterPro DOMAIN/s: Adenylylsulphate kinase, C-terminal (InterPro:IPR002891); BEST Arabidopsis thaliana protein match is: APS kinase (TAIR:AT2G14750.1); Has 4962 Blast hits to 4962 proteins in 1…	T
14.15	S-assimilation.AKN	sagi01_19678	(gnl|cdd|38301 : 48.1) no description available & (at2g14750 : 41.6) Encodes adenosine-5-phosphosulfate kinase. Provides activated sulfate for sulfation of secondary metabolites, including the glucosinolates. Essential for pollen viability.; APS kinase (APK); CONTAINS InterPro DOMAIN/s: Adenylylsulphate kinase, C-terminal (InterPro:IPR002891); BEST Arabidopsis thaliana protein match is: APS-kinas…	T
14.15	S-assimilation.AKN	sagi01_2701	(o49204|kaps_catro : 299.0) Adenylyl-sulfate kinase, chloroplast precursor (EC 2.7.1.25) (APS kinase) (Adenosine-5-phosphosulfate kinase) (ATP adenosine-5-phosphosulfate 3-phosphotransferase) - Catharanthus roseus (Rosy periwinkle) (Madagascar periwinkle) & (at2g14750 : 283.0) Encodes adenosine-5-phosphosulfate kinase. Provides activated sulfate for sulfation of secondary metabolites, including t…	T
14.15	S-assimilation.AKN	sagi01_3488	(at2g14750 : 303.0) Encodes adenosine-5-phosphosulfate kinase. Provides activated sulfate for sulfation of secondary metabolites, including the glucosinolates. Essential for pollen viability.; APS kinase (APK); CONTAINS InterPro DOMAIN/s: Adenylylsulphate kinase, C-terminal (InterPro:IPR002891); BEST Arabidopsis thaliana protein match is: APS-kinase 2 (TAIR:AT4G39940.1); Has 5042 Blast hits to 50…	T
14.15	S-assimilation.AKN	sagi01_3617	(loc_os07g38560.1 : 277.0) no description available & (at3g03900 : 266.0) Provides activated sulfate for the sulfation of secondary metabolites, including the glucosinolates. Redundant with APK4.; adenosine-5-phosphosulfate (APS) kinase 3 (APK3); FUNCTIONS IN: transferase activity, transferring phosphorus-containing groups, kinase activity, ATP binding; INVOLVED IN: male gamete generation, sulfat…	T
14.15	S-assimilation.AKN	sagi01_43658	(gnl|cdd|36433 : 48.9) no description available & (gnl|cdd|69180 : 33.2) no description available & (p12959|op2_maize : 30.4) Regulatory protein opaque-2 - Zea mays (Maize) & (at2g14750 : 30.0) Encodes adenosine-5-phosphosulfate kinase. Provides activated sulfate for sulfation of secondary metabolites, including the glucosinolates. Essential for pollen viability.; APS kinase (APK); CONTAINS Inter…	T
14.2	S-assimilation.APR
14.2	S-assimilation.APR	sagi01_13728	(at4g21990 : 370.0) Encodes a protein disulfide isomerase-like (PDIL) protein, a member of a multigene family within the thioredoxin (TRX) superfamily. This protein also belongs to the adenosine 5-phosphosulfate reductase-like (APRL) group.; APS reductase 3 (APR3); CONTAINS InterPro DOMAIN/s: Rossmann-like alpha/beta/alpha sandwich fold (InterPro:IPR014729), Phosphoadenosine phosphosulphate reduc…	T
14.2	S-assimilation.APR	sagi01_1976	(at4g21990 : 677.0) Encodes a protein disulfide isomerase-like (PDIL) protein, a member of a multigene family within the thioredoxin (TRX) superfamily. This protein also belongs to the adenosine 5-phosphosulfate reductase-like (APRL) group.; APS reductase 3 (APR3); CONTAINS InterPro DOMAIN/s: Rossmann-like alpha/beta/alpha sandwich fold (InterPro:IPR014729), Phosphoadenosine phosphosulphate reduc…	T
14.2	S-assimilation.APR	sagi01_23784	(at4g04610 : 588.0) Encodes a protein disulfide isomerase-like (PDIL) protein, a member of a multigene family within the thioredoxin (TRX) superfamily. This protein also belongs to the adenosine 5-phosphosulfate reductase-like (APRL) group.; APS reductase 1 (APR1); FUNCTIONS IN: adenylyl-sulfate reductase activity; INVOLVED IN: response to oxidative stress, sulfate reduction, sulfate assimilation…	T
14.2	S-assimilation.APR	sagi01_4203	(at4g04610 : 307.0) Encodes a protein disulfide isomerase-like (PDIL) protein, a member of a multigene family within the thioredoxin (TRX) superfamily. This protein also belongs to the adenosine 5-phosphosulfate reductase-like (APRL) group.; APS reductase 1 (APR1); FUNCTIONS IN: adenylyl-sulfate reductase activity; INVOLVED IN: response to oxidative stress, sulfate reduction, sulfate assimilation…	T
14.3	S-assimilation.sulfite redox
14.3	S-assimilation.sulfite redox	sagi01_13409	(at5g04590 : 986.0) A.thaliana gene encoding sulfite reductase.; sulfite reductase (SIR); FUNCTIONS IN: sulfite reductase activity, sulfite reductase (ferredoxin) activity, copper ion binding; INVOLVED IN: sulfate reduction, response to salt stress, response to cold; LOCATED IN: in 7 components; EXPRESSED IN: 25 plant structures; EXPRESSED DURING: 15 growth stages; CONTAINS InterPro DOMAIN/s: Sul…	T
14.5	S-assimilation.sulfite oxidase
14.5	S-assimilation.sulfite oxidase	sagi01_10451	(at3g01910 : 609.0) Encodes a homodimeric Mo-enzyme with molybdopterin as organic component of the molybdenum cofactor. It lacks the heme domain that other eukaryotic Mo-enzymes possess and has no redox-active centers other than the molybdenum. SO protein has been found in all parts of the plant. The plant SO combines its enzymatic sulfite oxidation with a subsequent nonenzymatic step using its r…	T
15	metal handling	sagi01_10709	(at4g14040 : 816.0) selenium-binding protein 2 (SBP2); FUNCTIONS IN: selenium binding; INVOLVED IN: polar nucleus fusion; LOCATED IN: cellular_component unknown; EXPRESSED IN: guard cell; EXPRESSED DURING: seedling growth; CONTAINS InterPro DOMAIN/s: Cytochrome cd1-nitrite reductase-like, C-terminal haem d1 (InterPro:IPR011048), Selenium-binding protein (InterPro:IPR008826); BEST Arabidopsis thal…	T
15	metal handling	sagi01_1554	(at4g16120 : 851.0) putative membrane-anchored cell wall protein; COBRA-like protein-7 precursor (COBL7); FUNCTIONS IN: molecular_function unknown; INVOLVED IN: biological_process unknown; LOCATED IN: anchored to plasma membrane, Golgi apparatus, anchored to membrane; EXPRESSED IN: 25 plant structures; EXPRESSED DURING: 13 growth stages; CONTAINS InterPro DOMAIN/s: Glycosyl-phosphatidyl inositol-…	T
15	metal handling	sagi01_22541	(at5g27690 : 94.7) Heavy metal transport/detoxification superfamily protein ; FUNCTIONS IN: metal ion binding; INVOLVED IN: metal ion transport; CONTAINS InterPro DOMAIN/s: Heavy metal transport/detoxification protein (InterPro:IPR006121); BEST Arabidopsis thaliana protein match is: Heavy metal transport/detoxification superfamily protein (TAIR:AT5G19090.3); Has 1807 Blast hits to 1807 proteins i…	T
15	metal handling	sagi01_29351	(at4g19070 : 96.3) Putative membrane lipoprotein; Has 124 Blast hits to 75 proteins in 28 species: Archae - 2; Bacteria - 7; Metazoa - 8; Fungi - 0; Plants - 50; Viruses - 47; Other Eukaryotes - 10 (source: NCBI BLink). & (gnl|cdd|38301 : 50.0) no description available & (chl4|512348 : 40.8) no description available & (p24152|extn_sorbi : 37.7) Extensin precursor (Proline-rich glycoprotein) - Sor…	T
15	metal handling	sagi01_45885	(at4g16120 : 67.4) putative membrane-anchored cell wall protein; COBRA-like protein-7 precursor (COBL7); FUNCTIONS IN: molecular_function unknown; INVOLVED IN: biological_process unknown; LOCATED IN: anchored to plasma membrane, Golgi apparatus, anchored to membrane; EXPRESSED IN: 25 plant structures; EXPRESSED DURING: 13 growth stages; CONTAINS InterPro DOMAIN/s: Glycosyl-phosphatidyl inositol-a…	T
15	metal handling	sagi01_49608	(at4g19070 : 91.3) Putative membrane lipoprotein; Has 124 Blast hits to 75 proteins in 28 species: Archae - 2; Bacteria - 7; Metazoa - 8; Fungi - 0; Plants - 50; Viruses - 47; Other Eukaryotes - 10 (source: NCBI BLink). & (gnl|cdd|38301 : 66.2) no description available & (gnl|cdd|33637 : 46.5) no description available & (chl4|513023 : 32.0) no description available & (reliability: 182.6) & (origi…	T
15	metal handling	sagi01_7788	(at5g19140 : 371.0) AILP1; FUNCTIONS IN: molecular_function unknown; INVOLVED IN: response to auxin stimulus, response to aluminum ion; LOCATED IN: plasma membrane; EXPRESSED IN: 23 plant structures; EXPRESSED DURING: 13 growth stages; BEST Arabidopsis thaliana protein match is: Aluminium induced protein with YGL and LRDR motifs (TAIR:AT5G43830.1); Has 840 Blast hits to 840 proteins in 265 specie…	T
15	metal handling	sagi01_9497	(at5g27690 : 100.0) Heavy metal transport/detoxification superfamily protein ; FUNCTIONS IN: metal ion binding; INVOLVED IN: metal ion transport; CONTAINS InterPro DOMAIN/s: Heavy metal transport/detoxification protein (InterPro:IPR006121); BEST Arabidopsis thaliana protein match is: Heavy metal transport/detoxification superfamily protein (TAIR:AT5G19090.3); Has 1807 Blast hits to 1807 proteins …	T
15.1	metal handling.acquisition	sagi01_13644	(loc_os03g11734.3 : 139.0) no description available & (at3g08040 : 124.0) Encodes a member of the MATE (multidrug and toxin efflux family), expressed in roots but not shoots. Mutants accumulate excess iron, manganese and zinc, and express root Fe(III) chelatase activity even under iron sufficiency conditions. FRD3 is likely to function in root xylem loading of an iron chelator or other factor nec…	T
15.1	metal handling.acquisition	sagi01_14140	(at3g08040 : 209.0) Encodes a member of the MATE (multidrug and toxin efflux family), expressed in roots but not shoots. Mutants accumulate excess iron, manganese and zinc, and express root Fe(III) chelatase activity even under iron sufficiency conditions. FRD3 is likely to function in root xylem loading of an iron chelator or other factor necessary for efficient iron uptake out of the xylem or a…	T
15.1	metal handling.acquisition	sagi01_22050	(gnl|cdd|38301 : 48.1) no description available & (gnl|cdd|33678 : 36.9) no description available & (at5g23990 : 30.8) Encodes a ferric chelate reductase that is expressed at low levels in roots,shoots and flowers, but not cotyledons.; ferric reduction oxidase 5 (FRO5); FUNCTIONS IN: ferric-chelate reductase activity; INVOLVED IN: oxidation reduction; LOCATED IN: endomembrane system, integral to …	T
15.1	metal handling.acquisition	sagi01_25675	(loc_os10g13940.1 : 45.1) no description available & (gnl|cdd|38301 : 41.1) no description available & (at1g51340 : 39.7) MATE efflux family protein; FUNCTIONS IN: antiporter activity, drug transmembrane transporter activity; INVOLVED IN: drug transmembrane transport, transmembrane transport; LOCATED IN: membrane; EXPRESSED IN: 22 plant structures; EXPRESSED DURING: 12 growth stages; CONTAINS Int…	T
15.1	metal handling.acquisition	sagi01_26188	(at1g23020 : 45.1) Encodes a ferric chelate reductase whose transcription is regulated by FIT1. Expressed in the root, shoot, flower and cotyledon.; ferric reduction oxidase 3 (FRO3); FUNCTIONS IN: ferric-chelate reductase activity; INVOLVED IN: oxidation reduction; LOCATED IN: integral to membrane, membrane; EXPRESSED IN: 18 plant structures; EXPRESSED DURING: 9 growth stages; CONTAINS InterPro …	T
15.1	metal handling.acquisition	sagi01_27032	(gnl|cdd|38301 : 58.9) no description available & (at5g23990 : 56.6) Encodes a ferric chelate reductase that is expressed at low levels in roots,shoots and flowers, but not cotyledons.; ferric reduction oxidase 5 (FRO5); FUNCTIONS IN: ferric-chelate reductase activity; INVOLVED IN: oxidation reduction; LOCATED IN: endomembrane system, integral to membrane, membrane; EXPRESSED IN: shoot, flower; C…	T
15.1	metal handling.acquisition	sagi01_27806	(loc_os02g55134.1 : 108.0) no description available & (at3g15352 : 103.0) Encodes protein similar to yeast COX17, a copper-binding protein that mediates the delivery of Cu to the mitochondria for the assembly of a functional cytochrome oxidase complex.; cytochrome c oxidase 17 (COX17); FUNCTIONS IN: copper chaperone activity; INVOLVED IN: response to bacterium, response to copper ion; LOCATED IN:…	T
15.1	metal handling.acquisition	sagi01_2937	(at3g15352 : 107.0) Encodes protein similar to yeast COX17, a copper-binding protein that mediates the delivery of Cu to the mitochondria for the assembly of a functional cytochrome oxidase complex.; cytochrome c oxidase 17 (COX17); FUNCTIONS IN: copper chaperone activity; INVOLVED IN: response to bacterium, response to copper ion; LOCATED IN: mitochondrial intermembrane space; EXPRESSED IN: 22 p…	T
15.1	metal handling.acquisition	sagi01_305	(at3g08040 : 580.0) Encodes a member of the MATE (multidrug and toxin efflux family), expressed in roots but not shoots. Mutants accumulate excess iron, manganese and zinc, and express root Fe(III) chelatase activity even under iron sufficiency conditions. FRD3 is likely to function in root xylem loading of an iron chelator or other factor necessary for efficient iron uptake out of the xylem or a…	T
15.1	metal handling.acquisition	sagi01_31421	(at3g08040 : 150.0) Encodes a member of the MATE (multidrug and toxin efflux family), expressed in roots but not shoots. Mutants accumulate excess iron, manganese and zinc, and express root Fe(III) chelatase activity even under iron sufficiency conditions. FRD3 is likely to function in root xylem loading of an iron chelator or other factor necessary for efficient iron uptake out of the xylem or a…	T
15.1	metal handling.acquisition	sagi01_34630	(at1g23020 : 132.0) Encodes a ferric chelate reductase whose transcription is regulated by FIT1. Expressed in the root, shoot, flower and cotyledon.; ferric reduction oxidase 3 (FRO3); FUNCTIONS IN: ferric-chelate reductase activity; INVOLVED IN: oxidation reduction; LOCATED IN: integral to membrane, membrane; EXPRESSED IN: 18 plant structures; EXPRESSED DURING: 9 growth stages; CONTAINS InterPro…	T
15.1	metal handling.acquisition	sagi01_40741	(gnl|cdd|36433 : 49.3) no description available & (gnl|cdd|33678 : 31.5) no description available & (at5g23990 : 30.4) Encodes a ferric chelate reductase that is expressed at low levels in roots,shoots and flowers, but not cotyledons.; ferric reduction oxidase 5 (FRO5); FUNCTIONS IN: ferric-chelate reductase activity; INVOLVED IN: oxidation reduction; LOCATED IN: endomembrane system, integral to …	T
15.1	metal handling.acquisition	sagi01_53085	(at1g51340 : 94.7) MATE efflux family protein; FUNCTIONS IN: antiporter activity, drug transmembrane transporter activity; INVOLVED IN: drug transmembrane transport, transmembrane transport; LOCATED IN: membrane; EXPRESSED IN: 22 plant structures; EXPRESSED DURING: 12 growth stages; CONTAINS InterPro DOMAIN/s: Multi antimicrobial extrusion protein MatE (InterPro:IPR002528); BEST Arabidopsis thali…	T
15.1	metal handling.acquisition	sagi01_53944	(gnl|cdd|36433 : 50.0) no description available & (gnl|cdd|33678 : 38.9) no description available & (at5g23990 : 36.6) Encodes a ferric chelate reductase that is expressed at low levels in roots,shoots and flowers, but not cotyledons.; ferric reduction oxidase 5 (FRO5); FUNCTIONS IN: ferric-chelate reductase activity; INVOLVED IN: oxidation reduction; LOCATED IN: endomembrane system, integral to …	T
15.1	metal handling.acquisition	sagi01_55943	(at1g23020 : 150.0) Encodes a ferric chelate reductase whose transcription is regulated by FIT1. Expressed in the root, shoot, flower and cotyledon.; ferric reduction oxidase 3 (FRO3); FUNCTIONS IN: ferric-chelate reductase activity; INVOLVED IN: oxidation reduction; LOCATED IN: integral to membrane, membrane; EXPRESSED IN: 18 plant structures; EXPRESSED DURING: 9 growth stages; CONTAINS InterPro…	T
15.1	metal handling.acquisition	sagi01_6352	(at1g01590 : 173.0) Encodes a ferric-chelate reductase that is expressed at extremely low levels in Fe deficiency-induced seedlings.; ferric reduction oxidase 1 (FRO1); FUNCTIONS IN: ferric-chelate reductase activity; INVOLVED IN: oxidation reduction; LOCATED IN: integral to membrane, membrane; CONTAINS InterPro DOMAIN/s: Ferredoxin reductase-type FAD-binding domain (InterPro:IPR017927), Ferric r…	T
15.2	metal handling.binding, chelation and storage	sagi01_11238	(q96552|metl_catro : 736.0) S-adenosylmethionine synthetase 2 (EC 2.5.1.6) (Methionine adenosyltransferase 2) (AdoMet synthetase 2) - Catharanthus roseus (Rosy periwinkle) (Madagascar periwinkle) & (at3g17390 : 719.0) S-adenosylmethionine synthetase; METHIONINE OVER-ACCUMULATOR 3 (MTO3); FUNCTIONS IN: methionine adenosyltransferase activity; INVOLVED IN: lignin biosynthetic process, response to c…	T
15.2	metal handling.binding, chelation and storage	sagi01_11447	(at5g44070 : 381.0) Phytochelatin synthase gene confers tolerance to cadmium ions. Catalyzes phytochelatin (PC) synthesis from glutathione (GSH) in the presence of Cd2+, Zn2+, Cu2+ and Fe3+, but not by Co2+ or Ni2+.; CADMIUM SENSITIVE 1 (CAD1); FUNCTIONS IN: cadmium ion binding, copper ion binding, glutathione gamma-glutamylcysteinyltransferase activity; INVOLVED IN: in 6 processes; LOCATED IN: c…	T
15.2	metal handling.binding, chelation and storage	sagi01_11664	(at1g55920 : 340.0) Encodes a chloroplast/cytosol localized serine O-acetyltransferase involved in sulfur assimilation and cysteine biosynthesis. Expressed in the vascular system.; serine acetyltransferase 2;1 (SERAT2;1); FUNCTIONS IN: serine O-acetyltransferase activity; INVOLVED IN: cellular response to sulfate starvation, response to cold; LOCATED IN: cytosol, chloroplast, nucleus; EXPRESSED I…	T
15.2	metal handling.binding, chelation and storage	sagi01_11765	(q96552|metl_catro : 736.0) S-adenosylmethionine synthetase 2 (EC 2.5.1.6) (Methionine adenosyltransferase 2) (AdoMet synthetase 2) - Catharanthus roseus (Rosy periwinkle) (Madagascar periwinkle) & (at4g01850 : 722.0) S-adenosylmethionine synthetase 2 (SAM-2); FUNCTIONS IN: methionine adenosyltransferase activity; INVOLVED IN: one-carbon metabolic process, S-adenosylmethionine biosynthetic proces…	T
15.2	metal handling.binding, chelation and storage	sagi01_14115	(loc_os01g52160.1 : 156.0) no description available & (at3g24450 : 154.0) Heavy metal transport/detoxification superfamily protein ; FUNCTIONS IN: copper ion binding, metal ion binding; INVOLVED IN: copper ion transport, metal ion transport; LOCATED IN: endomembrane system; EXPRESSED IN: 15 plant structures; EXPRESSED DURING: 8 growth stages; CONTAINS InterPro DOMAIN/s: Heavy metal transport/deto…	T
15.2	metal handling.binding, chelation and storage	sagi01_14341	(at1g30470 : 840.0) SIT4 phosphatase-associated family protein; FUNCTIONS IN: molecular_function unknown; INVOLVED IN: biological_process unknown; EXPRESSED IN: guard cell; CONTAINS InterPro DOMAIN/s: SIT4 phosphatase-associated protein (InterPro:IPR007587); BEST Arabidopsis thaliana protein match is: SIT4 phosphatase-associated family protein (TAIR:AT3G45190.1). & (loc_os05g51490.1 : 758.0) no d…	T
15.2	metal handling.binding, chelation and storage	sagi01_15039	(q948p6|fri3_soybn : 307.0) Ferritin-3, chloroplast precursor (EC 1.16.3.1) (SFerH-3) - Glycine max (Soybean) & (at2g40300 : 280.0) Encodes FERRITIN 4, AtFER4. Ferritins are a class of 24-mer multi-meric proteins found in all kingdoms of life. Function as the main iron store in mammals. Evidence suggests that Arabidopsis ferritins are essential to protect cells against oxidative damage, but they …	T
15.2	metal handling.binding, chelation and storage	sagi01_18409	(loc_os01g20830.1 : 53.1) no description available & (gnl|cdd|38301 : 46.5) no description available & (at3g48970 : 39.3) Heavy metal transport/detoxification superfamily protein ; FUNCTIONS IN: copper ion binding, metal ion binding; INVOLVED IN: copper ion transport, metal ion transport; EXPRESSED IN: 16 plant structures; EXPRESSED DURING: 9 growth stages; CONTAINS InterPro DOMAIN/s: Heavy metal…	T
15.2	metal handling.binding, chelation and storage	sagi01_18863	(at5g17450 : 195.0) Heavy metal transport/detoxification superfamily protein ; FUNCTIONS IN: metal ion binding; INVOLVED IN: metal ion transport; EXPRESSED IN: 14 plant structures; EXPRESSED DURING: 7 growth stages; CONTAINS InterPro DOMAIN/s: Heavy metal transport/detoxification protein (InterPro:IPR006121); BEST Arabidopsis thaliana protein match is: Heavy metal transport/detoxification superfa…	T
15.2	metal handling.binding, chelation and storage	sagi01_19829	(at4g39700 : 107.0) Heavy metal transport/detoxification superfamily protein ; FUNCTIONS IN: metal ion binding; INVOLVED IN: metal ion transport; LOCATED IN: cellular_component unknown; CONTAINS InterPro DOMAIN/s: Heavy metal transport/detoxification protein (InterPro:IPR006121); BEST Arabidopsis thaliana protein match is: Heavy metal transport/detoxification superfamily protein (TAIR:AT1G22990.1…	T
15.2	metal handling.binding, chelation and storage	sagi01_1996	(q96551|metk_catro : 738.0) S-adenosylmethionine synthetase 1 (EC 2.5.1.6) (Methionine adenosyltransferase 1) (AdoMet synthetase 1) - Catharanthus roseus (Rosy periwinkle) (Madagascar periwinkle) & (loc_os05g04510.2 : 728.0) no description available & (at1g02500 : 725.0) encodes a S-adenosylmethionine synthetase. SAM1 is regulated by protein S-nitrosylation. The covalent binding of nitric oxide (…	T
15.2	metal handling.binding, chelation and storage	sagi01_19981	(at4g39700 : 107.0) Heavy metal transport/detoxification superfamily protein ; FUNCTIONS IN: metal ion binding; INVOLVED IN: metal ion transport; LOCATED IN: cellular_component unknown; CONTAINS InterPro DOMAIN/s: Heavy metal transport/detoxification protein (InterPro:IPR006121); BEST Arabidopsis thaliana protein match is: Heavy metal transport/detoxification superfamily protein (TAIR:AT1G22990.1…	T
15.2	metal handling.binding, chelation and storage	sagi01_20965	(gnl|cdd|38301 : 52.3) no description available & (gnl|cdd|33637 : 46.5) no description available & (chl4|516420 : 36.6) no description available & (q7xbw5|pap3_orysa : 33.9) Probable plastid-lipid-associated protein 3, chloroplast precursor - Oryza sativa (Rice) & (loc_os10g42500.1 : 33.9) no description available & (at5g63530 : 32.0) Farnesylated protein that binds metals.; farnesylated protein…	T
15.2	metal handling.binding, chelation and storage	sagi01_2175	(at1g56210 : 129.0) Heavy metal transport/detoxification superfamily protein ; FUNCTIONS IN: metal ion binding; INVOLVED IN: metal ion transport; LOCATED IN: cellular_component unknown; EXPRESSED IN: 22 plant structures; EXPRESSED DURING: 11 growth stages; CONTAINS InterPro DOMAIN/s: Heavy metal transport/detoxification protein (InterPro:IPR006121); BEST Arabidopsis thaliana protein match is: Hea…	T
15.2	metal handling.binding, chelation and storage	sagi01_22065	(gnl|cdd|38301 : 49.2) no description available & (o24059|mt3_maldo : 48.5) Metallothionein-like protein type 3 (MT-3) - Malus domestica (Apple) (Malus sylvestris) & (gnl|cdd|33637 : 41.1) no description available & (loc_os01g10400.2 : 40.4) no description available & (at3g15353 : 38.5) metallothionein, binds to and detoxifies excess copper and other metals, limiting oxidative damage; metallothio…	T
15.2	metal handling.binding, chelation and storage	sagi01_22883	(loc_os01g40340.2 : 96.7) no description available & (at3g45190 : 96.3) SIT4 phosphatase-associated family protein; INVOLVED IN: biological_process unknown; LOCATED IN: cellular_component unknown; EXPRESSED IN: 25 plant structures; EXPRESSED DURING: 13 growth stages; CONTAINS InterPro DOMAIN/s: SIT4 phosphatase-associated protein (InterPro:IPR007587); BEST Arabidopsis thaliana protein match is: S…	T
15.2	metal handling.binding, chelation and storage	sagi01_24385	(ipr015407 : 249.98853) Phytochelatin synthase, C-terminal & (at5g44070 : 242.0) Phytochelatin synthase gene confers tolerance to cadmium ions. Catalyzes phytochelatin (PC) synthesis from glutathione (GSH) in the presence of Cd2+, Zn2+, Cu2+ and Fe3+, but not by Co2+ or Ni2+.; CADMIUM SENSITIVE 1 (CAD1); FUNCTIONS IN: cadmium ion binding, copper ion binding, glutathione gamma-glutamylcysteinyltra…	T
15.2	metal handling.binding, chelation and storage	sagi01_26181	(p30564|mt2_ricco : 77.8) Metallothionein-like protein type 2 - Ricinus communis (Castor bean) & (loc_os01g05650.1 : 70.1) no description available & (at3g09390 : 56.2) metallothionein, binds to and detoxifies excess copper and other metals, limiting oxidative damage; metallothionein 2A (MT2A); CONTAINS InterPro DOMAIN/s: Plant metallothionein, family 15 (InterPro:IPR000347); BEST Arabidopsis tha…	T
15.2	metal handling.binding, chelation and storage	sagi01_2655	(at5g63530 : 244.0) Farnesylated protein that binds metals.; farnesylated protein 3 (FP3); FUNCTIONS IN: transition metal ion binding, metal ion binding; INVOLVED IN: cellular transition metal ion homeostasis; LOCATED IN: plasma membrane; EXPRESSED IN: 22 plant structures; EXPRESSED DURING: 13 growth stages; CONTAINS InterPro DOMAIN/s: Heavy metal transport/detoxification protein (InterPro:IPR006…	T
15.2	metal handling.binding, chelation and storage	sagi01_26570	(gnl|cdd|36433 : 40.0) no description available & (gnl|cdd|81056 : 31.0) no description available & (at4g36390 : 30.4) Methylthiotransferase; FUNCTIONS IN: 4 iron, 4 sulfur cluster binding, iron-sulfur cluster binding, transferase activity, catalytic activity; INVOLVED IN: RNA modification, tRNA modification; LOCATED IN: chloroplast, cytoplasm; EXPRESSED IN: 22 plant structures; EXPRESSED DURING:…	T
15.2	metal handling.binding, chelation and storage	sagi01_26937	(at4g10465 : 225.0) Heavy metal transport/detoxification superfamily protein ; FUNCTIONS IN: metal ion binding; INVOLVED IN: metal ion transport; LOCATED IN: chloroplast; CONTAINS InterPro DOMAIN/s: Heavy metal transport/detoxification protein (InterPro:IPR006121); BEST Arabidopsis thaliana protein match is: Heavy metal transport/detoxification superfamily protein (TAIR:AT2G18196.1); Has 1074 Bla…	T
15.2	metal handling.binding, chelation and storage	sagi01_27131	(q948p6|fri3_soybn : 304.0) Ferritin-3, chloroplast precursor (EC 1.16.3.1) (SFerH-3) - Glycine max (Soybean) & (at5g01600 : 298.0) Encodes a ferretin protein that is targeted to the chloroplast. Member of a Ferritin gene family. Gene expression is induced in response to iron overload and by nitric oxide. Expression of the gene is downregulated in the presence of paraquat, an inducer of photoxida…	T
15.2	metal handling.binding, chelation and storage	sagi01_2770	(q948p6|fri3_soybn : 306.0) Ferritin-3, chloroplast precursor (EC 1.16.3.1) (SFerH-3) - Glycine max (Soybean) & (at5g01600 : 303.0) Encodes a ferretin protein that is targeted to the chloroplast. Member of a Ferritin gene family. Gene expression is induced in response to iron overload and by nitric oxide. Expression of the gene is downregulated in the presence of paraquat, an inducer of photoxida…	T
15.2	metal handling.binding, chelation and storage	sagi01_27806	(loc_os02g55134.1 : 108.0) no description available & (at3g15352 : 103.0) Encodes protein similar to yeast COX17, a copper-binding protein that mediates the delivery of Cu to the mitochondria for the assembly of a functional cytochrome oxidase complex.; cytochrome c oxidase 17 (COX17); FUNCTIONS IN: copper chaperone activity; INVOLVED IN: response to bacterium, response to copper ion; LOCATED IN:…	T
15.2	metal handling.binding, chelation and storage	sagi01_28549	(gnl|cdd|38301 : 53.5) no description available & (gnl|cdd|70912 : 47.0) no description available & (at5g63530 : 30.8) Farnesylated protein that binds metals.; farnesylated protein 3 (FP3); FUNCTIONS IN: transition metal ion binding, metal ion binding; INVOLVED IN: cellular transition metal ion homeostasis; LOCATED IN: plasma membrane; EXPRESSED IN: 22 plant structures; EXPRESSED DURING: 13 growt…	T
15.2	metal handling.binding, chelation and storage	sagi01_2937	(at3g15352 : 107.0) Encodes protein similar to yeast COX17, a copper-binding protein that mediates the delivery of Cu to the mitochondria for the assembly of a functional cytochrome oxidase complex.; cytochrome c oxidase 17 (COX17); FUNCTIONS IN: copper chaperone activity; INVOLVED IN: response to bacterium, response to copper ion; LOCATED IN: mitochondrial intermembrane space; EXPRESSED IN: 22 p…	T
15.2	metal handling.binding, chelation and storage	sagi01_30803	(at4g39700 : 107.0) Heavy metal transport/detoxification superfamily protein ; FUNCTIONS IN: metal ion binding; INVOLVED IN: metal ion transport; LOCATED IN: cellular_component unknown; CONTAINS InterPro DOMAIN/s: Heavy metal transport/detoxification protein (InterPro:IPR006121); BEST Arabidopsis thaliana protein match is: Heavy metal transport/detoxification superfamily protein (TAIR:AT1G22990.1…	T
15.2	metal handling.binding, chelation and storage	sagi01_30993	(at5g17450 : 135.0) Heavy metal transport/detoxification superfamily protein ; FUNCTIONS IN: metal ion binding; INVOLVED IN: metal ion transport; EXPRESSED IN: 14 plant structures; EXPRESSED DURING: 7 growth stages; CONTAINS InterPro DOMAIN/s: Heavy metal transport/detoxification protein (InterPro:IPR006121); BEST Arabidopsis thaliana protein match is: Heavy metal transport/detoxification superfa…	T
15.2	metal handling.binding, chelation and storage	sagi01_31337	(at3g62020 : 290.0) germin-like protein (GLP10); germin-like protein 10 (GLP10); FUNCTIONS IN: manganese ion binding, nutrient reservoir activity; INVOLVED IN: biological_process unknown; LOCATED IN: cell wall, plant-type cell wall; EXPRESSED IN: 19 plant structures; EXPRESSED DURING: 10 growth stages; CONTAINS InterPro DOMAIN/s: Cupin, RmlC-type (InterPro:IPR011051), Cupin 1 (InterPro:IPR006045)…	T
15.2	metal handling.binding, chelation and storage	sagi01_32868	(at4g27590 : 93.2) Heavy metal transport/detoxification superfamily protein ; FUNCTIONS IN: copper ion binding, metal ion binding; INVOLVED IN: copper ion transport, metal ion transport; LOCATED IN: cellular_component unknown; EXPRESSED IN: 8 plant structures; EXPRESSED DURING: 6 growth stages; CONTAINS InterPro DOMAIN/s: Heavy metal transport/detoxification protein (InterPro:IPR006121); BEST Ara…	T
15.2	metal handling.binding, chelation and storage	sagi01_3372	(at1g55920 : 358.0) Encodes a chloroplast/cytosol localized serine O-acetyltransferase involved in sulfur assimilation and cysteine biosynthesis. Expressed in the vascular system.; serine acetyltransferase 2;1 (SERAT2;1); FUNCTIONS IN: serine O-acetyltransferase activity; INVOLVED IN: cellular response to sulfate starvation, response to cold; LOCATED IN: cytosol, chloroplast, nucleus; EXPRESSED I…	T
15.2	metal handling.binding, chelation and storage	sagi01_34317	(at5g63530 : 128.0) Farnesylated protein that binds metals.; farnesylated protein 3 (FP3); FUNCTIONS IN: transition metal ion binding, metal ion binding; INVOLVED IN: cellular transition metal ion homeostasis; LOCATED IN: plasma membrane; EXPRESSED IN: 22 plant structures; EXPRESSED DURING: 13 growth stages; CONTAINS InterPro DOMAIN/s: Heavy metal transport/detoxification protein (InterPro:IPR006…	T
15.2	metal handling.binding, chelation and storage	sagi01_35112	(gnl|cdd|38301 : 48.5) no description available & (gnl|cdd|70912 : 46.6) no description available & (chl4|517290 : 34.3) no description available & (at1g09240 : 31.2) Encodes a nicotianamine synthase.; nicotianamine synthase 3 (NAS3); CONTAINS InterPro DOMAIN/s: Nicotianamine synthase (InterPro:IPR004298); BEST Arabidopsis thaliana protein match is: nicotianamine synthase 4 (TAIR:AT1G56430.1); Ha…	T
15.2	metal handling.binding, chelation and storage	sagi01_37583	(gnl|cdd|38301 : 48.5) no description available & (gnl|cdd|33678 : 45.0) no description available & (at3g43833 : 30.0) unknown protein; Has 35333 Blast hits to 34131 proteins in 2444 species: Archae - 798; Bacteria - 22429; Metazoa - 974; Fungi - 991; Plants - 531; Viruses - 0; Other Eukaryotes - 9610 (source: NCBI BLink). & (reliability: 60.0) & (original description: no original description)	T
15.2	metal handling.binding, chelation and storage	sagi01_38015	(at4g39700 : 146.0) Heavy metal transport/detoxification superfamily protein ; FUNCTIONS IN: metal ion binding; INVOLVED IN: metal ion transport; LOCATED IN: cellular_component unknown; CONTAINS InterPro DOMAIN/s: Heavy metal transport/detoxification protein (InterPro:IPR006121); BEST Arabidopsis thaliana protein match is: Heavy metal transport/detoxification superfamily protein (TAIR:AT1G22990.1…	T
15.2	metal handling.binding, chelation and storage	sagi01_40158	(at1g55920 : 429.0) Encodes a chloroplast/cytosol localized serine O-acetyltransferase involved in sulfur assimilation and cysteine biosynthesis. Expressed in the vascular system.; serine acetyltransferase 2;1 (SERAT2;1); FUNCTIONS IN: serine O-acetyltransferase activity; INVOLVED IN: cellular response to sulfate starvation, response to cold; LOCATED IN: cytosol, chloroplast, nucleus; EXPRESSED I…	T
15.2	metal handling.binding, chelation and storage	sagi01_41755	(gnl|cdd|38301 : 44.6) no description available & (at4g38580 : 42.4) putative farnesylated protein (At4g38580) mRNA, complete; farnesylated protein 6 (FP6); FUNCTIONS IN: metal ion binding; INVOLVED IN: heat acclimation; LOCATED IN: plasma membrane; EXPRESSED IN: 23 plant structures; EXPRESSED DURING: 13 growth stages; CONTAINS InterPro DOMAIN/s: Heavy metal transport/detoxification protein (Inte…	T
15.2	metal handling.binding, chelation and storage	sagi01_4204	(loc_os01g18170.1 : 211.0) no description available & (at1g02335 : 204.0) germin-like protein subfamily 2 member 2 precursor (GL22); FUNCTIONS IN: manganese ion binding, nutrient reservoir activity; LOCATED IN: endomembrane system, apoplast; CONTAINS InterPro DOMAIN/s: Cupin, RmlC-type (InterPro:IPR011051), Cupin 1 (InterPro:IPR006045), RmlC-like jelly roll fold (InterPro:IPR014710), Germin (Inte…	T
15.2	metal handling.binding, chelation and storage	sagi01_43075	(at2g33740 : 234.0) encodes a copper binding protein that forms tetramers in vitro. Gene is expressed in all tissues examined and protein is localized to the chloroplast.; CUTA; FUNCTIONS IN: copper ion binding; INVOLVED IN: response to metal ion; LOCATED IN: chloroplast; EXPRESSED IN: 22 plant structures; EXPRESSED DURING: 13 growth stages; CONTAINS InterPro DOMAIN/s: Divalent ion tolerance prot…	T
15.2	metal handling.binding, chelation and storage	sagi01_43222	(at1g56430 : 328.0) Encodes a protein with nicotianamine synthase activity.; nicotianamine synthase 4 (NAS4); CONTAINS InterPro DOMAIN/s: Nicotianamine synthase (InterPro:IPR004298); BEST Arabidopsis thaliana protein match is: nicotianamine synthase 3 (TAIR:AT1G09240.1); Has 205 Blast hits to 202 proteins in 47 species: Archae - 24; Bacteria - 12; Metazoa - 0; Fungi - 20; Plants - 147; Viruses - …	T
15.2	metal handling.binding, chelation and storage	sagi01_43259	(q96553|metm_catro : 718.0) S-adenosylmethionine synthetase 3 (EC 2.5.1.6) (Methionine adenosyltransferase 3) (AdoMet synthetase 3) - Catharanthus roseus (Rosy periwinkle) (Madagascar periwinkle) & (at2g36880 : 707.0) methionine adenosyltransferase 3 (MAT3); FUNCTIONS IN: methionine adenosyltransferase activity; INVOLVED IN: one-carbon metabolic process, S-adenosylmethionine biosynthetic process;…	T
15.2	metal handling.binding, chelation and storage	sagi01_4542	(at2g28660 : 125.0) Chloroplast-targeted copper chaperone protein; FUNCTIONS IN: copper ion binding, metal ion binding; INVOLVED IN: copper ion transport, metal ion transport; LOCATED IN: chloroplast; EXPRESSED IN: 21 plant structures; EXPRESSED DURING: 13 growth stages; CONTAINS InterPro DOMAIN/s: Heavy metal transport/detoxification protein (InterPro:IPR006121), Copper chaperone, chloroplast-ta…	T
15.2	metal handling.binding, chelation and storage	sagi01_45842	(at4g36390 : 118.0) Methylthiotransferase; FUNCTIONS IN: 4 iron, 4 sulfur cluster binding, iron-sulfur cluster binding, transferase activity, catalytic activity; INVOLVED IN: RNA modification, tRNA modification; LOCATED IN: chloroplast, cytoplasm; EXPRESSED IN: 22 plant structures; EXPRESSED DURING: 13 growth stages; CONTAINS InterPro DOMAIN/s: Methylthiotransferase (InterPro:IPR005839), tRNA-i(6…	T
15.2	metal handling.binding, chelation and storage	sagi01_4819	(gnl|cdd|36433 : 48.5) no description available & (loc_os01g20830.1 : 48.1) no description available & (at1g22990 : 37.7) Heavy metal transport/detoxification superfamily protein ; FUNCTIONS IN: metal ion binding; INVOLVED IN: metal ion transport; LOCATED IN: cellular_component unknown; EXPRESSED IN: 9 plant structures; EXPRESSED DURING: LP.04 four leaves visible, 4 anthesis, C globular stage; CO…	T
15.2	metal handling.binding, chelation and storage	sagi01_50172	(gnl|cdd|36433 : 46.9) no description available & (chl4|519190 : 33.5) no description available & (gnl|cdd|33678 : 32.7) no description available & (at1g29100 : 30.0) Heavy metal transport/detoxification superfamily protein ; FUNCTIONS IN: copper ion binding, metal ion binding; INVOLVED IN: copper ion transport, metal ion transport; CONTAINS InterPro DOMAIN/s: Heavy metal transport/detoxification…	T
15.2	metal handling.binding, chelation and storage	sagi01_51583	(at4g35640 : 116.0) Encodes a cytosolic serine O-acetyltransferase involved in sulfur assimilation and cysteine biosynthesis. Expressed in the vascular system. Expression is induced in both roots and shoots under sulfur-starved conditions.; serine acetyltransferase 3;2 (SERAT3;2); CONTAINS InterPro DOMAIN/s: Hexapeptide transferase, conserved site (InterPro:IPR018357), Serine O-acetyltransferase …	T
15.2	metal handling.binding, chelation and storage	sagi01_51854	(at5g26690 : 53.1) Heavy metal transport/detoxification superfamily protein ; FUNCTIONS IN: metal ion binding; INVOLVED IN: metal ion transport; LOCATED IN: cellular_component unknown; CONTAINS InterPro DOMAIN/s: Heavy metal transport/detoxification protein (InterPro:IPR006121); BEST Arabidopsis thaliana protein match is: Heavy metal transport/detoxification superfamily protein (TAIR:AT3G05920.1)…	T
15.2	metal handling.binding, chelation and storage	sagi01_53296	(gnl|cdd|38301 : 45.8) no description available & (gnl|cdd|34516 : 41.5) no description available & (at4g36390 : 34.7) Methylthiotransferase; FUNCTIONS IN: 4 iron, 4 sulfur cluster binding, iron-sulfur cluster binding, transferase activity, catalytic activity; INVOLVED IN: RNA modification, tRNA modification; LOCATED IN: chloroplast, cytoplasm; EXPRESSED IN: 22 plant structures; EXPRESSED DURING:…	T
15.2	metal handling.binding, chelation and storage	sagi01_54329	(at2g37390 : 111.0) Chloroplast-targeted copper chaperone protein; FUNCTIONS IN: metal ion binding; INVOLVED IN: metal ion transport; LOCATED IN: cellular_component unknown; EXPRESSED IN: 12 plant structures; EXPRESSED DURING: 7 growth stages; CONTAINS InterPro DOMAIN/s: Heavy metal transport/detoxification protein (InterPro:IPR006121); BEST Arabidopsis thaliana protein match is: Chloroplast-targ…	T
15.2	metal handling.binding, chelation and storage	sagi01_54529	(gnl|cdd|36433 : 46.9) no description available & (at1g56210 : 38.5) Heavy metal transport/detoxification superfamily protein ; FUNCTIONS IN: metal ion binding; INVOLVED IN: metal ion transport; LOCATED IN: cellular_component unknown; EXPRESSED IN: 22 plant structures; EXPRESSED DURING: 11 growth stages; CONTAINS InterPro DOMAIN/s: Heavy metal transport/detoxification protein (InterPro:IPR006121)…	T
15.2	metal handling.binding, chelation and storage	sagi01_55867	(at3g24450 : 77.4) Heavy metal transport/detoxification superfamily protein ; FUNCTIONS IN: copper ion binding, metal ion binding; INVOLVED IN: copper ion transport, metal ion transport; LOCATED IN: endomembrane system; EXPRESSED IN: 15 plant structures; EXPRESSED DURING: 8 growth stages; CONTAINS InterPro DOMAIN/s: Heavy metal transport/detoxification protein (InterPro:IPR006121); BEST Arabidops…	T
15.2	metal handling.binding, chelation and storage	sagi01_55910	(at1g06330 : 154.0) Heavy metal transport/detoxification superfamily protein ; FUNCTIONS IN: copper ion binding, metal ion binding; INVOLVED IN: copper ion transport, metal ion transport; LOCATED IN: cellular_component unknown; CONTAINS InterPro DOMAIN/s: Heavy metal transport/detoxification protein (InterPro:IPR006121); BEST Arabidopsis thaliana protein match is: Heavy metal transport/detoxifica…	T
15.2	metal handling.binding, chelation and storage	sagi01_6136	(gnl|cdd|37596 : 49.6) no description available & (gnl|cdd|82334 : 43.3) no description available & (at4g27590 : 30.8) Heavy metal transport/detoxification superfamily protein ; FUNCTIONS IN: copper ion binding, metal ion binding; INVOLVED IN: copper ion transport, metal ion transport; LOCATED IN: cellular_component unknown; EXPRESSED IN: 8 plant structures; EXPRESSED DURING: 6 growth stages; CON…	T
15.2	metal handling.binding, chelation and storage	sagi01_7526	(loc_os08g10480.1 : 79.7) no description available & (at1g66240 : 79.0) homolog of anti-oxidant 1 (ATX1); LOCATED IN: endomembrane system; EXPRESSED IN: 22 plant structures; EXPRESSED DURING: 13 growth stages. & (gnl|cdd|38301 : 49.2) no description available & (gnl|cdd|82074 : 46.7) no description available & (chl4|519588 : 42.7) no description available & (reliability: 158.0) & (original descri…	T
15.2	metal handling.binding, chelation and storage	sagi01_7647	(p43390|mt2_actch : 72.0) Metallothionein-like protein type 2 PKIWI504 - Actinidia chinensis (Kiwi) (Yangtao) & (loc_os01g05650.1 : 60.8) no description available & (gnl|cdd|38301 : 56.2) no description available & (at3g09390 : 44.7) metallothionein, binds to and detoxifies excess copper and other metals, limiting oxidative damage; metallothionein 2A (MT2A); CONTAINS InterPro DOMAIN/s: Plant meta…	T
15.2	metal handling.binding, chelation and storage	sagi01_7769	(loc_os02g29000.1 : 152.0) no description available & (at5g38960 : 151.0) RmlC-like cupins superfamily protein; FUNCTIONS IN: manganese ion binding, nutrient reservoir activity; INVOLVED IN: biological_process unknown; LOCATED IN: endomembrane system, apoplast; EXPRESSED IN: leaf whorl, leaf; EXPRESSED DURING: LP.06 six leaves visible; CONTAINS InterPro DOMAIN/s: Cupin, RmlC-type (InterPro:IPR011…	T
15.2	metal handling.binding, chelation and storage	sagi01_815	(at4g36390 : 589.0) Methylthiotransferase; FUNCTIONS IN: 4 iron, 4 sulfur cluster binding, iron-sulfur cluster binding, transferase activity, catalytic activity; INVOLVED IN: RNA modification, tRNA modification; LOCATED IN: chloroplast, cytoplasm; EXPRESSED IN: 22 plant structures; EXPRESSED DURING: 13 growth stages; CONTAINS InterPro DOMAIN/s: Methylthiotransferase (InterPro:IPR005839), tRNA-i(6…	T
15.2	metal handling.binding, chelation and storage	sagi01_8196	(gnl|cdd|33678 : 53.9) no description available & (at2g28090 : 49.7) Heavy metal transport/detoxification superfamily protein ; FUNCTIONS IN: metal ion binding; INVOLVED IN: metal ion transport; LOCATED IN: cellular_component unknown; EXPRESSED IN: flower; EXPRESSED DURING: petal differentiation and expansion stage; CONTAINS InterPro DOMAIN/s: Heavy metal transport/detoxification protein (InterPr…	T
15.2	metal handling.binding, chelation and storage	sagi01_8447	(q96552|metl_catro : 731.0) S-adenosylmethionine synthetase 2 (EC 2.5.1.6) (Methionine adenosyltransferase 2) (AdoMet synthetase 2) - Catharanthus roseus (Rosy periwinkle) (Madagascar periwinkle) & (loc_os05g04510.2 : 719.0) no description available & (at4g01850 : 712.0) S-adenosylmethionine synthetase 2 (SAM-2); FUNCTIONS IN: methionine adenosyltransferase activity; INVOLVED IN: one-carbon metab…	T
15.2	metal handling.binding, chelation and storage	sagi01_9124	(at3g48970 : 159.0) Heavy metal transport/detoxification superfamily protein ; FUNCTIONS IN: copper ion binding, metal ion binding; INVOLVED IN: copper ion transport, metal ion transport; EXPRESSED IN: 16 plant structures; EXPRESSED DURING: 9 growth stages; CONTAINS InterPro DOMAIN/s: Heavy metal transport/detoxification protein (InterPro:IPR006121); BEST Arabidopsis thaliana protein match is: He…	T
15.2	metal handling.binding, chelation and storage	sagi01_9342	(at5g24580 : 254.0) Heavy metal transport/detoxification superfamily protein ; FUNCTIONS IN: copper ion binding, metal ion binding; INVOLVED IN: copper ion transport, metal ion transport; LOCATED IN: cellular_component unknown; EXPRESSED IN: 20 plant structures; EXPRESSED DURING: 13 growth stages; CONTAINS InterPro DOMAIN/s: Heavy metal transport/detoxification protein (InterPro:IPR006121); BEST …	T
15.2	metal handling.binding, chelation and storage	sagi01_9697	(q96551|metk_catro : 738.0) S-adenosylmethionine synthetase 1 (EC 2.5.1.6) (Methionine adenosyltransferase 1) (AdoMet synthetase 1) - Catharanthus roseus (Rosy periwinkle) (Madagascar periwinkle) & (loc_os05g04510.2 : 735.0) no description available & (at4g01850 : 722.0) S-adenosylmethionine synthetase 2 (SAM-2); FUNCTIONS IN: methionine adenosyltransferase activity; INVOLVED IN: one-carbon metab…	T
15.3	metal handling.regulation	sagi01_10223	(at2g01770 : 331.0) Encodes an iron transporter required for iron sequestration into vacuoles. Expressed in developing embryo and seed. Localized in the vacuolar membrane.; vacuolar iron transporter 1 (VIT1); CONTAINS InterPro DOMAIN/s: Protein of unknown function DUF125, transmembrane (InterPro:IPR008217); Has 1947 Blast hits to 1945 proteins in 688 species: Archae - 106; Bacteria - 1196; Metazo…	T
15.3	metal handling.regulation	sagi01_11758	(at4g14710 : 328.0) ATARD2; FUNCTIONS IN: acireductone dioxygenase [iron(II)-requiring] activity, metal ion binding; INVOLVED IN: oxidation reduction, L-methionine salvage from methylthioadenosine; LOCATED IN: cellular_component unknown; CONTAINS InterPro DOMAIN/s: Cupin, RmlC-type (InterPro:IPR011051), Acireductone dioxygenase, ARD (InterPro:IPR004313), RmlC-like jelly roll fold (InterPro:IPR014…	T
15.3	metal handling.regulation	sagi01_4091	(at2g37330 : 181.0) Encodes an ABC transporter-like protein, without an ATPase domain, required for aluminum (Al) resistance/tolerance and may function to redistribute accumulated Al away from sensitive tissues in order to protect the growing root from the toxic effects of Al.; ALUMINUM SENSITIVE 3 (ALS3); CONTAINS InterPro DOMAIN/s: Conserved hypothetical protein CHP00245 (InterPro:IPR005226); H…	T
15.3	metal handling.regulation	sagi01_46593	(gnl|cdd|70912 : 43.5) no description available & (gnl|cdd|38301 : 38.4) no description available & (at3g18485 : 30.4) Encodes a novel protein with no predicted membrane-spanning domains that is polymorphic among Arabidopsis accessions. The protein may modulate a metal transporter. Mutants are resistant to IAA-Leu, IAA-Phe, and the divalent metals cobalt and manganese but remain sensitive to free…	T
15.3	metal handling.regulation	sagi01_7355	(at4g14710 : 362.0) ATARD2; FUNCTIONS IN: acireductone dioxygenase [iron(II)-requiring] activity, metal ion binding; INVOLVED IN: oxidation reduction, L-methionine salvage from methylthioadenosine; LOCATED IN: cellular_component unknown; CONTAINS InterPro DOMAIN/s: Cupin, RmlC-type (InterPro:IPR011051), Acireductone dioxygenase, ARD (InterPro:IPR004313), RmlC-like jelly roll fold (InterPro:IPR014…	T
16	secondary metabolism
16.1	secondary metabolism.isoprenoids	sagi01_10352	(at1g78950 : 1233.0) Terpenoid cyclases family protein; CONTAINS InterPro DOMAIN/s: Terpene synthase, conserved site (InterPro:IPR002365), Squalene cyclase (InterPro:IPR018333), Terpenoid cylases/protein prenyltransferase alpha-alpha toroid (InterPro:IPR008930), Prenyltransferase/squalene oxidase (InterPro:IPR001330); BEST Arabidopsis thaliana protein match is: camelliol C synthase 1 (TAIR:AT1G78…	T
16.1	secondary metabolism.isoprenoids	sagi01_14846	(at2g07050 : 194.0) Involved in the biosynthesis of brassinosteroids. Catalyzes the reaction from epoxysqualene to cycloartenol.; cycloartenol synthase 1 (CAS1); FUNCTIONS IN: cycloartenol synthase activity; INVOLVED IN: pentacyclic triterpenoid biosynthetic process, thylakoid membrane organization, pollen development; LOCATED IN: vacuole; EXPRESSED IN: 24 plant structures; EXPRESSED DURING: 13 g…	T
16.1	secondary metabolism.isoprenoids	sagi01_19521	(q43133|ggpps_sinal : 217.0) Geranylgeranyl pyrophosphate synthetase, chloroplast precursor (GGPP synthetase) (GGPS) [Includes: Dimethylallyltranstransferase (EC 2.5.1.1); Geranyltranstransferase (EC 2.5.1.10); Farnesyltranstransferase (EC 2.5.1.29)] - Sinapis alb & (at4g36810 : 213.0) Encodes a protein with geranylgeranyl pyrophosphate synthase activity involved in isoprenoid biosynthesis. The e…	T
16.1	secondary metabolism.isoprenoids	sagi01_22291	(at1g66960 : 65.5) Terpenoid cyclases family protein; CONTAINS InterPro DOMAIN/s: Terpene synthase, conserved site (InterPro:IPR002365), Terpenoid cylases/protein prenyltransferase alpha-alpha toroid (InterPro:IPR008930), Squalene cyclase (InterPro:IPR018333), Prenyltransferase/squalene oxidase (InterPro:IPR001330); BEST Arabidopsis thaliana protein match is: lupeol synthase 2 (TAIR:AT1G78960.1);…	T
16.1	secondary metabolism.isoprenoids	sagi01_2419	(at1g78960 : 239.0) Encodes a multifunctional 2-3-oxidosqualene (OS)-triterpene cyclase that can cyclize OS into lupeol, alpha- and beta-amyrin.; lupeol synthase 2 (LUP2); CONTAINS InterPro DOMAIN/s: Terpene synthase, conserved site (InterPro:IPR002365), Terpenoid cylases/protein prenyltransferase alpha-alpha toroid (InterPro:IPR008930), Squalene cyclase (InterPro:IPR018333), Prenyltransferase/sq…	T
16.1	secondary metabolism.isoprenoids	sagi01_26082	(at3g11950 : 169.0) publications Tian et al (2007) and Sadre et al (2006) refer to At3g11950. The prenyltransferase gene studied is actually At3g11945 which arises from a split of the previous At3g11950 gene model.; TRAF-like superfamily protein; FUNCTIONS IN: prenyltransferase activity, zinc ion binding; CONTAINS InterPro DOMAIN/s: Zinc finger, TRAF-type (InterPro:IPR001293), TRAF-like (InterPro…	T
16.1	secondary metabolism.isoprenoids	sagi01_27257	(at3g11950 : 67.0) publications Tian et al (2007) and Sadre et al (2006) refer to At3g11950. The prenyltransferase gene studied is actually At3g11945 which arises from a split of the previous At3g11950 gene model.; TRAF-like superfamily protein; FUNCTIONS IN: prenyltransferase activity, zinc ion binding; CONTAINS InterPro DOMAIN/s: Zinc finger, TRAF-type (InterPro:IPR001293), TRAF-like (InterPro:…	T
16.1	secondary metabolism.isoprenoids	sagi01_27527	(at3g11950 : 79.3) publications Tian et al (2007) and Sadre et al (2006) refer to At3g11950. The prenyltransferase gene studied is actually At3g11945 which arises from a split of the previous At3g11950 gene model.; TRAF-like superfamily protein; FUNCTIONS IN: prenyltransferase activity, zinc ion binding; CONTAINS InterPro DOMAIN/s: Zinc finger, TRAF-type (InterPro:IPR001293), TRAF-like (InterPro:…	T
16.1	secondary metabolism.isoprenoids	sagi01_29255	(gnl|cdd|38301 : 47.3) no description available & (gnl|cdd|33637 : 33.0) no description available & (at3g14540 : 30.0) Terpenoid cyclases/Protein prenyltransferases superfamily protein; FUNCTIONS IN: lyase activity, magnesium ion binding; INVOLVED IN: metabolic process; CONTAINS InterPro DOMAIN/s: Terpene synthase, metal-binding domain (InterPro:IPR005630), Terpenoid synthase (InterPro:IPR008949)…	T
16.1	secondary metabolism.isoprenoids	sagi01_33822	(q94id7|ggpps_hevbr : 189.0) Geranylgeranyl pyrophosphate synthetase, chloroplast precursor (GGPP synthetase) [Includes: Dimethylallyltranstransferase (EC 2.5.1.1); Geranyltranstransferase (EC 2.5.1.10); Farnesyltranstransferase (EC 2.5.1.29)] - Hevea brasiliensis & (at4g36810 : 186.0) Encodes a protein with geranylgeranyl pyrophosphate synthase activity involved in isoprenoid biosynthesis. The e…	T
16.1	secondary metabolism.isoprenoids	sagi01_38504	(at1g78955 : 90.5) camelliol C synthase 1 (CAMS1); CONTAINS InterPro DOMAIN/s: Terpenoid cylases/protein prenyltransferase alpha-alpha toroid (InterPro:IPR008930), Squalene cyclase (InterPro:IPR018333), Prenyltransferase/squalene oxidase (InterPro:IPR001330); BEST Arabidopsis thaliana protein match is: Terpenoid cyclases family protein (TAIR:AT1G78950.1); Has 2110 Blast hits to 1948 proteins in 5…	T
16.1	secondary metabolism.isoprenoids	sagi01_4270	(loc_os11g08569.2 : 167.0) no description available & (at2g07050 : 152.0) Involved in the biosynthesis of brassinosteroids. Catalyzes the reaction from epoxysqualene to cycloartenol.; cycloartenol synthase 1 (CAS1); FUNCTIONS IN: cycloartenol synthase activity; INVOLVED IN: pentacyclic triterpenoid biosynthetic process, thylakoid membrane organization, pollen development; LOCATED IN: vacuole; EXP…	T
16.1	secondary metabolism.isoprenoids	sagi01_43447	(at2g07050 : 135.0) Involved in the biosynthesis of brassinosteroids. Catalyzes the reaction from epoxysqualene to cycloartenol.; cycloartenol synthase 1 (CAS1); FUNCTIONS IN: cycloartenol synthase activity; INVOLVED IN: pentacyclic triterpenoid biosynthetic process, thylakoid membrane organization, pollen development; LOCATED IN: vacuole; EXPRESSED IN: 24 plant structures; EXPRESSED DURING: 13 g…	T
16.1	secondary metabolism.isoprenoids	sagi01_45619	(gnl|cdd|38301 : 56.6) no description available & (gnl|cdd|34516 : 38.8) no description available & (at3g29255 : 30.4) catalytics;intramolecular transferases; FUNCTIONS IN: catalytic activity, intramolecular transferase activity; INVOLVED IN: biological_process unknown; LOCATED IN: cellular_component unknown; CONTAINS InterPro DOMAIN/s: Terpene synthase, conserved site (InterPro:IPR002365), Terpe…	T
16.1	secondary metabolism.isoprenoids	sagi01_45756	(at2g07050 : 227.0) Involved in the biosynthesis of brassinosteroids. Catalyzes the reaction from epoxysqualene to cycloartenol.; cycloartenol synthase 1 (CAS1); FUNCTIONS IN: cycloartenol synthase activity; INVOLVED IN: pentacyclic triterpenoid biosynthetic process, thylakoid membrane organization, pollen development; LOCATED IN: vacuole; EXPRESSED IN: 24 plant structures; EXPRESSED DURING: 13 g…	T
16.1	secondary metabolism.isoprenoids	sagi01_48140	(at3g11950 : 48.5) publications Tian et al (2007) and Sadre et al (2006) refer to At3g11950. The prenyltransferase gene studied is actually At3g11945 which arises from a split of the previous At3g11950 gene model.; TRAF-like superfamily protein; FUNCTIONS IN: prenyltransferase activity, zinc ion binding; CONTAINS InterPro DOMAIN/s: Zinc finger, TRAF-type (InterPro:IPR001293), TRAF-like (InterPro:…	T
16.1	secondary metabolism.isoprenoids	sagi01_49739	(at2g26250 : 172.0) epidermis-specific, encodes KCS10, a putative 3-ketoacyl-CoA synthase. probably involved in the synthesis of long-chain lipids found in the cuticle.; 3-ketoacyl-CoA synthase 10 (KCS10); FUNCTIONS IN: transferase activity, transferring acyl groups other than amino-acyl groups, catalytic activity, acyltransferase activity; INVOLVED IN: in 8 processes; LOCATED IN: endoplasmic ret…	T
16.1	secondary metabolism.isoprenoids	sagi01_54134	(at1g78960 : 169.0) Encodes a multifunctional 2-3-oxidosqualene (OS)-triterpene cyclase that can cyclize OS into lupeol, alpha- and beta-amyrin.; lupeol synthase 2 (LUP2); CONTAINS InterPro DOMAIN/s: Terpene synthase, conserved site (InterPro:IPR002365), Terpenoid cylases/protein prenyltransferase alpha-alpha toroid (InterPro:IPR008930), Squalene cyclase (InterPro:IPR018333), Prenyltransferase/sq…	T
16.1	secondary metabolism.isoprenoids	sagi01_55687	(at2g26250 : 138.0) epidermis-specific, encodes KCS10, a putative 3-ketoacyl-CoA synthase. probably involved in the synthesis of long-chain lipids found in the cuticle.; 3-ketoacyl-CoA synthase 10 (KCS10); FUNCTIONS IN: transferase activity, transferring acyl groups other than amino-acyl groups, catalytic activity, acyltransferase activity; INVOLVED IN: in 8 processes; LOCATED IN: endoplasmic ret…	T
16.2	secondary metabolism.phenylpropanoids	sagi01_10930	(at1g77670 : 478.0) Pyridoxal phosphate (PLP)-dependent transferases superfamily protein; FUNCTIONS IN: 1-aminocyclopropane-1-carboxylate synthase activity, transferase activity, transferring nitrogenous groups, pyridoxal phosphate binding, transaminase activity, catalytic activity; INVOLVED IN: asparagine catabolic process, biosynthetic process, glutamate catabolic process to oxaloacetate, aspar…	T
16.2	secondary metabolism.phenylpropanoids	sagi01_11256	(at5g42830 : 505.0) HXXXD-type acyl-transferase family protein; FUNCTIONS IN: transferase activity, transferring acyl groups other than amino-acyl groups, transferase activity; INVOLVED IN: biological_process unknown; LOCATED IN: cellular_component unknown; EXPRESSED IN: 17 plant structures; EXPRESSED DURING: 12 growth stages; CONTAINS InterPro DOMAIN/s: Transferase (InterPro:IPR003480); BEST Ara…	T
16.2	secondary metabolism.phenylpropanoids	sagi01_12717	(at2g02400 : 436.0) NAD(P)-binding Rossmann-fold superfamily protein; FUNCTIONS IN: coenzyme binding, binding, cinnamoyl-CoA reductase activity, catalytic activity; INVOLVED IN: lignin biosynthetic process, cellular metabolic process, metabolic process; LOCATED IN: plasma membrane; EXPRESSED IN: 23 plant structures; EXPRESSED DURING: 15 growth stages; CONTAINS InterPro DOMAIN/s: NAD-dependent epi…	T
16.2	secondary metabolism.phenylpropanoids	sagi01_13004	(loc_os04g24469.1 : 134.0) no description available & (chl4|524387 : 126.0) no description available & (p32024|ji23_horvu : 110.0) 23 kDa jasmonate-induced protein - Hordeum vulgare (Barley) & (gnl|cdd|36433 : 58.1) no description available & (gnl|cdd|82074 : 44.8) no description available & (at1g32910 : 30.0) HXXXD-type acyl-transferase family protein; FUNCTIONS IN: transferase activity, transfe…	T
16.2	secondary metabolism.phenylpropanoids	sagi01_14588	(at1g78990 : 402.0) HXXXD-type acyl-transferase family protein; FUNCTIONS IN: transferase activity, transferring acyl groups other than amino-acyl groups, transferase activity; INVOLVED IN: biological_process unknown; LOCATED IN: cellular_component unknown; EXPRESSED IN: root; CONTAINS InterPro DOMAIN/s: Transferase (InterPro:IPR003480); BEST Arabidopsis thaliana protein match is: HXXXD-type acyl…	T
16.2	secondary metabolism.phenylpropanoids	sagi01_15464	(at5g42830 : 197.0) HXXXD-type acyl-transferase family protein; FUNCTIONS IN: transferase activity, transferring acyl groups other than amino-acyl groups, transferase activity; INVOLVED IN: biological_process unknown; LOCATED IN: cellular_component unknown; EXPRESSED IN: 17 plant structures; EXPRESSED DURING: 12 growth stages; CONTAINS InterPro DOMAIN/s: Transferase (InterPro:IPR003480); BEST Ara…	T
16.2	secondary metabolism.phenylpropanoids	sagi01_15791	(at3g09220 : 238.0) putative laccase, a member of laccase family of genes (17 members in Arabidopsis).; laccase 7 (LAC7); FUNCTIONS IN: laccase activity; INVOLVED IN: oxidation reduction, lignin catabolic process; LOCATED IN: endomembrane system, apoplast; EXPRESSED IN: 18 plant structures; EXPRESSED DURING: 7 growth stages; CONTAINS InterPro DOMAIN/s: Multicopper oxidase, type 3 (InterPro:IPR011…	T
16.2	secondary metabolism.phenylpropanoids	sagi01_17933	(at5g01210 : 175.0) HXXXD-type acyl-transferase family protein; FUNCTIONS IN: transferase activity, transferring acyl groups other than amino-acyl groups, transferase activity; INVOLVED IN: biological_process unknown; LOCATED IN: cellular_component unknown; EXPRESSED IN: 22 plant structures; EXPRESSED DURING: 13 growth stages; CONTAINS InterPro DOMAIN/s: Transferase (InterPro:IPR003480); BEST Ara…	T
16.2	secondary metabolism.phenylpropanoids	sagi01_2057	(at2g22570 : 285.0) encodes a nicotinamidase that converts nicotinamide into nicotinic acid. As such the encoded enzyme is involved in the pyridine nucleotide salvage pathway which may be connected to the de novo NAD biosynthesis through the ABA signaling pathway.; nicotinamidase 1 (NIC1); CONTAINS InterPro DOMAIN/s: Isochorismatase-like (InterPro:IPR000868); Has 35333 Blast hits to 34131 protein…	T
16.2	secondary metabolism.phenylpropanoids	sagi01_21371	(at5g67150 : 74.7) HXXXD-type acyl-transferase family protein; FUNCTIONS IN: transferase activity, transferring acyl groups other than amino-acyl groups, transferase activity; INVOLVED IN: biological_process unknown; LOCATED IN: cellular_component unknown; EXPRESSED IN: 22 plant structures; EXPRESSED DURING: 13 growth stages; CONTAINS InterPro DOMAIN/s: Transferase (InterPro:IPR003480); BEST Arab…	T
16.2	secondary metabolism.phenylpropanoids	sagi01_22823	(gnl|cdd|38301 : 61.6) no description available & (gnl|cdd|34516 : 45.4) no description available & (at5g57840 : 31.6) encodes a protein whose sequence is similar to anthranilate N-hydroxycinnamoyl/benzoyltransferase from Dianthus caryophyllus (gi:2239091); HXXXD-type acyl-transferase family protein; CONTAINS InterPro DOMAIN/s: Transferase (InterPro:IPR003480); BEST Arabidopsis thaliana protein m…	T
16.2	secondary metabolism.phenylpropanoids	sagi01_23543	(at2g40230 : 476.0) HXXXD-type acyl-transferase family protein; FUNCTIONS IN: transferase activity, transferring acyl groups other than amino-acyl groups, transferase activity; INVOLVED IN: biological_process unknown; LOCATED IN: cellular_component unknown; EXPRESSED IN: 16 plant structures; EXPRESSED DURING: 7 growth stages; CONTAINS InterPro DOMAIN/s: Transferase (InterPro:IPR003480); BEST Arab…	T
16.2	secondary metabolism.phenylpropanoids	sagi01_29312	(at1g77670 : 221.0) Pyridoxal phosphate (PLP)-dependent transferases superfamily protein; FUNCTIONS IN: 1-aminocyclopropane-1-carboxylate synthase activity, transferase activity, transferring nitrogenous groups, pyridoxal phosphate binding, transaminase activity, catalytic activity; INVOLVED IN: asparagine catabolic process, biosynthetic process, glutamate catabolic process to oxaloacetate, aspar…	T
16.2	secondary metabolism.phenylpropanoids	sagi01_29360	(at2g23910 : 243.0) NAD(P)-binding Rossmann-fold superfamily protein; FUNCTIONS IN: coenzyme binding, binding, cinnamoyl-CoA reductase activity, catalytic activity; INVOLVED IN: lignin biosynthetic process, response to karrikin; LOCATED IN: cellular_component unknown; EXPRESSED IN: 19 plant structures; EXPRESSED DURING: 13 growth stages; CONTAINS InterPro DOMAIN/s: NAD-dependent epimerase/dehydra…	T
16.2	secondary metabolism.phenylpropanoids	sagi01_30258	(gnl|cdd|36433 : 46.2) no description available & (gnl|cdd|34516 : 38.8) no description available & (at5g67150 : 30.8) HXXXD-type acyl-transferase family protein; FUNCTIONS IN: transferase activity, transferring acyl groups other than amino-acyl groups, transferase activity; INVOLVED IN: biological_process unknown; LOCATED IN: cellular_component unknown; EXPRESSED IN: 22 plant structures; EXPRESS…	T
16.2	secondary metabolism.phenylpropanoids	sagi01_30503	(at1g20510 : 733.0) OPC-8:0 CoA ligase1 (OPCL1); FUNCTIONS IN: 4-coumarate-CoA ligase activity; INVOLVED IN: phenylpropanoid metabolic process, jasmonic acid biosynthetic process, response to wounding; LOCATED IN: peroxisome; EXPRESSED IN: 22 plant structures; EXPRESSED DURING: 13 growth stages; CONTAINS InterPro DOMAIN/s: AMP-binding, conserved site (InterPro:IPR020845), AMP-dependent synthetase…	T
16.2	secondary metabolism.phenylpropanoids	sagi01_31152	(at5g63380 : 108.0) Encodes a peroxisomal protein involved in the activation of fatty acids through esterification with CoA. At5g63380 preferentially activates fatty acids with increased chain length (C9:0 to C8:0) and thus shares characteristics with long-chain fatty acyl-CoA synthases. Also able to catalyze the conversion of OPDA to its CoA ester and is therefore thought to be involved in the p…	T
16.2	secondary metabolism.phenylpropanoids	sagi01_31687	(at2g19070 : 340.0) encodes a protein whose sequence is similar to anthranilate N-hydroxycinnamoyl/benzoyltransferase from Dianthus caryophyllus (gi:2239091); spermidine hydroxycinnamoyl transferase (SHT); CONTAINS InterPro DOMAIN/s: Transferase (InterPro:IPR003480); BEST Arabidopsis thaliana protein match is: hydroxycinnamoyl-CoA shikimate/quinate hydroxycinnamoyl transferase (TAIR:AT5G48930.1);…	T
16.2	secondary metabolism.phenylpropanoids	sagi01_33853	(at5g01210 : 55.1) HXXXD-type acyl-transferase family protein; FUNCTIONS IN: transferase activity, transferring acyl groups other than amino-acyl groups, transferase activity; INVOLVED IN: biological_process unknown; LOCATED IN: cellular_component unknown; EXPRESSED IN: 22 plant structures; EXPRESSED DURING: 13 growth stages; CONTAINS InterPro DOMAIN/s: Transferase (InterPro:IPR003480); BEST Arab…	T
16.2	secondary metabolism.phenylpropanoids	sagi01_34922	(at2g22570 : 236.0) encodes a nicotinamidase that converts nicotinamide into nicotinic acid. As such the encoded enzyme is involved in the pyridine nucleotide salvage pathway which may be connected to the de novo NAD biosynthesis through the ABA signaling pathway.; nicotinamidase 1 (NIC1); CONTAINS InterPro DOMAIN/s: Isochorismatase-like (InterPro:IPR000868); Has 35333 Blast hits to 34131 protein…	T
16.2	secondary metabolism.phenylpropanoids	sagi01_37723	(at3g50300 : 97.4) HXXXD-type acyl-transferase family protein; FUNCTIONS IN: transferase activity, transferring acyl groups other than amino-acyl groups, transferase activity; INVOLVED IN: biological_process unknown; LOCATED IN: cellular_component unknown; EXPRESSED IN: hypocotyl, root; CONTAINS InterPro DOMAIN/s: Transferase (InterPro:IPR003480); BEST Arabidopsis thaliana protein match is: HXXXD…	T
16.2	secondary metabolism.phenylpropanoids	sagi01_40435	(at2g22570 : 119.0) encodes a nicotinamidase that converts nicotinamide into nicotinic acid. As such the encoded enzyme is involved in the pyridine nucleotide salvage pathway which may be connected to the de novo NAD biosynthesis through the ABA signaling pathway.; nicotinamidase 1 (NIC1); CONTAINS InterPro DOMAIN/s: Isochorismatase-like (InterPro:IPR000868); Has 35333 Blast hits to 34131 protein…	T
16.2	secondary metabolism.phenylpropanoids	sagi01_40673	(at5g01210 : 85.5) HXXXD-type acyl-transferase family protein; FUNCTIONS IN: transferase activity, transferring acyl groups other than amino-acyl groups, transferase activity; INVOLVED IN: biological_process unknown; LOCATED IN: cellular_component unknown; EXPRESSED IN: 22 plant structures; EXPRESSED DURING: 13 growth stages; CONTAINS InterPro DOMAIN/s: Transferase (InterPro:IPR003480); BEST Arab…	T
16.2	secondary metabolism.phenylpropanoids	sagi01_41848	(at4g30470 : 404.0) NAD(P)-binding Rossmann-fold superfamily protein; FUNCTIONS IN: coenzyme binding, binding, cinnamoyl-CoA reductase activity, catalytic activity; INVOLVED IN: lignin biosynthetic process, cellular metabolic process, metabolic process; LOCATED IN: cellular_component unknown; EXPRESSED IN: 23 plant structures; EXPRESSED DURING: 13 growth stages; CONTAINS InterPro DOMAIN/s: NAD-de…	T
16.2	secondary metabolism.phenylpropanoids	sagi01_42765	(gnl|cdd|70912 : 48.9) no description available & (gnl|cdd|38301 : 43.5) no description available & (at3g50300 : 31.6) HXXXD-type acyl-transferase family protein; FUNCTIONS IN: transferase activity, transferring acyl groups other than amino-acyl groups, transferase activity; INVOLVED IN: biological_process unknown; LOCATED IN: cellular_component unknown; EXPRESSED IN: hypocotyl, root; CONTAINS In…	T
16.2	secondary metabolism.phenylpropanoids	sagi01_43428	(at2g19070 : 478.0) encodes a protein whose sequence is similar to anthranilate N-hydroxycinnamoyl/benzoyltransferase from Dianthus caryophyllus (gi:2239091); spermidine hydroxycinnamoyl transferase (SHT); CONTAINS InterPro DOMAIN/s: Transferase (InterPro:IPR003480); BEST Arabidopsis thaliana protein match is: hydroxycinnamoyl-CoA shikimate/quinate hydroxycinnamoyl transferase (TAIR:AT5G48930.1);…	T
16.2	secondary metabolism.phenylpropanoids	sagi01_44233	(at5g42830 : 65.5) HXXXD-type acyl-transferase family protein; FUNCTIONS IN: transferase activity, transferring acyl groups other than amino-acyl groups, transferase activity; INVOLVED IN: biological_process unknown; LOCATED IN: cellular_component unknown; EXPRESSED IN: 17 plant structures; EXPRESSED DURING: 12 growth stages; CONTAINS InterPro DOMAIN/s: Transferase (InterPro:IPR003480); BEST Arab…	T
16.2	secondary metabolism.phenylpropanoids	sagi01_45033	(gnl|cdd|33678 : 51.2) no description available & (gnl|cdd|38301 : 50.4) no description available & (at3g26040 : 43.9) HXXXD-type acyl-transferase family protein; FUNCTIONS IN: transferase activity, transferring acyl groups other than amino-acyl groups, transferase activity; INVOLVED IN: biological_process unknown; LOCATED IN: cellular_component unknown; EXPRESSED IN: root; CONTAINS InterPro DOMA…	T
16.2	secondary metabolism.phenylpropanoids	sagi01_45255	(at4g35160 : 118.0) O-methyltransferase family protein; FUNCTIONS IN: methyltransferase activity, O-methyltransferase activity, protein dimerization activity; LOCATED IN: cytosol; CONTAINS InterPro DOMAIN/s: Winged helix-turn-helix transcription repressor DNA-binding (InterPro:IPR011991), Plant methyltransferase dimerisation (InterPro:IPR012967), O-methyltransferase, family 2 (InterPro:IPR001077)…	T
16.2	secondary metabolism.phenylpropanoids	sagi01_46007	(at5g67150 : 88.2) HXXXD-type acyl-transferase family protein; FUNCTIONS IN: transferase activity, transferring acyl groups other than amino-acyl groups, transferase activity; INVOLVED IN: biological_process unknown; LOCATED IN: cellular_component unknown; EXPRESSED IN: 22 plant structures; EXPRESSED DURING: 13 growth stages; CONTAINS InterPro DOMAIN/s: Transferase (InterPro:IPR003480); BEST Arab…	T
16.2	secondary metabolism.phenylpropanoids	sagi01_4708	(at3g50300 : 130.0) HXXXD-type acyl-transferase family protein; FUNCTIONS IN: transferase activity, transferring acyl groups other than amino-acyl groups, transferase activity; INVOLVED IN: biological_process unknown; LOCATED IN: cellular_component unknown; EXPRESSED IN: hypocotyl, root; CONTAINS InterPro DOMAIN/s: Transferase (InterPro:IPR003480); BEST Arabidopsis thaliana protein match is: HXXX…	T
16.2	secondary metabolism.phenylpropanoids	sagi01_47251	(at3g09220 : 714.0) putative laccase, a member of laccase family of genes (17 members in Arabidopsis).; laccase 7 (LAC7); FUNCTIONS IN: laccase activity; INVOLVED IN: oxidation reduction, lignin catabolic process; LOCATED IN: endomembrane system, apoplast; EXPRESSED IN: 18 plant structures; EXPRESSED DURING: 7 growth stages; CONTAINS InterPro DOMAIN/s: Multicopper oxidase, type 3 (InterPro:IPR011…	T
16.2	secondary metabolism.phenylpropanoids	sagi01_48547	(at2g19070 : 311.0) encodes a protein whose sequence is similar to anthranilate N-hydroxycinnamoyl/benzoyltransferase from Dianthus caryophyllus (gi:2239091); spermidine hydroxycinnamoyl transferase (SHT); CONTAINS InterPro DOMAIN/s: Transferase (InterPro:IPR003480); BEST Arabidopsis thaliana protein match is: hydroxycinnamoyl-CoA shikimate/quinate hydroxycinnamoyl transferase (TAIR:AT5G48930.1);…	T
16.2	secondary metabolism.phenylpropanoids	sagi01_48925	(gnl|cdd|38301 : 53.1) no description available & (at1g20500 : 46.6) AMP-dependent synthetase and ligase family protein; FUNCTIONS IN: 4-coumarate-CoA ligase activity; INVOLVED IN: phenylpropanoid metabolic process, metabolic process; CONTAINS InterPro DOMAIN/s: AMP-binding, conserved site (InterPro:IPR020845), AMP-dependent synthetase/ligase (InterPro:IPR000873); BEST Arabidopsis thaliana protei…	T
16.2	secondary metabolism.phenylpropanoids	sagi01_50265	(at2g19070 : 86.7) encodes a protein whose sequence is similar to anthranilate N-hydroxycinnamoyl/benzoyltransferase from Dianthus caryophyllus (gi:2239091); spermidine hydroxycinnamoyl transferase (SHT); CONTAINS InterPro DOMAIN/s: Transferase (InterPro:IPR003480); BEST Arabidopsis thaliana protein match is: hydroxycinnamoyl-CoA shikimate/quinate hydroxycinnamoyl transferase (TAIR:AT5G48930.1); …	T
16.2	secondary metabolism.phenylpropanoids	sagi01_50460	(gnl|cdd|36433 : 49.3) no description available & (at5g67150 : 47.8) HXXXD-type acyl-transferase family protein; FUNCTIONS IN: transferase activity, transferring acyl groups other than amino-acyl groups, transferase activity; INVOLVED IN: biological_process unknown; LOCATED IN: cellular_component unknown; EXPRESSED IN: 22 plant structures; EXPRESSED DURING: 13 growth stages; CONTAINS InterPro DOM…	T
16.2	secondary metabolism.phenylpropanoids	sagi01_5186	(at5g01210 : 175.0) HXXXD-type acyl-transferase family protein; FUNCTIONS IN: transferase activity, transferring acyl groups other than amino-acyl groups, transferase activity; INVOLVED IN: biological_process unknown; LOCATED IN: cellular_component unknown; EXPRESSED IN: 22 plant structures; EXPRESSED DURING: 13 growth stages; CONTAINS InterPro DOMAIN/s: Transferase (InterPro:IPR003480); BEST Ara…	T
16.2	secondary metabolism.phenylpropanoids	sagi01_52504	(at2g19070 : 91.7) encodes a protein whose sequence is similar to anthranilate N-hydroxycinnamoyl/benzoyltransferase from Dianthus caryophyllus (gi:2239091); spermidine hydroxycinnamoyl transferase (SHT); CONTAINS InterPro DOMAIN/s: Transferase (InterPro:IPR003480); BEST Arabidopsis thaliana protein match is: hydroxycinnamoyl-CoA shikimate/quinate hydroxycinnamoyl transferase (TAIR:AT5G48930.1); …	T
16.2	secondary metabolism.phenylpropanoids	sagi01_54935	(o22309|7omt9_medsa : 69.7) Isoflavone-7-O-methyltransferase 9 (EC 2.1.1.150) (Isoflavone-O-methyltransferase 9) (7 IOMT-9) - Medicago sativa (Alfalfa) & (at4g35160 : 67.0) O-methyltransferase family protein; FUNCTIONS IN: methyltransferase activity, O-methyltransferase activity, protein dimerization activity; LOCATED IN: cytosol; CONTAINS InterPro DOMAIN/s: Winged helix-turn-helix transcription …	T
16.2	secondary metabolism.phenylpropanoids	sagi01_55085	(at2g19070 : 50.1) encodes a protein whose sequence is similar to anthranilate N-hydroxycinnamoyl/benzoyltransferase from Dianthus caryophyllus (gi:2239091); spermidine hydroxycinnamoyl transferase (SHT); CONTAINS InterPro DOMAIN/s: Transferase (InterPro:IPR003480); BEST Arabidopsis thaliana protein match is: hydroxycinnamoyl-CoA shikimate/quinate hydroxycinnamoyl transferase (TAIR:AT5G48930.1); …	T
16.2	secondary metabolism.phenylpropanoids	sagi01_55530	(at1g28680 : 82.4) HXXXD-type acyl-transferase family protein; FUNCTIONS IN: transferase activity, transferring acyl groups other than amino-acyl groups, transferase activity; INVOLVED IN: biological_process unknown; LOCATED IN: cellular_component unknown; EXPRESSED IN: 22 plant structures; EXPRESSED DURING: 13 growth stages; CONTAINS InterPro DOMAIN/s: Transferase (InterPro:IPR003480); BEST Arab…	T
16.2	secondary metabolism.phenylpropanoids	sagi01_55752	(at1g28680 : 145.0) HXXXD-type acyl-transferase family protein; FUNCTIONS IN: transferase activity, transferring acyl groups other than amino-acyl groups, transferase activity; INVOLVED IN: biological_process unknown; LOCATED IN: cellular_component unknown; EXPRESSED IN: 22 plant structures; EXPRESSED DURING: 13 growth stages; CONTAINS InterPro DOMAIN/s: Transferase (InterPro:IPR003480); BEST Ara…	T
16.2	secondary metabolism.phenylpropanoids	sagi01_7220	(at1g68540 : 398.0) NAD(P)-binding Rossmann-fold superfamily protein; FUNCTIONS IN: coenzyme binding, oxidoreductase activity, binding, catalytic activity; INVOLVED IN: cellular metabolic process, metabolic process; LOCATED IN: cellular_component unknown; EXPRESSED IN: 21 plant structures; EXPRESSED DURING: 13 growth stages; CONTAINS InterPro DOMAIN/s: NAD-dependent epimerase/dehydratase (InterPr…	T
16.2	secondary metabolism.phenylpropanoids	sagi01_7944	(loc_os12g16220.2 : 420.0) no description available & (at1g32100 : 391.0) Encodes a pinoresinol reductase involved in lignan biosynthesis. Expressed strongly in roots and less strongly in stems. Shows specificity for pinoresinol and not lariciresinol.; pinoresinol reductase 1 (PRR1); CONTAINS InterPro DOMAIN/s: NAD(P)-binding domain (InterPro:IPR016040), NmrA-like (InterPro:IPR008030); BEST Arabi…	T
16.2	secondary metabolism.phenylpropanoids	sagi01_8577	(at2g33590 : 389.0) NAD(P)-binding Rossmann-fold superfamily protein; FUNCTIONS IN: coenzyme binding, binding, cinnamoyl-CoA reductase activity, catalytic activity; INVOLVED IN: response to cadmium ion, lignin biosynthetic process; LOCATED IN: cellular_component unknown; EXPRESSED IN: 23 plant structures; EXPRESSED DURING: 13 growth stages; CONTAINS InterPro DOMAIN/s: NAD-dependent epimerase/dehy…	T
16.2	secondary metabolism.phenylpropanoids	sagi01_9176	(loc_os12g16220.1 : 366.0) no description available & (at1g32100 : 355.0) Encodes a pinoresinol reductase involved in lignan biosynthesis. Expressed strongly in roots and less strongly in stems. Shows specificity for pinoresinol and not lariciresinol.; pinoresinol reductase 1 (PRR1); CONTAINS InterPro DOMAIN/s: NAD(P)-binding domain (InterPro:IPR016040), NmrA-like (InterPro:IPR008030); BEST Arabi…	T
16.3	secondary metabolism.shikimate pathway
16.4	secondary metabolism.N misc
16.5	secondary metabolism.sulfur-containing
16.5	secondary metabolism.sulfur-containing	sagi01_25681	(at1g10500 : 192.0) Involved in chloroplast Fe-S cluster assembly. Located in the chloroplast stroma. Expressed preferentially in green tissues.; chloroplast-localized ISCA-like protein (CPISCA); CONTAINS InterPro DOMAIN/s: FeS cluster insertion, C-terminal, conserved site (InterPro:IPR017870), FeS cluster biogenesis (InterPro:IPR000361), FeS cluster insertion (InterPro:IPR016092); BEST Arabidops…	T
16.5	secondary metabolism.sulfur-containing	sagi01_2876	(at1g10500 : 191.0) Involved in chloroplast Fe-S cluster assembly. Located in the chloroplast stroma. Expressed preferentially in green tissues.; chloroplast-localized ISCA-like protein (CPISCA); CONTAINS InterPro DOMAIN/s: FeS cluster insertion, C-terminal, conserved site (InterPro:IPR017870), FeS cluster biogenesis (InterPro:IPR000361), FeS cluster insertion (InterPro:IPR016092); BEST Arabidops…	T
16.7	secondary metabolism.wax	sagi01_14790	(gnl|cdd|38301 : 48.5) no description available & (gnl|cdd|33637 : 32.6) no description available & (at1g02205 : 30.4) Expression of the CER1 gene associated with production of stem epicuticular wax and pollen fertility. Biochemical studies showed that cer1 mutants are blocked in the conversion of stem wax C30 aldehydes to C29 alkanes, and they also lack the secondary alcohols and ketones. These …	T
16.7	secondary metabolism.wax	sagi01_15821	(loc_os06g39750.3 : 177.0) no description available & (at5g43760 : 169.0) Encodes KCS20, a member of the 3-ketoacyl-CoA synthase family involved in the biosynthesis of VLCFA (very long chain fatty acids).; 3-ketoacyl-CoA synthase 20 (KCS20); FUNCTIONS IN: fatty acid elongase activity; INVOLVED IN: response to cold, response to light stimulus, response to osmotic stress; LOCATED IN: membrane; EXPR…	T
16.7	secondary metabolism.wax	sagi01_18258	(at1g67730 : 444.0) Encodes one of the two Arabidopsis homologues to YBR159w encoding a S. cerevisiae beta-ketoacyl reductase (KCR), which catalyzes the first reduction during VLCFA (very long chain fatty acids, >18 carbon) elongation: KCR1 (At1g67730), KCR2 (At1g24470). Complementation of the yeast ybr159Delta mutant demonstrated that the two KCR proteins are divergent and that only AtKCR1 can r…	T
16.7	secondary metabolism.wax	sagi01_20054	(loc_os10g33250.2 : 115.0) no description available & (at1g02205 : 95.1) Expression of the CER1 gene associated with production of stem epicuticular wax and pollen fertility. Biochemical studies showed that cer1 mutants are blocked in the conversion of stem wax C30 aldehydes to C29 alkanes, and they also lack the secondary alcohols and ketones. These suggested the CER1 protein is an aldehyde deca…	T
16.7	secondary metabolism.wax	sagi01_20296	(gnl|cdd|38301 : 41.9) no description available & (gnl|cdd|70912 : 39.7) no description available & (at5g55380 : 32.7) MBOAT (membrane bound O-acyl transferase) family protein; CONTAINS InterPro DOMAIN/s: Wax synthase (InterPro:IPR017088), Membrane bound O-acyl transferase, MBOAT (InterPro:IPR004299); BEST Arabidopsis thaliana protein match is: MBOAT (membrane bound O-acyl transferase) family pro…	T
16.7	secondary metabolism.wax	sagi01_20766	(at1g19440 : 87.0) Encodes KCS4, a member of the 3-ketoacyl-CoA synthase family involved in the biosynthesis of VLCFA (very long chain fatty acids).; 3-ketoacyl-CoA synthase 4 (KCS4); FUNCTIONS IN: transferase activity, transferring acyl groups other than amino-acyl groups, catalytic activity; INVOLVED IN: very long-chain fatty acid metabolic process, cuticle development; LOCATED IN: membrane; EX…	T
16.7	secondary metabolism.wax	sagi01_20911	(at5g55340 : 171.0) MBOAT (membrane bound O-acyl transferase) family protein; CONTAINS InterPro DOMAIN/s: Wax synthase (InterPro:IPR017088); BEST Arabidopsis thaliana protein match is: MBOAT (membrane bound O-acyl transferase) family protein (TAIR:AT5G55350.1); Has 1807 Blast hits to 1807 proteins in 277 species: Archae - 0; Bacteria - 0; Metazoa - 736; Fungi - 347; Plants - 385; Viruses - 0; Oth…	T
16.7	secondary metabolism.wax	sagi01_25307	(at1g71160 : 81.3) Encodes KCS7, a member of the 3-ketoacyl-CoA synthase family involved in the biosynthesis of VLCFA (very long chain fatty acids).; 3-ketoacyl-CoA synthase 7 (KCS7); FUNCTIONS IN: transferase activity, transferring acyl groups other than amino-acyl groups, catalytic activity, acyltransferase activity; INVOLVED IN: very long-chain fatty acid metabolic process, cuticle development…	T
16.7	secondary metabolism.wax	sagi01_26552	(at3g51970 : 278.0) acyl-CoA sterol acyl transferase 1 (ASAT1); FUNCTIONS IN: acyltransferase activity; INVOLVED IN: biological_process unknown; LOCATED IN: endomembrane system; EXPRESSED IN: 10 plant structures; EXPRESSED DURING: 6 growth stages; CONTAINS InterPro DOMAIN/s: Wax synthase (InterPro:IPR017088); BEST Arabidopsis thaliana protein match is: MBOAT (membrane bound O-acyl transferase) fa…	T
16.7	secondary metabolism.wax	sagi01_30411	(at1g25450 : 57.4) Encodes KCS5, a member of the 3-ketoacyl-CoA synthase family involved in the biosynthesis of VLCFA (very long chain fatty acids).; 3-ketoacyl-CoA synthase 5 (KCS5); FUNCTIONS IN: fatty acid elongase activity; INVOLVED IN: in 6 processes; LOCATED IN: endoplasmic reticulum, membrane; EXPRESSED IN: 22 plant structures; EXPRESSED DURING: 13 growth stages; CONTAINS InterPro DOMAIN/s…	T
16.7	secondary metabolism.wax	sagi01_30858	(at3g51970 : 290.0) acyl-CoA sterol acyl transferase 1 (ASAT1); FUNCTIONS IN: acyltransferase activity; INVOLVED IN: biological_process unknown; LOCATED IN: endomembrane system; EXPRESSED IN: 10 plant structures; EXPRESSED DURING: 6 growth stages; CONTAINS InterPro DOMAIN/s: Wax synthase (InterPro:IPR017088); BEST Arabidopsis thaliana protein match is: MBOAT (membrane bound O-acyl transferase) fa…	T
16.7	secondary metabolism.wax	sagi01_32661	(at1g19440 : 175.0) Encodes KCS4, a member of the 3-ketoacyl-CoA synthase family involved in the biosynthesis of VLCFA (very long chain fatty acids).; 3-ketoacyl-CoA synthase 4 (KCS4); FUNCTIONS IN: transferase activity, transferring acyl groups other than amino-acyl groups, catalytic activity; INVOLVED IN: very long-chain fatty acid metabolic process, cuticle development; LOCATED IN: membrane; E…	T
16.7	secondary metabolism.wax	sagi01_35739	(at2g16280 : 111.0) Encodes KCS9, a member of the 3-ketoacyl-CoA synthase family involved in the biosynthesis of VLCFA (very long chain fatty acids).; 3-ketoacyl-CoA synthase 9 (KCS9); FUNCTIONS IN: transferase activity, transferring acyl groups other than amino-acyl groups, catalytic activity; INVOLVED IN: response to cold, response to light stimulus, very long-chain fatty acid metabolic process…	T
16.7	secondary metabolism.wax	sagi01_36745	(gnl|cdd|38301 : 53.5) no description available & (gnl|cdd|34516 : 44.6) no description available & (at1g68530 : 30.4) Encodes KCS6, a member of the 3-ketoacyl-CoA synthase family involved in the biosynthesis of VLCFA (very long chain fatty acids).; 3-ketoacyl-CoA synthase 6 (KCS6); FUNCTIONS IN: transferase activity, transferring acyl groups other than amino-acyl groups, catalytic activity; INVO…	T
16.7	secondary metabolism.wax	sagi01_38848	(gnl|cdd|38301 : 45.4) no description available & (gnl|cdd|34516 : 35.4) no description available & (at2g16280 : 30.8) Encodes KCS9, a member of the 3-ketoacyl-CoA synthase family involved in the biosynthesis of VLCFA (very long chain fatty acids).; 3-ketoacyl-CoA synthase 9 (KCS9); FUNCTIONS IN: transferase activity, transferring acyl groups other than amino-acyl groups, catalytic activity; INVO…	T
16.7	secondary metabolism.wax	sagi01_39239	(gnl|cdd|38301 : 45.0) no description available & (gnl|cdd|34516 : 43.5) no description available & (at1g02190 : 30.0) Fatty acid hydroxylase superfamily; FUNCTIONS IN: oxidoreductase activity, iron ion binding, catalytic activity; INVOLVED IN: oxidation reduction, fatty acid biosynthetic process; LOCATED IN: endoplasmic reticulum; EXPRESSED IN: 12 plant structures; EXPRESSED DURING: 6 growth sta…	T
16.7	secondary metabolism.wax	sagi01_40016	(gnl|cdd|70912 : 45.1) no description available & (gnl|cdd|38301 : 45.0) no description available & (at5g55380 : 31.2) MBOAT (membrane bound O-acyl transferase) family protein; CONTAINS InterPro DOMAIN/s: Wax synthase (InterPro:IPR017088), Membrane bound O-acyl transferase, MBOAT (InterPro:IPR004299); BEST Arabidopsis thaliana protein match is: MBOAT (membrane bound O-acyl transferase) family pro…	T
16.7	secondary metabolism.wax	sagi01_40612	(at5g55370 : 90.5) MBOAT (membrane bound O-acyl transferase) family protein; CONTAINS InterPro DOMAIN/s: Wax synthase (InterPro:IPR017088); BEST Arabidopsis thaliana protein match is: MBOAT (membrane bound O-acyl transferase) family protein (TAIR:AT5G55380.1); Has 1807 Blast hits to 1807 proteins in 277 species: Archae - 0; Bacteria - 0; Metazoa - 736; Fungi - 347; Plants - 385; Viruses - 0; Othe…	T
16.7	secondary metabolism.wax	sagi01_42932	(gnl|cdd|38301 : 43.8) no description available & (gnl|cdd|83503 : 31.2) no description available & (at1g67730 : 30.4) Encodes one of the two Arabidopsis homologues to YBR159w encoding a S. cerevisiae beta-ketoacyl reductase (KCR), which catalyzes the first reduction during VLCFA (very long chain fatty acids, >18 carbon) elongation: KCR1 (At1g67730), KCR2 (At1g24470). Complementation of the yeast…	T
16.7	secondary metabolism.wax	sagi01_50061	(gnl|cdd|38301 : 52.3) no description available & (gnl|cdd|68651 : 44.6) no description available & (q9mtq1|matk_oenho : 32.0) Maturase K (Intron maturase) - Oenothera hookeri (Hookers evening primrose) & (at5g55320 : 31.6) MBOAT (membrane bound O-acyl transferase) family protein; CONTAINS InterPro DOMAIN/s: Wax synthase (InterPro:IPR017088); BEST Arabidopsis thaliana protein match is: MBOAT (mem…	T
16.7	secondary metabolism.wax	sagi01_5919	(gnl|cdd|33678 : 52.0) no description available & (gnl|cdd|38301 : 48.5) no description available & (at2g37700 : 33.1) Fatty acid hydroxylase superfamily; FUNCTIONS IN: oxidoreductase activity, iron ion binding, catalytic activity; INVOLVED IN: oxidation reduction, fatty acid biosynthetic process; LOCATED IN: endoplasmic reticulum; CONTAINS InterPro DOMAIN/s: Fatty acid hydroxylase (InterPro:IPR0…	T
16.7	secondary metabolism.wax	sagi01_7135	(at1g02190 : 113.0) Fatty acid hydroxylase superfamily; FUNCTIONS IN: oxidoreductase activity, iron ion binding, catalytic activity; INVOLVED IN: oxidation reduction, fatty acid biosynthetic process; LOCATED IN: endoplasmic reticulum; EXPRESSED IN: 12 plant structures; EXPRESSED DURING: 6 growth stages; CONTAINS InterPro DOMAIN/s: Fatty acid hydroxylase (InterPro:IPR006694), Uncharacterised prote…	T
16.7	secondary metabolism.wax	sagi01_7608	(at1g19440 : 837.0) Encodes KCS4, a member of the 3-ketoacyl-CoA synthase family involved in the biosynthesis of VLCFA (very long chain fatty acids).; 3-ketoacyl-CoA synthase 4 (KCS4); FUNCTIONS IN: transferase activity, transferring acyl groups other than amino-acyl groups, catalytic activity; INVOLVED IN: very long-chain fatty acid metabolic process, cuticle development; LOCATED IN: membrane; E…	T
16.7	secondary metabolism.wax	sagi01_7963	(at1g19440 : 855.0) Encodes KCS4, a member of the 3-ketoacyl-CoA synthase family involved in the biosynthesis of VLCFA (very long chain fatty acids).; 3-ketoacyl-CoA synthase 4 (KCS4); FUNCTIONS IN: transferase activity, transferring acyl groups other than amino-acyl groups, catalytic activity; INVOLVED IN: very long-chain fatty acid metabolic process, cuticle development; LOCATED IN: membrane; E…	T
16.7	secondary metabolism.wax	sagi01_8496	(at1g34500 : 144.0) MBOAT (membrane bound O-acyl transferase) family protein; CONTAINS InterPro DOMAIN/s: Wax synthase (InterPro:IPR017088); BEST Arabidopsis thaliana protein match is: MBOAT (membrane bound O-acyl transferase) family protein (TAIR:AT5G55350.1); Has 1740 Blast hits to 1732 proteins in 634 species: Archae - 0; Bacteria - 1348; Metazoa - 0; Fungi - 35; Plants - 233; Viruses - 0; Oth…	T
16.8	secondary metabolism.flavonoids
16.99	secondary metabolism.unspecified	sagi01_11256	(at5g42830 : 505.0) HXXXD-type acyl-transferase family protein; FUNCTIONS IN: transferase activity, transferring acyl groups other than amino-acyl groups, transferase activity; INVOLVED IN: biological_process unknown; LOCATED IN: cellular_component unknown; EXPRESSED IN: 17 plant structures; EXPRESSED DURING: 12 growth stages; CONTAINS InterPro DOMAIN/s: Transferase (InterPro:IPR003480); BEST Ara…	T
16.99	secondary metabolism.unspecified	sagi01_14422	(at5g04620 : 103.0) The cDNA encoding 7-keto-8-aminopelargonic acid (KAPA) synthase, the first committed enzyme of the biotin synthesis pathway has been cloned and its molecular function confirmed (functional complementation of an E. coli mutant). The subcellular localization of the enzyme (cytosol) proves that the biotin biosynthesis in plants takes place in different compartments which differs …	T
16.99	secondary metabolism.unspecified	sagi01_21646	(at5g52810 : 280.0) NAD(P)-binding Rossmann-fold superfamily protein; FUNCTIONS IN: structural constituent of eye lens, binding, catalytic activity; INVOLVED IN: arginine catabolic process to glutamate, nopaline catabolic process, metabolic process, octopine catabolic process; LOCATED IN: chloroplast; EXPRESSED IN: 22 plant structures; EXPRESSED DURING: 13 growth stages; CONTAINS InterPro DOMAIN/…	T
16.99	secondary metabolism.unspecified	sagi01_24267	(gnl|cdd|34516 : 43.9) no description available & (gnl|cdd|38301 : 43.8) no description available & (at3g08680 : 33.5) Leucine-rich repeat protein kinase family protein; FUNCTIONS IN: protein serine/threonine kinase activity, kinase activity, ATP binding; INVOLVED IN: transmembrane receptor protein tyrosine kinase signaling pathway, protein amino acid phosphorylation; LOCATED IN: plasma membrane,…	T
16.99	secondary metabolism.unspecified	sagi01_36490	(at5g04620 : 68.9) The cDNA encoding 7-keto-8-aminopelargonic acid (KAPA) synthase, the first committed enzyme of the biotin synthesis pathway has been cloned and its molecular function confirmed (functional complementation of an E. coli mutant). The subcellular localization of the enzyme (cytosol) proves that the biotin biosynthesis in plants takes place in different compartments which differs f…	T
16.99	secondary metabolism.unspecified	sagi01_5052	(at5g04620 : 324.0) The cDNA encoding 7-keto-8-aminopelargonic acid (KAPA) synthase, the first committed enzyme of the biotin synthesis pathway has been cloned and its molecular function confirmed (functional complementation of an E. coli mutant). The subcellular localization of the enzyme (cytosol) proves that the biotin biosynthesis in plants takes place in different compartments which differs …	T
17	hormone metabolism	sagi01_23435	(loc_os01g57770.1 : 216.0) no description available & (q43360|pir7b_orysa : 204.0) Esterase PIR7B (EC 3.1.-.-) - Oryza sativa (Rice) & (at3g50440 : 199.0) Encodes a protein shown to have methyl jasmonate esterase activity in vitro. This protein does not act on methyl IAA, MeSA, MeGA4, or MEGA9 in vitro.; methyl esterase 10 (MES10); CONTAINS InterPro DOMAIN/s: Alpha/beta hydrolase fold-1 (InterPro…	T
17	hormone metabolism	sagi01_3456	(q40708|pir7a_orysa : 207.0) Probable esterase PIR7A (EC 3.1.-.-) - Oryza sativa (Rice) & (loc_os01g70860.1 : 207.0) no description available & (at3g50440 : 205.0) Encodes a protein shown to have methyl jasmonate esterase activity in vitro. This protein does not act on methyl IAA, MeSA, MeGA4, or MEGA9 in vitro.; methyl esterase 10 (MES10); CONTAINS InterPro DOMAIN/s: Alpha/beta hydrolase fold-1 …	T
17	hormone metabolism	sagi01_35157	(at2g23620 : 181.0) Encodes a protein shown to have carboxylesterase activity, methyl salicylate esterase activity, methyl jasmonate esterase activity, and methyl IAA esterase activity in vitro. MES1 appears to be involved in MeSA hydrolysis in planta. Expression of MES1 can restore systemic acquired resistance in SAR-deficient tobacco plants. This protein does not act on MeGA4, or MEGA9 in vitro…	T
17	hormone metabolism	sagi01_37420	(at2g23550 : 107.0) Encodes a protein predicted to act as a carboxylesterase. It has similarity to the SABP2 methyl salicylate esterase from tobacco but no enzymatic activity has been identified for this protein.; methyl esterase 6 (MES6); CONTAINS InterPro DOMAIN/s: Alpha/beta hydrolase fold-1 (InterPro:IPR000073); BEST Arabidopsis thaliana protein match is: methyl esterase 4 (TAIR:AT2G23580.1);…	T
17	hormone metabolism	sagi01_52405	(q43360|pir7b_orysa : 83.6) Esterase PIR7B (EC 3.1.-.-) - Oryza sativa (Rice) & (at2g23580 : 81.6) Encodes a protein shown to have carboxylesterase activity and methyl salicylate esterase activity in vitro. This protein does not act on methyl IAA, methyl JA, MeGA4, or MEGA9 in vitro.; methyl esterase 4 (MES4); FUNCTIONS IN: hydrolase activity, hydrolase activity, acting on ester bonds, methyl sal…	T
17	hormone metabolism	sagi01_7367	(at2g23620 : 275.0) Encodes a protein shown to have carboxylesterase activity, methyl salicylate esterase activity, methyl jasmonate esterase activity, and methyl IAA esterase activity in vitro. MES1 appears to be involved in MeSA hydrolysis in planta. Expression of MES1 can restore systemic acquired resistance in SAR-deficient tobacco plants. This protein does not act on MeGA4, or MEGA9 in vitro…	T
17.1	hormone metabolism.abscisic acid
17.2	hormone metabolism.auxin
17.2	hormone metabolism.auxin	sagi01_3263	(at3g10870 : 313.0) Encodes a methyl IAA esterase. Methyl IAA is believed to be an inactive form of auxin that needs to be demethylated to exert a biological effect. MES17 does not act on methyl JA, MeSA, MeGA4, or MEGA9 in vitro. This gene is expressed in several tissues of seedlings and adult plants, with a higher relative level of expression in the seedling shoot apex and the adult stem.; meth…	T
17.3	hormone metabolism.brassinosteroid
17.4	hormone metabolism.cytokinin
17.5	hormone metabolism.ethylene
17.6	hormone metabolism.gibberelin
17.7	hormone metabolism.jasmonate
17.8	hormone metabolism.salicylic acid
18	Co-factor and vitamine metabolism	sagi01_10893	(at3g16050 : 66.2) Encodes a protein with pyridoxal phosphate synthase activity whose transcripts were detected mostly in roots and accumulate during senescence. The protein was found in very low abundance, which prevented a specific localisation.; pyridoxine biosynthesis 1.2 (PDX1.2); FUNCTIONS IN: protein heterodimerization activity; INVOLVED IN: pyridoxal phosphate biosynthetic process, metabo…	T
18	Co-factor and vitamine metabolism	sagi01_14738	(q5jk52|nadk1_orysa : 644.0) Probable NAD kinase 1 (EC 2.7.1.23) - Oryza sativa (Rice) & (loc_os01g72690.2 : 644.0) no description available & (at3g21070 : 630.0) Encodes a protein with NAD(H) kinase activity.; NAD kinase 1 (NADK1); FUNCTIONS IN: NAD+ kinase activity, NADH kinase activity; INVOLVED IN: NADP biosynthetic process, response to virus, response to hydrogen peroxide, pyridine nucleotid…	T
18	Co-factor and vitamine metabolism	sagi01_15533	(at5g60540 : 351.0) Encodes a protein predicted to function in tandem with PDX1 to form glutamine amidotransferase complex with involved in vitamin B6 biosynthesis. PDX2 is predicted to function as glutaminase within the complex.; pyridoxine biosynthesis 2 (PDX2); CONTAINS InterPro DOMAIN/s: PdxT/SNO family, conserved site (InterPro:IPR021196), SNO glutamine amidotransferase (InterPro:IPR002161);…	T
18	Co-factor and vitamine metabolism	sagi01_16298	(at5g57300 : 432.0) S-adenosyl-L-methionine-dependent methyltransferases superfamily protein; FUNCTIONS IN: methyltransferase activity; LOCATED IN: mitochondrion; EXPRESSED IN: 22 plant structures; EXPRESSED DURING: 13 growth stages; CONTAINS InterPro DOMAIN/s: UbiE/COQ5 methyltransferase (InterPro:IPR004033); BEST Arabidopsis thaliana protein match is: S-adenosyl-L-methionine-dependent methyltra…	T
18	Co-factor and vitamine metabolism	sagi01_16603	(at2g25710 : 436.0) Encodes holocarboxylase synthase.; holocarboxylase synthase 1 (HCS1); FUNCTIONS IN: biotin-[acetyl-CoA-carboxylase] ligase activity, catalytic activity; INVOLVED IN: protein modification process; EXPRESSED IN: 22 plant structures; EXPRESSED DURING: 13 growth stages; CONTAINS InterPro DOMAIN/s: Biotin protein ligase, C-terminal (InterPro:IPR003142), Biotin/lipoate A/B protein l…	T
18	Co-factor and vitamine metabolism	sagi01_16708	(at5g01410 : 516.0) Encodes a protein predicted to function in tandem with PDX2 to form glutamine amidotransferase complex with involved in vitamin B6 biosynthesis.; REDUCED SUGAR RESPONSE 4 (RSR4); FUNCTIONS IN: protein homodimerization activity, protein heterodimerization activity; INVOLVED IN: in 12 processes; LOCATED IN: cytosol, endomembrane system, plasma membrane; EXPRESSED IN: 26 plant st…	T
18	Co-factor and vitamine metabolism	sagi01_18097	(at1g04620 : 139.0) coenzyme F420 hydrogenase family / dehydrogenase, beta subunit family; FUNCTIONS IN: coenzyme F420 hydrogenase activity; INVOLVED IN: biological_process unknown; LOCATED IN: chloroplast; EXPRESSED IN: 22 plant structures; EXPRESSED DURING: 13 growth stages; CONTAINS InterPro DOMAIN/s: Coenzyme F420 hydrogenase/dehydrogenase beta subunit, C-terminal (InterPro:IPR007525), Coenzy…	T
18	Co-factor and vitamine metabolism	sagi01_18939	(gnl|cdd|36433 : 43.9) no description available & (gnl|cdd|33678 : 34.2) no description available & (at2g01350 : 32.7) At2g01350 encodes quinolinate phosphoribosyl transferase involved in NAD biosynthesis as shown by heterologous expression in E. coli.; quinolinate phoshoribosyltransferase (QPT); FUNCTIONS IN: nicotinate-nucleotide diphosphorylase (carboxylating) activity; INVOLVED IN: NAD biosyn…	T
18	Co-factor and vitamine metabolism	sagi01_22064	(at1g04640 : 101.0) Lipoyltransferase, located in mitochondria but not found in chloroplasts; lipoyltransferase 2 (LIP2); CONTAINS InterPro DOMAIN/s: Octanoyltransferase (InterPro:IPR000544), Octanoyltransferase, conserved site (InterPro:IPR020605), Biotin/lipoate A/B protein ligase (InterPro:IPR004143); BEST Arabidopsis thaliana protein match is: Biotin/lipoate A/B protein ligase family (TAIR:AT…	T
18	Co-factor and vitamine metabolism	sagi01_22566	(at5g55810 : 252.0) encodes a bi-functional enzyme that expresses both nicotinamide-nucleotide adenylyltransferase (2.7.7.1) and nicotinate-nucleotide adenylyltransferase (2.7.7.18)activity.; nicotinate/nicotinamide mononucleotide adenyltransferase (NMNAT); CONTAINS InterPro DOMAIN/s: Rossmann-like alpha/beta/alpha sandwich fold (InterPro:IPR014729), Probable nicotinate-nucleotide adenylyltransfe…	T
18	Co-factor and vitamine metabolism	sagi01_23168	(loc_os01g74520.1 : 98.2) no description available & (at5g57300 : 89.7) S-adenosyl-L-methionine-dependent methyltransferases superfamily protein; FUNCTIONS IN: methyltransferase activity; LOCATED IN: mitochondrion; EXPRESSED IN: 22 plant structures; EXPRESSED DURING: 13 growth stages; CONTAINS InterPro DOMAIN/s: UbiE/COQ5 methyltransferase (InterPro:IPR004033); BEST Arabidopsis thaliana protein m…	T
18	Co-factor and vitamine metabolism	sagi01_23474	(at1g04620 : 204.0) coenzyme F420 hydrogenase family / dehydrogenase, beta subunit family; FUNCTIONS IN: coenzyme F420 hydrogenase activity; INVOLVED IN: biological_process unknown; LOCATED IN: chloroplast; EXPRESSED IN: 22 plant structures; EXPRESSED DURING: 13 growth stages; CONTAINS InterPro DOMAIN/s: Coenzyme F420 hydrogenase/dehydrogenase beta subunit, C-terminal (InterPro:IPR007525), Coenzy…	T
18	Co-factor and vitamine metabolism	sagi01_23697	(at1g47578 : 166.0) Biotin/lipoate A/B protein ligase family; FUNCTIONS IN: octanoyltransferase activity, catalytic activity; INVOLVED IN: protein modification process, lipoate biosynthetic process; LOCATED IN: cytoplasm; CONTAINS InterPro DOMAIN/s: Octanoyltransferase, conserved site (InterPro:IPR020605), Octanoyltransferase (InterPro:IPR000544), Biotin/lipoate A/B protein ligase (InterPro:IPR00…	T
18	Co-factor and vitamine metabolism	sagi01_24090	(at1g04620 : 62.8) coenzyme F420 hydrogenase family / dehydrogenase, beta subunit family; FUNCTIONS IN: coenzyme F420 hydrogenase activity; INVOLVED IN: biological_process unknown; LOCATED IN: chloroplast; EXPRESSED IN: 22 plant structures; EXPRESSED DURING: 13 growth stages; CONTAINS InterPro DOMAIN/s: Coenzyme F420 hydrogenase/dehydrogenase beta subunit, C-terminal (InterPro:IPR007525), Coenzym…	T
18	Co-factor and vitamine metabolism	sagi01_26371	(at3g21070 : 74.7) Encodes a protein with NAD(H) kinase activity.; NAD kinase 1 (NADK1); FUNCTIONS IN: NAD+ kinase activity, NADH kinase activity; INVOLVED IN: NADP biosynthetic process, response to virus, response to hydrogen peroxide, pyridine nucleotide biosynthetic process, response to ionizing radiation; LOCATED IN: cellular_component unknown; EXPRESSED IN: 14 plant structures; EXPRESSED DUR…	T
18	Co-factor and vitamine metabolism	sagi01_27435	(at1g04640 : 143.0) Lipoyltransferase, located in mitochondria but not found in chloroplasts; lipoyltransferase 2 (LIP2); CONTAINS InterPro DOMAIN/s: Octanoyltransferase (InterPro:IPR000544), Octanoyltransferase, conserved site (InterPro:IPR020605), Biotin/lipoate A/B protein ligase (InterPro:IPR004143); BEST Arabidopsis thaliana protein match is: Biotin/lipoate A/B protein ligase family (TAIR:AT…	T
18	Co-factor and vitamine metabolism	sagi01_27734	(at1g37150 : 105.0) holocarboxylase synthetase 2 (HCS2); FUNCTIONS IN: biotin-[acetyl-CoA-carboxylase] ligase activity, catalytic activity; INVOLVED IN: protein modification process; EXPRESSED IN: pedicel; EXPRESSED DURING: 4 anthesis; CONTAINS InterPro DOMAIN/s: Biotin protein ligase, C-terminal (InterPro:IPR003142), Biotin/lipoate A/B protein ligase (InterPro:IPR004143), Biotin--acetyl-CoA-carb…	T
18	Co-factor and vitamine metabolism	sagi01_29263	(at5g57300 : 63.9) S-adenosyl-L-methionine-dependent methyltransferases superfamily protein; FUNCTIONS IN: methyltransferase activity; LOCATED IN: mitochondrion; EXPRESSED IN: 22 plant structures; EXPRESSED DURING: 13 growth stages; CONTAINS InterPro DOMAIN/s: UbiE/COQ5 methyltransferase (InterPro:IPR004033); BEST Arabidopsis thaliana protein match is: S-adenosyl-L-methionine-dependent methyltran…	T
18	Co-factor and vitamine metabolism	sagi01_30807	(gnl|cdd|38301 : 50.8) no description available & (at5g55810 : 48.9) encodes a bi-functional enzyme that expresses both nicotinamide-nucleotide adenylyltransferase (2.7.7.1) and nicotinate-nucleotide adenylyltransferase (2.7.7.18)activity.; nicotinate/nicotinamide mononucleotide adenyltransferase (NMNAT); CONTAINS InterPro DOMAIN/s: Rossmann-like alpha/beta/alpha sandwich fold (InterPro:IPR014729…	T
18	Co-factor and vitamine metabolism	sagi01_34110	(at2g23420 : 91.7) nicotinate phosphoribosyltransferase 2 (NAPRT2); FUNCTIONS IN: nicotinate phosphoribosyltransferase activity; INVOLVED IN: pyridine nucleotide biosynthetic process, nicotinate nucleotide salvage; LOCATED IN: cellular_component unknown; EXPRESSED IN: 22 plant structures; EXPRESSED DURING: 13 growth stages; CONTAINS InterPro DOMAIN/s: Nicotinate phosphoribosyltransferase-related …	T
18	Co-factor and vitamine metabolism	sagi01_3725	(at4g31050 : 200.0) Biotin/lipoate A/B protein ligase family; FUNCTIONS IN: lipoyltransferase activity, octanoyltransferase activity, catalytic activity; INVOLVED IN: protein modification process, lipoate biosynthetic process; LOCATED IN: cytoplasm; EXPRESSED IN: 22 plant structures; EXPRESSED DURING: 13 growth stages; CONTAINS InterPro DOMAIN/s: Octanoyltransferase, conserved site (InterPro:IPR0…	T
18	Co-factor and vitamine metabolism	sagi01_42734	(at4g36940 : 45.8) nicotinate phosphoribosyltransferase 1 (NAPRT1); FUNCTIONS IN: nicotinate phosphoribosyltransferase activity; INVOLVED IN: pyridine nucleotide biosynthetic process, nicotinate nucleotide salvage; LOCATED IN: cellular_component unknown; EXPRESSED IN: 22 plant structures; EXPRESSED DURING: 13 growth stages; CONTAINS InterPro DOMAIN/s: Nicotinate phosphoribosyltransferase-related …	T
18	Co-factor and vitamine metabolism	sagi01_48723	(at3g16050 : 45.4) Encodes a protein with pyridoxal phosphate synthase activity whose transcripts were detected mostly in roots and accumulate during senescence. The protein was found in very low abundance, which prevented a specific localisation.; pyridoxine biosynthesis 1.2 (PDX1.2); FUNCTIONS IN: protein heterodimerization activity; INVOLVED IN: pyridoxal phosphate biosynthetic process, metabo…	T
18	Co-factor and vitamine metabolism	sagi01_5422	(gnl|cdd|36433 : 50.8) no description available & (at3g16050 : 37.7) Encodes a protein with pyridoxal phosphate synthase activity whose transcripts were detected mostly in roots and accumulate during senescence. The protein was found in very low abundance, which prevented a specific localisation.; pyridoxine biosynthesis 1.2 (PDX1.2); FUNCTIONS IN: protein heterodimerization activity; INVOLVED IN…	T
18	Co-factor and vitamine metabolism	sagi01_54384	(at1g04620 : 58.9) coenzyme F420 hydrogenase family / dehydrogenase, beta subunit family; FUNCTIONS IN: coenzyme F420 hydrogenase activity; INVOLVED IN: biological_process unknown; LOCATED IN: chloroplast; EXPRESSED IN: 22 plant structures; EXPRESSED DURING: 13 growth stages; CONTAINS InterPro DOMAIN/s: Coenzyme F420 hydrogenase/dehydrogenase beta subunit, C-terminal (InterPro:IPR007525), Coenzym…	T
18	Co-factor and vitamine metabolism	sagi01_6842	(at5g57300 : 197.0) S-adenosyl-L-methionine-dependent methyltransferases superfamily protein; FUNCTIONS IN: methyltransferase activity; LOCATED IN: mitochondrion; EXPRESSED IN: 22 plant structures; EXPRESSED DURING: 13 growth stages; CONTAINS InterPro DOMAIN/s: UbiE/COQ5 methyltransferase (InterPro:IPR004033); BEST Arabidopsis thaliana protein match is: S-adenosyl-L-methionine-dependent methyltra…	T
18	Co-factor and vitamine metabolism	sagi01_7467	(at2g46580 : 213.0) Pyridoxamine 5-phosphate oxidase family protein; FUNCTIONS IN: FMN binding, pyridoxamine-phosphate oxidase activity; INVOLVED IN: oxidation reduction, pyridoxine biosynthetic process; LOCATED IN: cellular_component unknown; EXPRESSED IN: 23 plant structures; EXPRESSED DURING: 15 growth stages; CONTAINS InterPro DOMAIN/s: Pyridoxamine 5&apos;-phosphate oxidase (InterPro:IPR0006…	T
18	Co-factor and vitamine metabolism	sagi01_8153	(at2g01350 : 530.0) At2g01350 encodes quinolinate phosphoribosyl transferase involved in NAD biosynthesis as shown by heterologous expression in E. coli.; quinolinate phoshoribosyltransferase (QPT); FUNCTIONS IN: nicotinate-nucleotide diphosphorylase (carboxylating) activity; INVOLVED IN: NAD biosynthetic process; LOCATED IN: chloroplast; EXPRESSED IN: 23 plant structures; EXPRESSED DURING: 13 gr…	T
18	Co-factor and vitamine metabolism	sagi01_8619	(loc_os10g23120.1 : 723.0) no description available & (at5g49970 : 713.0) encodes the bifunctional pyridoxine (pyridoxamine) 5Ã­-phosphate oxidase (PPOX)(EC 1.4.3.5) that is involved in the formation of pyridoxal 5-phosphate (member of the vitamin B6 group); pyridoxin (pyrodoxamine) 5-phosphate oxidase (PPOX); CONTAINS InterPro DOMAIN/s: Pyridoxamine 5&apos;-phosphate oxidase, rossman domain-cont…	T
18	Co-factor and vitamine metabolism	sagi01_9615	(at1g04620 : 142.0) coenzyme F420 hydrogenase family / dehydrogenase, beta subunit family; FUNCTIONS IN: coenzyme F420 hydrogenase activity; INVOLVED IN: biological_process unknown; LOCATED IN: chloroplast; EXPRESSED IN: 22 plant structures; EXPRESSED DURING: 13 growth stages; CONTAINS InterPro DOMAIN/s: Coenzyme F420 hydrogenase/dehydrogenase beta subunit, C-terminal (InterPro:IPR007525), Coenzy…	T
18	Co-factor and vitamine metabolism	sagi01_9812	(at2g23420 : 858.0) nicotinate phosphoribosyltransferase 2 (NAPRT2); FUNCTIONS IN: nicotinate phosphoribosyltransferase activity; INVOLVED IN: pyridine nucleotide biosynthetic process, nicotinate nucleotide salvage; LOCATED IN: cellular_component unknown; EXPRESSED IN: 22 plant structures; EXPRESSED DURING: 13 growth stages; CONTAINS InterPro DOMAIN/s: Nicotinate phosphoribosyltransferase-related…	T
18.1	Co-factor and vitamine metabolism.molybdenum cofactor	sagi01_14833	(at1g30910 : 390.0) Molybdenum cofactor sulfurase family protein; FUNCTIONS IN: molybdenum ion binding, Mo-molybdopterin cofactor sulfurase activity, pyridoxal phosphate binding, catalytic activity; INVOLVED IN: biological_process unknown; LOCATED IN: chloroplast; EXPRESSED IN: 22 plant structures; EXPRESSED DURING: 13 growth stages; CONTAINS InterPro DOMAIN/s: Pyruvate kinase, beta-barrel-like (…	T
18.1	Co-factor and vitamine metabolism.molybdenum cofactor	sagi01_18623	(at5g55130 : 548.0) putative molybdopterin synthase sulphurylase (cnx5); "co-factor for nitrate, reductase and xanthine dehydrogenase 5" (CNX5); FUNCTIONS IN: Mo-molybdopterin cofactor sulfurase activity; INVOLVED IN: metabolic process; LOCATED IN: cellular_component unknown; EXPRESSED IN: 22 plant structures; EXPRESSED DURING: 13 growth stages; CONTAINS InterPro DOMAIN/s: Rhodanese-like (InterPr…	T
18.1	Co-factor and vitamine metabolism.molybdenum cofactor	sagi01_23091	(at2g43760 : 260.0) molybdopterin biosynthesis MoaE family protein; FUNCTIONS IN: molecular_function unknown; INVOLVED IN: Mo-molybdopterin cofactor biosynthetic process; LOCATED IN: cellular_component unknown; EXPRESSED IN: 22 plant structures; EXPRESSED DURING: 13 growth stages; CONTAINS InterPro DOMAIN/s: Molybdopterin biosynthesis MoaE (InterPro:IPR003448); Has 30201 Blast hits to 17322 prote…	T
18.1	Co-factor and vitamine metabolism.molybdenum cofactor	sagi01_23505	(at1g01290 : 155.0) COFACTOR OF NITRATE REDUCTASE AND XANTHINE DEHYDROGENASE 3. Encodes a protein involved in molybdenum cofactor biosynthesis. Homologous to E.coli MoaC. Expression is low in all tissues examined, except in roots. Appears to have targeting signals for chloroplast or mitochondria; cofactor of nitrate reductase and xanthine dehydrogenase 3 (CNX3); CONTAINS InterPro DOMAIN/s: Molybd…	T
18.1	Co-factor and vitamine metabolism.molybdenum cofactor	sagi01_35546	(at1g01290 : 82.4) COFACTOR OF NITRATE REDUCTASE AND XANTHINE DEHYDROGENASE 3. Encodes a protein involved in molybdenum cofactor biosynthesis. Homologous to E.coli MoaC. Expression is low in all tissues examined, except in roots. Appears to have targeting signals for chloroplast or mitochondria; cofactor of nitrate reductase and xanthine dehydrogenase 3 (CNX3); CONTAINS InterPro DOMAIN/s: Molybdo…	T
18.1	Co-factor and vitamine metabolism.molybdenum cofactor	sagi01_40466	(at5g55130 : 65.1) putative molybdopterin synthase sulphurylase (cnx5); "co-factor for nitrate, reductase and xanthine dehydrogenase 5" (CNX5); FUNCTIONS IN: Mo-molybdopterin cofactor sulfurase activity; INVOLVED IN: metabolic process; LOCATED IN: cellular_component unknown; EXPRESSED IN: 22 plant structures; EXPRESSED DURING: 13 growth stages; CONTAINS InterPro DOMAIN/s: Rhodanese-like (InterPro…	T
18.1	Co-factor and vitamine metabolism.molybdenum cofactor	sagi01_42922	(gnl|cdd|38301 : 48.1) no description available & (at4g10100 : 42.0) molybdenum cofactor synthesis family protein, similar to Molybdenum cofactor synthesis protein 2 small subunit (Molybdopterin- synthase small subunit) (MOCS2A) (MOCO1-A) (Swiss-Prot:O96033) (Homo sapiens); contains TIGRFAM TIGR01682: molybdopterin converting factor, subunit 1; sir loss-of-function mutants are resistant to sirtin…	T
18.1001	Co-factor and vitamine metabolism	nicotinate	Co-factor metabolism; energy misc	M
18.1002	Co-factor and vitamine metabolism	nicotinamide	Co-factor metabolism; energy misc	M
18.1003	Co-factor and vitamine metabolism	nad	Co-factor metabolism; energy misc	M
18.1004	Co-factor and vitamine metabolism	nadh	Co-factor metabolism; energy misc	M
18.1005	Co-factor and vitamine metabolism	nadp	Co-factor metabolism; energy misc	M
18.1006	Co-factor and vitamine metabolism	nadph	Co-factor metabolism; energy misc	M
18.1007	Co-factor and vitamine metabolism	ppi	Co-factor metabolism; energy misc	M
18.1008	Co-factor and vitamine metabolism	pantothenate		M
18.1009	Co-factor and vitamine metabolism.lumichrome	lumichrome	7,8-Dimethylalloxazine; Riboflavin metabolism	M
18.11	Co-factor and vitamine metabolism.lipoic acid
18.11	Co-factor and vitamine metabolism.lipoic acid	sagi01_140	(at5g08415 : 558.0) Radical SAM superfamily protein; FUNCTIONS IN: 4 iron, 4 sulfur cluster binding, lipoic acid synthase activity, iron-sulfur cluster binding, lipoate synthase activity, catalytic activity; INVOLVED IN: lipoic acid biosynthetic process, lipoate biosynthetic process, metabolic process; LOCATED IN: chloroplast; EXPRESSED IN: 24 plant structures; EXPRESSED DURING: 15 growth stages;…	T
18.11	Co-factor and vitamine metabolism.lipoic acid	sagi01_537	(at2g20860 : 530.0) LIP1,Lipoic acid synthase,; LIPOIC ACID SYNTHASE 1 (LIP1); FUNCTIONS IN: lipoic acid synthase activity; INVOLVED IN: lipoic acid biosynthetic process, glycine catabolic process; LOCATED IN: mitochondrion, mitochondrial matrix; EXPRESSED IN: 24 plant structures; EXPRESSED DURING: 15 growth stages; CONTAINS InterPro DOMAIN/s: Aldolase-type TIM barrel (InterPro:IPR013785), Lipoat…	T
18.12	Co-factor and vitamine metabolism.NADH kinase
18.12	Co-factor and vitamine metabolism.NADH kinase	sagi01_36219	(q6eqg2|nadhk_orysa : 103.0) Probable NADH kinase (EC 2.7.1.86) - Oryza sativa (Rice) & (at1g78590 : 82.0) Encodes a NADH kinase which can synthesize NADPH from NADH; also utilizes NAD+ as substrate although NADH is the preferred substrate.; NAD(H) kinase 3 (NADK3); CONTAINS InterPro DOMAIN/s: ATP-NAD kinase, PpnK-type, alpha/beta (InterPro:IPR017438), ATP-NAD kinase, PpnK-type (InterPro:IPR01606…	T
18.12	Co-factor and vitamine metabolism.NADH kinase	sagi01_47570	(gnl|cdd|38301 : 56.6) no description available & (q6eqg2|nadhk_orysa : 37.0) Probable NADH kinase (EC 2.7.1.86) - Oryza sativa (Rice) & (gnl|cdd|34516 : 35.4) no description available & (at1g78590 : 31.6) Encodes a NADH kinase which can synthesize NADPH from NADH; also utilizes NAD+ as substrate although NADH is the preferred substrate.; NAD(H) kinase 3 (NADK3); CONTAINS InterPro DOMAIN/s: ATP-N…	T
18.13	Co-factor and vitamine metabolism.isochorismatase	sagi01_10235	(at3g16190 : 286.0) Isochorismatase family protein; FUNCTIONS IN: catalytic activity; INVOLVED IN: metabolic process; LOCATED IN: cellular_component unknown; EXPRESSED IN: 23 plant structures; EXPRESSED DURING: 14 growth stages; CONTAINS InterPro DOMAIN/s: Isochorismatase-like (InterPro:IPR000868); BEST Arabidopsis thaliana protein match is: nicotinamidase 2 (TAIR:AT5G23230.1); Has 6935 Blast hit…	T
18.13	Co-factor and vitamine metabolism.isochorismatase	sagi01_2909	(loc_os02g17640.1 : 100.0) no description available & (at3g16190 : 98.2) Isochorismatase family protein; FUNCTIONS IN: catalytic activity; INVOLVED IN: metabolic process; LOCATED IN: cellular_component unknown; EXPRESSED IN: 23 plant structures; EXPRESSED DURING: 14 growth stages; CONTAINS InterPro DOMAIN/s: Isochorismatase-like (InterPro:IPR000868); BEST Arabidopsis thaliana protein match is: ni…	T
18.13	Co-factor and vitamine metabolism.isochorismatase	sagi01_42274	(at3g16190 : 183.0) Isochorismatase family protein; FUNCTIONS IN: catalytic activity; INVOLVED IN: metabolic process; LOCATED IN: cellular_component unknown; EXPRESSED IN: 23 plant structures; EXPRESSED DURING: 14 growth stages; CONTAINS InterPro DOMAIN/s: Isochorismatase-like (InterPro:IPR000868); BEST Arabidopsis thaliana protein match is: nicotinamidase 2 (TAIR:AT5G23230.1); Has 6935 Blast hit…	T
18.2	Co-factor and vitamine metabolism.thiamine
18.2	Co-factor and vitamine metabolism.thiamine	sagi01_21965	(o23787|thi4_citsi : 501.0) Thiazole biosynthetic enzyme, chloroplast precursor - Citrus sinensis (Sweet orange) & (at5g54770 : 476.0) Encodes a thiamine biosynthetic gene that has a dual function in thiamine biosynthesis and mitochondrial DNA damage tolerance. It appears to be involved in producing the thiazole portion of thiamine (vitamin B1). A crystal structure of the protein reveals that it …	T
18.2	Co-factor and vitamine metabolism.thiamine	sagi01_26018	(at3g24030 : 345.0) hydroxyethylthiazole kinase family protein; FUNCTIONS IN: catalytic activity, hydroxyethylthiazole kinase activity; INVOLVED IN: thiamin biosynthetic process; LOCATED IN: cellular_component unknown; EXPRESSED IN: 22 plant structures; EXPRESSED DURING: 13 growth stages; CONTAINS InterPro DOMAIN/s: Hydroxyethylthiazole kinase (InterPro:IPR000417), Hydroxyethylthiazole kinase, mo…	T
18.2	Co-factor and vitamine metabolism.thiamine	sagi01_7735	(at2g29630 : 1115.0) thiaminC (THIC); CONTAINS InterPro DOMAIN/s: Thiamine biosynthesis protein ThiC (InterPro:IPR002817). & (loc_os03g47610.8 : 1098.0) no description available & (chl4|522572 : 774.0) no description available & (ipr002817 : 447.569) Thiamine biosynthesis protein ThiC & (gnl|cdd|36433 : 51.2) no description available & (gnl|cdd|34516 : 45.8) no description available & (reliabilit…	T
18.3	Co-factor and vitamine metabolism.riboflavin	sagi01_11822	(at5g08340 : 278.0) Nucleotidylyl transferase superfamily protein; FUNCTIONS IN: FMN adenylyltransferase activity; INVOLVED IN: riboflavin biosynthetic process; LOCATED IN: cellular_component unknown; EXPRESSED IN: 22 plant structures; EXPRESSED DURING: 14 growth stages; CONTAINS InterPro DOMAIN/s: Rossmann-like alpha/beta/alpha sandwich fold (InterPro:IPR014729), FAD synthetase (InterPro:IPR0158…	T
18.3	Co-factor and vitamine metabolism.riboflavin	sagi01_12019	(gnl|cdd|38301 : 46.9) no description available & (gnl|cdd|33637 : 43.8) no description available & (at5g23330 : 32.0) Nucleotidylyl transferase superfamily protein; FUNCTIONS IN: FMN adenylyltransferase activity; INVOLVED IN: riboflavin biosynthetic process; EXPRESSED IN: 13 plant structures; EXPRESSED DURING: 4 anthesis, F mature embryo stage, petal differentiation and expansion stage, E expand…	T
18.3	Co-factor and vitamine metabolism.riboflavin	sagi01_20799	(at4g21470 : 449.0) Bifunctional enzyme that catalyzes hydrolysis of FMN to riboflavin, and phosphorylation of riboflavin to FMN.; riboflavin kinase/FMN hydrolase (FMN/FHY); FUNCTIONS IN: riboflavin kinase activity, FMN adenylyltransferase activity; INVOLVED IN: riboflavin biosynthetic process, metabolic process; LOCATED IN: endomembrane system; EXPRESSED IN: 22 plant structures; EXPRESSED DURING…	T
18.3	Co-factor and vitamine metabolism.riboflavin	sagi01_31485	(at5g08340 : 63.5) Nucleotidylyl transferase superfamily protein; FUNCTIONS IN: FMN adenylyltransferase activity; INVOLVED IN: riboflavin biosynthetic process; LOCATED IN: cellular_component unknown; EXPRESSED IN: 22 plant structures; EXPRESSED DURING: 14 growth stages; CONTAINS InterPro DOMAIN/s: Rossmann-like alpha/beta/alpha sandwich fold (InterPro:IPR014729), FAD synthetase (InterPro:IPR01586…	T
18.3	Co-factor and vitamine metabolism.riboflavin	sagi01_32818	(at4g21470 : 107.0) Bifunctional enzyme that catalyzes hydrolysis of FMN to riboflavin, and phosphorylation of riboflavin to FMN.; riboflavin kinase/FMN hydrolase (FMN/FHY); FUNCTIONS IN: riboflavin kinase activity, FMN adenylyltransferase activity; INVOLVED IN: riboflavin biosynthetic process, metabolic process; LOCATED IN: endomembrane system; EXPRESSED IN: 22 plant structures; EXPRESSED DURING…	T
18.3	Co-factor and vitamine metabolism.riboflavin	sagi01_36549	(at4g21470 : 96.7) Bifunctional enzyme that catalyzes hydrolysis of FMN to riboflavin, and phosphorylation of riboflavin to FMN.; riboflavin kinase/FMN hydrolase (FMN/FHY); FUNCTIONS IN: riboflavin kinase activity, FMN adenylyltransferase activity; INVOLVED IN: riboflavin biosynthetic process, metabolic process; LOCATED IN: endomembrane system; EXPRESSED IN: 22 plant structures; EXPRESSED DURING:…	T
18.4	Co-factor and vitamine metabolism.pantothenate
18.5	Co-factor and vitamine metabolism.folate & vitamine K
18.5	Co-factor and vitamine metabolism.folate & vitamine K	sagi01_12245	(gnl|cdd|38301 : 49.6) no description available & (gnl|cdd|34516 : 39.2) no description available & (at5g66120 : 32.0) 3-dehydroquinate synthase, putative; FUNCTIONS IN: 3-dehydroquinate synthase activity; INVOLVED IN: aromatic amino acid family biosynthetic process; LOCATED IN: chloroplast; EXPRESSED IN: 23 plant structures; EXPRESSED DURING: 14 growth stages; CONTAINS InterPro DOMAIN/s: 3-dehyd…	T
18.6	Co-factor and vitamine metabolism.biotin	sagi01_17359	(loc_os12g32230.3 : 98.2) no description available & (at2g31955 : 96.7) COFACTOR OF NITRATE REDUCTASE AND XANTHINE DEHYDROGENASE 2. Encodes a protein involved in molybdenum cofactor biosynthesis. Homologous to E.coli moaA. Expression is abundant in all tissues examined, particularly in roots. Appears to have targeting signals for chloroplast or mitochondria.; cofactor of nitrate reductase and xan…	T
18.6	Co-factor and vitamine metabolism.biotin	sagi01_26529	(at2g31955 : 133.0) COFACTOR OF NITRATE REDUCTASE AND XANTHINE DEHYDROGENASE 2. Encodes a protein involved in molybdenum cofactor biosynthesis. Homologous to E.coli moaA. Expression is abundant in all tissues examined, particularly in roots. Appears to have targeting signals for chloroplast or mitochondria.; cofactor of nitrate reductase and xanthine dehydrogenase 2 (CNX2); CONTAINS InterPro DOMA…	T
18.6	Co-factor and vitamine metabolism.biotin	sagi01_32916	(at1g22800 : 487.0) S-adenosyl-L-methionine-dependent methyltransferases superfamily protein; FUNCTIONS IN: methyltransferase activity; INVOLVED IN: metabolic process; LOCATED IN: cellular_component unknown; EXPRESSED IN: 23 plant structures; EXPRESSED DURING: 16 growth stages; CONTAINS InterPro DOMAIN/s: Methyltransferase type 11 (InterPro:IPR013216); Has 2362 Blast hits to 2362 proteins in 955 …	T
18.6	Co-factor and vitamine metabolism.biotin	sagi01_5593	(at2g31955 : 191.0) COFACTOR OF NITRATE REDUCTASE AND XANTHINE DEHYDROGENASE 2. Encodes a protein involved in molybdenum cofactor biosynthesis. Homologous to E.coli moaA. Expression is abundant in all tissues examined, particularly in roots. Appears to have targeting signals for chloroplast or mitochondria.; cofactor of nitrate reductase and xanthine dehydrogenase 2 (CNX2); CONTAINS InterPro DOMA…	T
18.7	Co-factor and vitamine metabolism.iron-sulphur clusters	sagi01_13185	(loc_os03g11990.3 : 147.0) no description available & (at4g26500 : 125.0) Sulfur acceptor that interacts with and activates the cysteine desulfurases, AtSufS in plastids and AtNifS1 in mitochondria, and both activations are vital during embryogenesis. Dual localization in mitochondria and chloroplasts. Involved in Fe-S cluster biogenesis in mitochondria and plastids. Expressed in all major tissue…	T
18.7	Co-factor and vitamine metabolism.iron-sulphur clusters	sagi01_13423	(loc_os04g40880.2 : 563.0) no description available & (at5g50960 : 548.0) Highly similar to Saccharomyces cerevisiae NBP35, locus YGL091C. Cytosolic protein that homodimerizes and can assemble both 4Fe-4S - type and 2Fe-2S - type clusters on its amino terminal and carboxy therminal respectively. Null mutants are embryo lethal.; nucleotide binding protein 35 (NBP35); CONTAINS InterPro DOMAIN/s: Mr…	T
18.7	Co-factor and vitamine metabolism.iron-sulphur clusters	sagi01_14240	(loc_os12g19304.4 : 175.0) no description available & (at5g50210 : 167.0) Encodes an Fe-S binding protein with quinolinate synthase (QS) activity and cysteine desulfurase activator activity. The QS activity was demonstrated by functional complementation of corresponding E. coli mutants and complementation of embryo-lethal phenotypes of the QS homozygous null allele in Arabidopsis. The SufE domain…	T
[truncated: 60,266 more rows]
