# Supplementary material for: RNA-Seq analysis identifies key genes associated with haustorial development in the root hemiparasite Santalum album
Source: Front Plant Sci. 2015 Sep 1;6:661. doi: 10.3389/fpls.2015.00661 (PMC4555033; doi:10.3389/fpls.2015.00661)
Supplement: Table S2 — Differentially expressed genes mapped to the SAGI_Mapman. [file Table2.XLS]

## Sheet: Sheet1
Table S2. Differentially expressed genes mapped to the SAGI_Mapman
IDENTIFIER	log (pre/R)	log(post/pre)	log(post/R)
SaGI01_1	0.21	-0.52	-0.31
SaGI01_2	0.27	-0.59	-0.33
SaGI01_3	-0.11	-0.2	-0.31
SaGI01_4	0.05	-0.31	-0.26
SaGI01_5	0	-0.35	-0.36
SaGI01_6	0.25	0.85	1.09
SaGI01_7	0.09	0.03	0.12
SaGI01_8	0.24	-0.09	0.16
SaGI01_9	0.37	-0.42	-0.05
SaGI01_10	0.2	-0.54	-0.34
SaGI01_11	0.3	-0.39	-0.08
SaGI01_12	0.14	-0.29	-0.15
SaGI01_13	0.07	0.17	0.24
SaGI01_14	0.28	-1.34	-1.06
SaGI01_15	0.32	-0.76	-0.44
SaGI01_16	0.4	-0.25	0.15
SaGI01_17	-1.56	0.28	-1.28
SaGI01_18	-0.44	0.13	-0.3
SaGI01_19	-0.08	-0.24	-0.32
SaGI01_20	0.32	0.01	0.33
SaGI01_21	0.18	-0.7	-0.52
SaGI01_22	0.5	-1.51	-1.02
SaGI01_23	0.1	0.07	0.17
SaGI01_24	-0.16	0.01	-0.15
SaGI01_25	0.11	-0.12	-0.01
SaGI01_26	-0.24	0.72	0.47
SaGI01_27	0	0.28	0.28
SaGI01_28	0.24	-0.11	0.13
SaGI01_29	-0.19	-0.15	-0.34
SaGI01_30	-0.89	1.33	0.44
SaGI01_31	0.42	-0.22	0.2
SaGI01_32	0.3	-0.56	-0.26
SaGI01_33	0.37	-1.19	-0.82
SaGI01_34	0.08	-0.09	0
SaGI01_35	-0.46	0.72	0.26
SaGI01_36	0.7	0.25	0.95
SaGI01_37	-0.38	0.21	-0.17
SaGI01_38	0.34	0.52	0.86
SaGI01_39	0.54	-0.14	0.4
SaGI01_40	0.07	-0.37	-0.3
SaGI01_41	-0.08	0.03	-0.05
SaGI01_42	0.26	-0.39	-0.14
SaGI01_43	-0.06	-0.68	-0.74
SaGI01_44	-0.01	-0.92	-0.93
SaGI01_45	0.01	-0.08	-0.07
SaGI01_46	-0.07	0.02	-0.05
SaGI01_47	-0.14	-0.74	-0.88
SaGI01_48	0.68	-0.01	0.67
SaGI01_49	0.05	-0.69	-0.64
SaGI01_50	0.1	-0.09	0.02
SaGI01_51	0.22	-0.54	-0.31
SaGI01_52	0.31	-0.63	-0.32
SaGI01_53	0.23	-0.28	-0.05
SaGI01_54	-0.42	-0.12	-0.54
SaGI01_55	0.25	-0.61	-0.36
SaGI01_56	0.57	-0.25	0.32
SaGI01_57	0.44	-0.94	-0.49
SaGI01_58	0.11	-0.19	-0.08
SaGI01_59	0.46	-0.95	-0.48
SaGI01_60	0.17	-0.73	-0.56
SaGI01_61	0.17	-0.63	-0.46
SaGI01_62	-0.06	-0.8	-0.86
SaGI01_63	0.16	-0.26	-0.1
SaGI01_64	0.43	-1.97	-1.54
SaGI01_65	-0.63	2.27	1.64
SaGI01_66	0.29	-0.13	0.16
SaGI01_67	0.01	0.64	0.65
SaGI01_68	0.14	-0.62	-0.48
SaGI01_69	0.05	0.14	0.19
SaGI01_70	-0.08	0.21	0.13
SaGI01_71	0.15	-0.33	-0.18
SaGI01_72	0.21	-0.62	-0.41
SaGI01_73	0.45	-0.59	-0.14
SaGI01_74	0.12	-0.05	0.07
SaGI01_75	0.44	-0.49	-0.05
SaGI01_76	-0.12	-0.37	-0.5
SaGI01_77	0.1	-0.68	-0.58
SaGI01_78	0.35	-0.27	0.08
SaGI01_79	0.16	0	0.16
SaGI01_80	0.58	-1.18	-0.6
SaGI01_81	0.64	0.44	1.08
SaGI01_82	0	-0.08	-0.08
SaGI01_83	0.01	-1.12	-1.11
SaGI01_84	-0.03	-1.18	-1.21
SaGI01_85	-0.3	0.18	-0.12
SaGI01_86	0.13	-0.02	0.11
SaGI01_87	-0.03	-0.41	-0.44
SaGI01_88	-0.44	0.59	0.15
SaGI01_89	-0.14	0.68	0.54
SaGI01_90	0.54	0.27	0.81
SaGI01_91	-0.16	-0.7	-0.85
SaGI01_92	0.53	-0.6	-0.07
SaGI01_93	0.16	-0.05	0.11
SaGI01_94	-0.31	-0.61	-0.92
SaGI01_95	-0.13	0.55	0.42
SaGI01_96	-0.62	0.08	-0.53
SaGI01_97	-0.38	0.24	-0.14
SaGI01_98	0.41	-0.6	-0.19
SaGI01_99	-0.3	-0.03	-0.33
SaGI01_100	0.85	-0.23	0.62
SaGI01_101	0.23	0.62	0.85
SaGI01_102	-0.8	0.81	0.01
SaGI01_103	1.72	-0.29	1.43
SaGI01_104	-0.28	-0.06	-0.34
SaGI01_105	-0.3	0.14	-0.16
SaGI01_106	0.51	-0.8	-0.28
SaGI01_107	0.84	-1.58	-0.74
SaGI01_108	-0.07	-0.77	-0.84
SaGI01_109	0.32	0.01	0.33
SaGI01_110	0.42	-1.24	-0.82
SaGI01_111	-0.28	0.33	0.04
SaGI01_112	0.03	-0.27	-0.25
SaGI01_113	0.16	-0.79	-0.62
SaGI01_114	0.04	0.31	0.35
SaGI01_115	0.69	-1.48	-0.79
SaGI01_116	-0.13	0.26	0.13
SaGI01_117	0.06	0.13	0.19
SaGI01_118	0.13	0.78	0.91
SaGI01_119	0.28	-0.8	-0.52
SaGI01_120	-0.71	0.19	-0.53
SaGI01_121	0.96	0.66	1.62
SaGI01_122	-0.08	0	-0.07
SaGI01_123	-0.07	-0.38	-0.45
SaGI01_124	-0.15	0	-0.16
SaGI01_125	-0.36	-0.5	-0.86
SaGI01_126	0.03	-0.53	-0.5
SaGI01_127	-0.16	0.62	0.45
SaGI01_128	-0.1	0.62	0.52
SaGI01_129	-0.11	0.19	0.08
SaGI01_130	-0.13	-0.01	-0.14
SaGI01_131	-0.4	0.07	-0.33
SaGI01_132	0.71	0.39	1.11
SaGI01_133	0.19	-1.59	-1.39
SaGI01_134	0.06	-0.23	-0.17
SaGI01_135	-0.61	0.93	0.33
SaGI01_136	-0.33	0.38	0.05
SaGI01_137	-0.03	-0.31	-0.34
SaGI01_138	0.69	-1.02	-0.33
SaGI01_139	-0.04	0.03	-0.01
SaGI01_140	0.4	-0.85	-0.45
SaGI01_141	-0.64	0.38	-0.26
SaGI01_142	-0.55	0.49	-0.05
SaGI01_143	0.32	0.33	0.65
SaGI01_144	-1.93	-0.03	-1.95
SaGI01_145	0.9	-0.46	0.43
SaGI01_146	0.19	-0.73	-0.54
SaGI01_147	-0.46	0.43	-0.03
SaGI01_148	0.23	-0.77	-0.54
SaGI01_149	0.06	-0.31	-0.25
SaGI01_150	-0.17	-0.35	-0.52
SaGI01_151	0.23	-1.43	-1.19
SaGI01_152	-0.21	0.42	0.22
SaGI01_153	0.13	-0.44	-0.31
SaGI01_154	-1.72	0.85	-0.87
SaGI01_155	1.16	-0.89	0.28
SaGI01_156	0.07	0.64	0.72
SaGI01_157	-0.34	-0.42	-0.76
SaGI01_158	-1.15	-0.84	-1.98
SaGI01_159	-0.17	-1.18	-1.35
SaGI01_160	-0.45	0.64	0.18
SaGI01_161	0.57	0.42	0.99
SaGI01_162	0.28	-1.43	-1.15
SaGI01_163	9.65	4.16	13.81
SaGI01_164	0.61	-0.87	-0.25
SaGI01_165	-0.65	1.01	0.36
SaGI01_166	0.08	0.09	0.18
SaGI01_167	0.63	-1.71	-1.08
SaGI01_168	0.65	-0.12	0.53
SaGI01_169	-0.19	-0.23	-0.42
SaGI01_170	0.16	-0.69	-0.53
SaGI01_171	0.43	-0.71	-0.29
SaGI01_172	-0.19	-0.93	-1.12
SaGI01_173	0.8	0.38	1.18
SaGI01_174	-1.14	0.7	-0.44
SaGI01_175	0.27	-0.28	-0.01
SaGI01_176	-0.99	-1.39	-2.37
SaGI01_177	0.33	-1.08	-0.75
SaGI01_178	0.06	1.86	1.92
SaGI01_179	-0.23	1.15	0.91
SaGI01_180	0	-0.04	-0.04
SaGI01_181	0.44	-1.09	-0.65
SaGI01_182	0.87	0.06	0.94
SaGI01_183	-0.93	1.2	0.26
SaGI01_184	0.06	-0.63	-0.57
SaGI01_185	0.36	-1.56	-1.2
SaGI01_186	0.25	0.14	0.39
SaGI01_187	0.46	-1.82	-1.35
SaGI01_188	0.28	-0.28	0
SaGI01_189	0.37	-0.51	-0.14
SaGI01_190	0.11	-0.11	0
SaGI01_191	-0.04	-0.47	-0.51
SaGI01_192	1.24	-1.77	-0.53
SaGI01_193	0.03	-1.04	-1.01
SaGI01_194	0.07	1.29	1.36
SaGI01_195	-0.16	0.9	0.74
SaGI01_196	-0.28	0.52	0.24
SaGI01_197	0.58	-1.35	-0.77
SaGI01_198	0.17	-1.3	-1.12
SaGI01_199	0.38	-1.12	-0.74
SaGI01_200	0.3	-0.43	-0.13
SaGI01_201	0.33	-0.28	0.05
SaGI01_202	0.61	-0.31	0.3
SaGI01_203	-0.1	-0.04	-0.14
SaGI01_204	-2.04	-2.62	-4.67
SaGI01_205	0.76	-0.54	0.22
SaGI01_206	0.21	0.05	0.26
SaGI01_207	0.75	-1.4	-0.65
SaGI01_208	0.03	-0.68	-0.66
SaGI01_209	-2.04	-0.01	-2.06
SaGI01_210	-1.19	-0.09	-1.29
SaGI01_211	-0.03	1.15	1.12
SaGI01_212	0.57	-1	-0.43
SaGI01_213	0.1	0.02	0.12
SaGI01_214	0.46	-0.74	-0.27
SaGI01_215	0.06	0.58	0.64
SaGI01_216	0.04	-0.93	-0.89
SaGI01_217	0.45	-0.68	-0.23
SaGI01_218	0.39	-0.47	-0.09
SaGI01_219	0.1	-0.54	-0.44
SaGI01_220	0.5	-1.27	-0.76
SaGI01_221	0.03	-0.3	-0.27
SaGI01_222	0.23	-0.25	-0.02
SaGI01_223	0.92	-0.43	0.49
SaGI01_224	-0.02	0.17	0.14
SaGI01_225	-0.06	-0.11	-0.17
SaGI01_226	0.35	-0.75	-0.4
SaGI01_227	0.06	0.01	0.07
SaGI01_228	-0.51	-0.38	-0.89
SaGI01_229	-0.06	-0.51	-0.57
SaGI01_230	-0.14	0.2	0.06
SaGI01_231	-0.23	0.93	0.7
SaGI01_232	0.35	-0.71	-0.36
SaGI01_233	-0.38	-0.79	-1.17
SaGI01_234	-0.01	0.28	0.27
SaGI01_235	0.6	-0.03	0.57
SaGI01_236	-0.04	-0.19	-0.23
SaGI01_237	-0.13	0.85	0.72
SaGI01_238	0.05	-0.14	-0.09
SaGI01_239	-0.21	0.23	0.02
SaGI01_240	0.01	-0.11	-0.1
SaGI01_241	-0.07	-0.53	-0.59
SaGI01_242	0.1	-0.02	0.07
SaGI01_243	0.02	-0.58	-0.56
SaGI01_244	0.15	-0.43	-0.28
SaGI01_245	0.05	-0.08	-0.03
SaGI01_246	0	-0.23	-0.23
SaGI01_247	0.14	-0.57	-0.43
SaGI01_248	-0.17	0.18	0.01
SaGI01_249	-0.15	0.34	0.2
SaGI01_250	-0.32	-0.92	-1.25
SaGI01_251	0.15	-0.1	0.04
SaGI01_252	-0.04	-0.04	-0.08
SaGI01_253	-0.54	-0.08	-0.62
SaGI01_254	0.42	-1.08	-0.66
SaGI01_255	0.3	-0.56	-0.25
SaGI01_256	0.22	1.25	1.47
SaGI01_257	0.24	-0.09	0.15
SaGI01_258	-0.39	-1.2	-1.58
SaGI01_259	-0.14	-0.33	-0.47
SaGI01_260	0.03	-0.27	-0.25
SaGI01_261	-0.19	0.37	0.18
SaGI01_262	0.02	-0.43	-0.41
SaGI01_263	0.11	-0.15	-0.04
SaGI01_264	-0.03	0.2	0.17
SaGI01_265	1.02	-1.38	-0.36
SaGI01_266	0.25	-0.67	-0.42
SaGI01_267	0.2	-0.68	-0.48
SaGI01_268	0.12	-0.42	-0.3
SaGI01_269	0.15	-0.66	-0.51
SaGI01_270	-0.02	-0.37	-0.39
SaGI01_271	0.73	-0.26	0.47
SaGI01_272	0.57	-0.06	0.5
SaGI01_273	0.04	-0.17	-0.13
SaGI01_274	0.13	-0.36	-0.23
SaGI01_275	-0.09	-0.41	-0.5
SaGI01_276	0.23	0.02	0.25
SaGI01_277	0.57	-1.42	-0.85
SaGI01_278	0.24	-0.08	0.16
SaGI01_279	-0.05	-0.39	-0.44
SaGI01_280	0.06	-0.44	-0.38
SaGI01_281	-0.01	-0.1	-0.11
SaGI01_282	-0.92	3.03	2.1
SaGI01_283	0.16	0.99	1.15
SaGI01_284	-0.1	-0.52	-0.62
SaGI01_285	0.28	-0.14	0.14
SaGI01_286	0.06	0.16	0.22
SaGI01_287	-0.51	-0.02	-0.53
SaGI01_288	-0.08	-0.04	-0.12
SaGI01_289	-0.11	-0.42	-0.53
SaGI01_290	0.79	-0.02	0.77
SaGI01_291	-0.11	-0.31	-0.42
SaGI01_292	0.48	-0.7	-0.22
SaGI01_293	0.59	-0.22	0.37
SaGI01_294	-0.02	0.04	0.02
SaGI01_295	-0.2	-0.3	-0.5
SaGI01_296	-0.23	-0.24	-0.47
SaGI01_297	-0.02	-0.2	-0.22
SaGI01_298	0.02	-0.52	-0.5
SaGI01_299	0.12	-0.29	-0.17
SaGI01_300	0.67	-0.26	0.41
SaGI01_301	0.1	-0.35	-0.26
SaGI01_302	-0.11	-0.19	-0.3
SaGI01_303	-0.1	-0.17	-0.27
SaGI01_304	-0.5	0.65	0.15
SaGI01_305	-1.96	-0.72	-2.69
SaGI01_306	0.24	-0.59	-0.35
SaGI01_307	0.04	-0.06	-0.03
SaGI01_308	0.58	-0.56	0.02
SaGI01_309	0.24	-0.34	-0.1
SaGI01_310	0	0.08	0.09
SaGI01_311	-0.47	-0.45	-0.92
SaGI01_312	0.15	-0.26	-0.11
SaGI01_313	0.04	0.01	0.05
SaGI01_314	0.26	-0.09	0.17
SaGI01_315	1.04	0.08	1.12
SaGI01_316	-0.14	-0.14	-0.27
SaGI01_317	-0.5	0.34	-0.16
SaGI01_318	0.38	-0.42	-0.04
SaGI01_319	-0.26	0.28	0.02
SaGI01_320	0.17	0.13	0.3
SaGI01_321	0.06	-0.23	-0.17
SaGI01_322	0.08	-0.28	-0.21
SaGI01_323	1.73	-1.3	0.43
SaGI01_324	-0.14	-0.06	-0.2
SaGI01_325	0.54	-1.4	-0.87
SaGI01_326	-0.28	-0.65	-0.93
SaGI01_327	0.19	-0.36	-0.17
SaGI01_328	-0.48	0.48	0
SaGI01_329	0.06	-0.12	-0.06
SaGI01_330	-0.12	0.14	0.02
SaGI01_331	0.22	-0.23	-0.01
SaGI01_332	0.03	0.3	0.33
SaGI01_333	0.06	-0.13	-0.07
SaGI01_334	0.28	0.03	0.31
SaGI01_335	0	0.48	0.48
SaGI01_336	0.13	-0.43	-0.3
SaGI01_337	-0.26	-0.15	-0.41
SaGI01_338	0.38	-0.51	-0.13
SaGI01_339	0.19	-0.28	-0.1
SaGI01_340	-0.04	0.31	0.27
SaGI01_341	0.27	-0.52	-0.26
SaGI01_342	0.18	-0.07	0.1
SaGI01_343	1.86	0.03	1.9
SaGI01_344	-0.61	0.37	-0.25
SaGI01_345	0.2	-0.13	0.07
SaGI01_346	-0.5	-0.07	-0.57
SaGI01_347	0.6	-0.46	0.14
SaGI01_348	1.73	-1.07	0.66
SaGI01_349	-0.12	-0.78	-0.9
SaGI01_350	0.2	0.32	0.52
SaGI01_351	0.07	0.26	0.33
SaGI01_352	0.11	0.02	0.13
SaGI01_353	-0.06	0.08	0.03
SaGI01_354	0.21	-0.56	-0.35
SaGI01_355	0.63	-1.18	-0.55
SaGI01_356	-0.27	0.38	0.11
SaGI01_357	-0.56	0.74	0.18
SaGI01_358	0.2	0.1	0.3
SaGI01_359	0.07	0.13	0.2
SaGI01_360	-0.27	0.48	0.21
SaGI01_361	-0.44	-0.27	-0.71
SaGI01_362	-0.21	0.57	0.36
SaGI01_363	0.44	-0.92	-0.48
SaGI01_364	1.29	1.14	2.42
SaGI01_365	-1.05	0.71	-0.35
SaGI01_366	0.43	-1.22	-0.79
SaGI01_367	-0.19	0.34	0.15
SaGI01_368	-0.05	-0.12	-0.17
SaGI01_369	0.43	-0.82	-0.38
SaGI01_370	-0.62	-0.25	-0.88
SaGI01_371	-0.27	-0.25	-0.52
SaGI01_372	0.32	-0.45	-0.13
SaGI01_373	0.13	-0.23	-0.1
SaGI01_374	0.21	-0.15	0.07
SaGI01_375	0.03	-0.08	-0.05
SaGI01_376	-0.02	0.19	0.18
SaGI01_377	0.15	-0.59	-0.45
SaGI01_378	0.08	-0.39	-0.31
SaGI01_379	-0.16	-0.1	-0.27
SaGI01_380	0.28	0.39	0.67
SaGI01_381	0.1	-0.16	-0.05
SaGI01_382	0.23	-0.44	-0.21
SaGI01_383	-0.6	-1.46	-2.06
SaGI01_384	0.18	-0.5	-0.32
SaGI01_385	0.42	-0.28	0.15
SaGI01_386	-0.73	-1.47	-2.2
SaGI01_387	0.17	-0.58	-0.42
SaGI01_388	-0.24	-0.53	-0.77
SaGI01_389	0.18	-0.08	0.11
SaGI01_390	0.56	-1.22	-0.66
SaGI01_391	0.46	-1.05	-0.59
SaGI01_392	0.19	-0.07	0.13
SaGI01_393	0.72	-0.57	0.15
SaGI01_394	-0.32	0.44	0.12
SaGI01_395	1.98	-0.22	1.76
SaGI01_396	-0.05	-0.17	-0.22
SaGI01_397	-0.1	0.32	0.22
SaGI01_398	-0.9	-2.27	-3.16
SaGI01_399	-0.28	-0.27	-0.54
SaGI01_400	0.03	-0.01	0.02
SaGI01_401	0.23	-0.7	-0.47
SaGI01_402	0.02	0.21	0.23
SaGI01_403	0.14	-0.15	-0.01
SaGI01_404	0.4	-0.23	0.17
SaGI01_405	-0.55	0.05	-0.5
SaGI01_406	0.26	-0.29	-0.03
SaGI01_407	-0.41	0.73	0.32
SaGI01_408	-0.39	-0.22	-0.61
SaGI01_409	0.45	-0.68	-0.23
SaGI01_410	0.12	0.21	0.33
SaGI01_411	0.03	-0.25	-0.22
SaGI01_412	-0.49	-1.2	-1.69
SaGI01_413	-0.01	0.2	0.19
SaGI01_414	0.06	-0.06	0.01
SaGI01_415	-0.26	-0.66	-0.91
SaGI01_416	0.4	-0.22	0.18
SaGI01_417	0.1	-0.7	-0.59
SaGI01_418	0.09	1.18	1.27
SaGI01_419	0.36	-0.7	-0.33
SaGI01_420	0.13	-0.38	-0.25
SaGI01_421	-0.02	-0.57	-0.59
SaGI01_422	-0.38	0.78	0.4
SaGI01_423	0.05	-0.39	-0.34
SaGI01_424	0.25	-0.14	0.11
SaGI01_425	0.09	-1.96	-1.87
SaGI01_426	-0.27	-1.32	-1.58
SaGI01_427	0.28	-1.26	-0.98
SaGI01_428	0.52	-1.23	-0.71
SaGI01_429	0.12	-0.67	-0.55
SaGI01_430	0.14	-0.21	-0.07
SaGI01_431	-0.08	0.38	0.3
SaGI01_432	0.39	-0.4	-0.01
SaGI01_433	-0.17	2.14	1.98
SaGI01_434	-0.08	-0.56	-0.64
SaGI01_435	-0.19	-0.51	-0.7
SaGI01_436	-0.18	0.49	0.31
SaGI01_437	-0.23	0.38	0.15
SaGI01_438	0.59	-1.29	-0.7
SaGI01_439	0.15	-0.13	0.02
SaGI01_440	-0.02	-0.53	-0.55
SaGI01_441	0.01	0.22	0.23
SaGI01_442	0.09	-0.22	-0.13
SaGI01_443	0.61	-0.43	0.19
SaGI01_444	-0.04	-0.23	-0.27
SaGI01_445	-0.06	1.38	1.32
SaGI01_446	-0.16	0.1	-0.05
SaGI01_447	-0.23	0.03	-0.21
SaGI01_448	-0.07	-0.47	-0.54
SaGI01_449	0	-0.11	-0.11
SaGI01_450	0.28	-0.68	-0.4
SaGI01_451	0.09	-0.37	-0.27
SaGI01_452	-0.53	0.27	-0.25
SaGI01_453	0.33	-0.45	-0.13
SaGI01_454	0.03	0.13	0.16
SaGI01_455	0.41	0.05	0.47
SaGI01_456	0.17	-0.67	-0.5
SaGI01_457	0.1	0.42	0.53
SaGI01_458	-0.17	0.53	0.36
SaGI01_459	1.47	-1.26	0.21
SaGI01_460	-0.11	-0.53	-0.63
SaGI01_461	-0.01	0.09	0.08
SaGI01_462	1.31	-0.81	0.5
SaGI01_463	0.35	-0.76	-0.42
SaGI01_464	0.29	-0.37	-0.07
SaGI01_465	-0.43	0.02	-0.4
SaGI01_466	0.18	0.85	1.03
SaGI01_467	-0.12	0.18	0.06
SaGI01_468	-0.43	0.88	0.45
SaGI01_469	-0.75	-0.53	-1.28
SaGI01_470	-0.08	-0.01	-0.09
SaGI01_471	-0.12	0.54	0.42
SaGI01_472	0.78	0.43	1.21
SaGI01_473	0.05	-0.12	-0.07
SaGI01_474	0.13	-0.51	-0.38
SaGI01_475	1.49	-1.06	0.43
SaGI01_476	3.75	3.01	6.76
SaGI01_477	0.39	-0.97	-0.59
SaGI01_478	0.23	0.32	0.55
SaGI01_479	-0.32	0.07	-0.26
SaGI01_480	0.44	-1.1	-0.66
SaGI01_481	0.21	-0.27	-0.06
SaGI01_482	-0.04	-0.04	-0.09
SaGI01_483	0.18	-0.58	-0.41
SaGI01_484	0.17	-0.25	-0.08
SaGI01_485	-0.28	0.35	0.07
SaGI01_486	0.4	0	0.39
SaGI01_487	-0.97	1.05	0.08
SaGI01_488	-0.32	0.35	0.02
SaGI01_489	0.72	0.79	1.51
SaGI01_490	0.65	-0.2	0.45
SaGI01_491	0.12	2.05	2.16
SaGI01_492	-0.02	-0.17	-0.19
SaGI01_493	1.19	-0.78	0.41
SaGI01_494	0.32	-0.42	-0.1
SaGI01_495	0.03	0.15	0.18
SaGI01_496	0.16	-0.55	-0.39
SaGI01_497	0.16	-0.47	-0.31
SaGI01_498	0.14	-0.02	0.12
SaGI01_499	-0.63	0.68	0.05
SaGI01_500	-0.13	0.71	0.58
SaGI01_501	1.21	0.08	1.29
SaGI01_502	0.32	0.44	0.76
SaGI01_503	0.1	0.09	0.19
SaGI01_504	-0.89	-2.44	-3.33
SaGI01_505	0.02	0.42	0.45
SaGI01_506	0.01	-0.07	-0.06
SaGI01_507	0.43	-0.81	-0.39
SaGI01_508	-0.08	0.43	0.35
SaGI01_509	-1.16	0.2	-0.96
SaGI01_510	-0.14	-0.14	-0.28
SaGI01_511	0.04	0	0.04
SaGI01_512	0.8	-0.4	0.39
SaGI01_513	-0.72	-0.78	-1.5
SaGI01_514	-0.12	-0.04	-0.16
SaGI01_515	0.28	-0.28	0
SaGI01_516	-0.07	0.33	0.26
SaGI01_517	0.14	0.14	0.29
SaGI01_518	0.53	-1.15	-0.62
SaGI01_519	-0.11	-0.72	-0.83
SaGI01_520	-0.14	-0.12	-0.26
SaGI01_521	-1.54	1.1	-0.44
SaGI01_522	-0.1	0.26	0.16
SaGI01_523	-0.79	0.01	-0.78
SaGI01_524	0.49	0.1	0.59
SaGI01_525	0.1	-0.22	-0.12
SaGI01_526	0.4	-0.4	0
SaGI01_527	-0.25	-0.07	-0.32
SaGI01_528	-0.04	0.29	0.25
SaGI01_529	0.22	-0.67	-0.44
SaGI01_530	-0.01	-0.05	-0.06
SaGI01_531	0.04	-0.35	-0.32
SaGI01_532	0.49	-0.51	-0.02
SaGI01_533	0.06	-1.38	-1.32
SaGI01_534	0.66	-0.64	0.02
SaGI01_535	0.27	-0.69	-0.42
SaGI01_536	0.35	-0.01	0.34
SaGI01_537	0.05	-0.53	-0.48
SaGI01_538	-0.23	0.41	0.18
SaGI01_539	0.6	0.05	0.65
SaGI01_540	-0.22	-0.08	-0.3
SaGI01_541	-0.16	0.74	0.58
SaGI01_542	0.07	-0.02	0.05
SaGI01_543	0.55	-0.71	-0.15
SaGI01_544	0.61	-0.03	0.58
SaGI01_545	0.64	-1.46	-0.81
SaGI01_546	-0.3	0.32	0.02
SaGI01_547	0.49	-0.44	0.05
SaGI01_548	-0.12	0.34	0.22
SaGI01_549	-0.06	-0.11	-0.17
SaGI01_550	0.29	-0.12	0.17
SaGI01_551	0.1	-0.32	-0.22
SaGI01_552	-0.29	-0.18	-0.47
SaGI01_553	0.29	-0.16	0.13
SaGI01_554	0.33	-0.18	0.15
SaGI01_555	-1.7	-0.25	-1.95
SaGI01_556	1.09	-0.48	0.61
SaGI01_557	0.12	-0.18	-0.06
SaGI01_558	2.18	-0.71	1.46
SaGI01_559	0.2	0.41	0.61
SaGI01_560	0.74	-1.31	-0.57
SaGI01_561	-0.09	0.05	-0.03
SaGI01_562	0.13	0.32	0.45
SaGI01_563	0.32	-2.22	-1.9
SaGI01_564	0	-0.94	-0.94
SaGI01_565	0.16	0.19	0.35
SaGI01_566	0.9	-1.66	-0.76
SaGI01_567	0.56	-1.07	-0.51
SaGI01_568	-0.06	0.19	0.13
SaGI01_569	0.06	-0.67	-0.6
SaGI01_570	0.14	-0.33	-0.19
SaGI01_571	-0.75	-1.01	-1.76
SaGI01_572	0.24	0.8	1.03
SaGI01_573	0.81	-2.32	-1.5
SaGI01_574	0.04	0	0.04
SaGI01_575	-0.24	0.46	0.22
SaGI01_576	0.39	-0.62	-0.24
SaGI01_577	0.27	-0.29	-0.03
SaGI01_578	-0.35	0.81	0.46
SaGI01_579	-0.69	-0.24	-0.93
SaGI01_580	-0.51	0.82	0.31
SaGI01_581	-0.48	0.46	-0.02
SaGI01_582	1.88	-1.15	0.72
SaGI01_583	-0.03	0.06	0.04
SaGI01_584	1.36	-0.4	0.96
SaGI01_585	-0.13	-1.53	-1.67
SaGI01_586	0.34	-0.69	-0.35
SaGI01_587	0.2	1.47	1.68
SaGI01_588	-0.3	0.66	0.36
SaGI01_589	-0.62	0.85	0.23
SaGI01_590	0.44	-1.47	-1.03
SaGI01_591	0.67	-0.63	0.05
SaGI01_592	0.04	0.21	0.26
SaGI01_593	-0.21	-0.12	-0.34
SaGI01_594	0.3	0.18	0.48
SaGI01_595	-0.19	0.66	0.47
SaGI01_596	0.28	-0.26	0.02
SaGI01_597	0.72	-2.84	-2.11
SaGI01_598	0.75	0.18	0.94
SaGI01_599	0.47	-0.89	-0.42
SaGI01_600	-0.02	0.16	0.15
SaGI01_601	0.64	-1.52	-0.88
SaGI01_602	0.29	-0.18	0.11
SaGI01_603	-1.09	0.38	-0.71
SaGI01_604	-0.33	0.36	0.03
SaGI01_605	3.5	0.92	4.42
SaGI01_606	-0.05	-1.17	-1.22
SaGI01_607	-0.13	-0.22	-0.35
SaGI01_608	-0.08	0.08	0
SaGI01_609	-0.64	1.12	0.48
SaGI01_610	-0.33	0.88	0.55
SaGI01_611	0.13	-1	-0.87
SaGI01_612	-0.17	0.48	0.31
SaGI01_613	0.16	0.07	0.23
SaGI01_614	-0.16	-1.18	-1.34
SaGI01_615	-0.09	0.14	0.05
SaGI01_616	0.16	-0.07	0.09
SaGI01_617	0.6	-1.52	-0.92
SaGI01_618	4.06	0.64	4.7
SaGI01_619	-1.12	-1.81	-2.93
SaGI01_620	0.2	-1.17	-0.98
SaGI01_621	0.21	-1.09	-0.88
SaGI01_622	0.46	-1.25	-0.8
SaGI01_623	0.16	0.57	0.73
SaGI01_624	0.66	-0.56	0.1
SaGI01_625	-0.12	0.19	0.07
SaGI01_626	-0.17	0.04	-0.13
SaGI01_627	-0.04	0.36	0.32
SaGI01_628	0.47	-0.99	-0.52
SaGI01_629	-0.1	0.23	0.14
SaGI01_630	0.19	-0.1	0.09
SaGI01_631	-0.16	0.29	0.14
SaGI01_632	0.57	-0.99	-0.42
SaGI01_633	-0.35	0.39	0.04
SaGI01_634	-2.4	-0.05	-2.45
SaGI01_635	1.01	-0.22	0.79
SaGI01_636	-0.19	0.29	0.1
SaGI01_637	-0.37	0.04	-0.33
SaGI01_638	-0.37	0.43	0.06
SaGI01_639	0.43	-0.91	-0.48
SaGI01_640	0.49	-0.41	0.09
SaGI01_641	0.21	-0.05	0.16
SaGI01_642	0.24	-0.07	0.17
SaGI01_643	-0.12	0.97	0.85
SaGI01_644	0.24	-0.68	-0.43
SaGI01_645	0.39	-0.17	0.21
SaGI01_646	0.54	-0.41	0.13
SaGI01_647	-0.32	0.75	0.43
SaGI01_648	0.84	-1.8	-0.95
SaGI01_649	0.15	-0.31	-0.16
SaGI01_650	0.01	-0.09	-0.08
SaGI01_651	-0.25	-0.24	-0.49
SaGI01_652	0.17	-0.23	-0.06
SaGI01_653	1.45	0.51	1.96
SaGI01_654	0.53	-0.27	0.26
SaGI01_655	0.29	-1.12	-0.84
SaGI01_656	0.35	-0.46	-0.11
SaGI01_657	-0.05	0.95	0.9
SaGI01_658	0.07	-0.54	-0.47
SaGI01_659	-0.03	-0.54	-0.57
SaGI01_660	-0.14	0.41	0.27
SaGI01_661	0.4	-1.24	-0.84
SaGI01_662	0.49	-0.95	-0.46
SaGI01_663	-0.01	-0.85	-0.86
SaGI01_664	0.05	-0.12	-0.07
SaGI01_665	-2.4	-1.57	-3.98
SaGI01_666	-0.13	-0.2	-0.33
SaGI01_667	0.35	-0.18	0.17
SaGI01_668	0.18	0.01	0.19
SaGI01_669	0.42	-0.3	0.12
SaGI01_670	0.62	-0.4	0.22
SaGI01_671	-1.13	-1.84	-2.96
SaGI01_672	0.35	0.13	0.48
SaGI01_673	0.32	-0.72	-0.4
SaGI01_674	-0.24	-1.64	-1.87
SaGI01_675	-0.5	-1.53	-2.03
SaGI01_676	-0.44	0.36	-0.08
SaGI01_677	0.81	-1.83	-1.02
SaGI01_678	-0.29	1.09	0.79
SaGI01_679	0.53	-0.58	-0.05
SaGI01_680	0.02	0.22	0.24
SaGI01_681	0.31	-0.09	0.22
SaGI01_682	0.56	-1.9	-1.34
SaGI01_683	-0.31	1.86	1.55
SaGI01_684	0.13	-0.32	-0.19
SaGI01_685	1.9	-0.17	1.73
SaGI01_686	0.47	0.08	0.55
SaGI01_687	-0.32	0.38	0.06
SaGI01_688	-0.18	0.41	0.23
SaGI01_689	-0.26	0.08	-0.17
SaGI01_690	0.26	-0.29	-0.03
SaGI01_691	-0.75	0.12	-0.63
SaGI01_692	-0.25	0.35	0.1
SaGI01_693	0.64	-0.11	0.53
SaGI01_694	0.68	0.11	0.79
SaGI01_695	0.45	0.25	0.71
SaGI01_696	-0.21	0.8	0.59
SaGI01_697	0.04	-0.03	0.02
SaGI01_698	-0.59	2.82	2.23
SaGI01_699	0.34	-0.3	0.04
SaGI01_700	0.43	-0.82	-0.39
SaGI01_701	-0.19	0.15	-0.04
SaGI01_702	0.2	-0.5	-0.3
SaGI01_703	0.37	-0.72	-0.35
SaGI01_704	-0.06	0.33	0.27
SaGI01_705	-0.38	-0.82	-1.19
SaGI01_706	-0.12	-0.12	-0.25
SaGI01_707	0.35	0.12	0.48
SaGI01_708	-0.47	-0.03	-0.5
SaGI01_709	1.49	-0.68	0.8
SaGI01_710	0.21	-1.21	-1
SaGI01_711	0.24	-0.45	-0.21
SaGI01_712	0.52	0.31	0.82
SaGI01_713	-0.45	0.65	0.2
SaGI01_714	0.38	-0.78	-0.4
SaGI01_715	-0.43	-0.44	-0.87
SaGI01_716	-0.04	0.18	0.13
SaGI01_717	-0.16	0.93	0.77
SaGI01_718	0.33	-0.31	0.02
SaGI01_719	-0.35	0.37	0.03
SaGI01_720	-0.41	0.77	0.36
SaGI01_721	0.13	-1.42	-1.28
SaGI01_722	0.27	-0.65	-0.39
SaGI01_723	0.15	-0.73	-0.58
SaGI01_724	0.49	-0.88	-0.39
SaGI01_725	-1.3	-0.74	-2.04
SaGI01_726	-0.18	0.11	-0.07
SaGI01_727	0.06	-0.28	-0.22
SaGI01_728	0.74	-0.99	-0.25
SaGI01_729	0.09	0.13	0.22
SaGI01_730	-0.17	-0.5	-0.67
SaGI01_731	-0.01	-0.47	-0.49
SaGI01_732	0.39	-1.16	-0.77
SaGI01_733	-0.55	0.96	0.41
SaGI01_734	-0.29	0.38	0.1
SaGI01_735	-0.34	0.66	0.32
SaGI01_736	0.11	-1.31	-1.2
SaGI01_737	0.49	-0.02	0.47
SaGI01_738	1.39	-1.59	-0.2
SaGI01_739	-1.1	-1.47	-2.57
SaGI01_740	1.32	-1.37	-0.05
SaGI01_741	-0.16	0.5	0.33
SaGI01_742	-0.04	-0.98	-1.03
SaGI01_743	-1.89	0.72	-1.17
SaGI01_744	-0.61	0.59	-0.03
SaGI01_745	-0.11	0	-0.1
SaGI01_746	0.38	-0.98	-0.61
SaGI01_747	-0.22	-0.54	-0.77
SaGI01_748	0.6	1.59	2.2
SaGI01_749	0.47	1.23	1.69
SaGI01_750	-0.45	0.52	0.06
SaGI01_751	0.13	0.37	0.5
SaGI01_752	0.37	1.26	1.64
SaGI01_753	-0.24	-0.87	-1.11
SaGI01_754	0.36	0.25	0.61
SaGI01_755	0.92	-1.38	-0.45
SaGI01_756	-0.36	-0.07	-0.43
SaGI01_757	-0.4	-0.18	-0.58
SaGI01_758	12.84	0.47	13.3
SaGI01_759	-0.61	0.46	-0.15
SaGI01_760	-0.42	0.78	0.36
SaGI01_761	-0.4	0.76	0.37
SaGI01_762	-0.06	-0.53	-0.59
SaGI01_763	0.41	0.49	0.91
SaGI01_764	0.72	-2.29	-1.57
SaGI01_765	0.31	-0.52	-0.21
SaGI01_766	0.15	0.51	0.66
SaGI01_767	-0.12	-0.64	-0.77
SaGI01_768	-1.02	-2.1	-3.12
SaGI01_769	0.09	-0.3	-0.21
SaGI01_770	0.41	-0.77	-0.36
SaGI01_771	-0.58	1.77	1.19
SaGI01_772	-0.63	1.16	0.53
SaGI01_773	-0.57	0.25	-0.33
SaGI01_774	-0.08	-0.37	-0.45
SaGI01_775	-0.21	0.17	-0.04
SaGI01_776	-0.55	0.22	-0.33
SaGI01_777	-0.04	0.44	0.4
SaGI01_778	0.19	0.13	0.32
SaGI01_779	-0.06	-0.18	-0.23
SaGI01_780	-0.03	1.95	1.92
SaGI01_781	-0.17	-1.23	-1.4
SaGI01_782	-0.14	0.91	0.77
SaGI01_783	-0.07	0.54	0.47
SaGI01_784	0.18	0.4	0.58
SaGI01_785	0.32	-0.54	-0.23
SaGI01_786	0.27	-0.86	-0.59
SaGI01_787	-0.51	0.41	-0.1
SaGI01_788	-0.25	0.45	0.2
SaGI01_789	0.27	-0.84	-0.57
SaGI01_790	-0.04	0.58	0.54
SaGI01_791	0.01	-0.87	-0.86
SaGI01_792	0.18	-0.64	-0.46
SaGI01_793	0.35	-1.13	-0.78
SaGI01_794	-0.17	0.26	0.09
SaGI01_795	1.59	-0.76	0.84
SaGI01_796	-0.27	0.55	0.28
SaGI01_797	0.59	-1.61	-1.03
SaGI01_798	-0.99	-0.31	-1.3
SaGI01_799	-0.58	0.42	-0.16
SaGI01_800	-0.19	-1.54	-1.72
SaGI01_801	-0.04	-0.09	-0.13
SaGI01_802	-0.18	-1.6	-1.78
SaGI01_803	-0.01	-0.1	-0.11
SaGI01_804	0.28	-0.06	0.22
SaGI01_805	0.23	0.21	0.44
SaGI01_806	0.15	-1.46	-1.31
SaGI01_807	0.1	-0.32	-0.22
SaGI01_808	-0.24	-0.12	-0.37
SaGI01_809	0.06	0.23	0.29
SaGI01_810	0.18	-0.09	0.09
SaGI01_811	0.21	0.04	0.25
SaGI01_812	-0.75	0.8	0.05
SaGI01_813	-0.36	0.5	0.14
SaGI01_814	-0.12	-1.43	-1.55
SaGI01_815	-0.06	-0.41	-0.48
SaGI01_816	0.28	0.42	0.71
SaGI01_817	-0.49	0.83	0.34
SaGI01_818	0.1	-1.68	-1.58
SaGI01_819	-0.23	0.24	0.01
SaGI01_820	0.47	-1.68	-1.21
SaGI01_821	-0.4	0.73	0.33
SaGI01_822	-0.34	0.61	0.28
SaGI01_823	0.02	0.53	0.56
SaGI01_824	-0.21	0.08	-0.13
SaGI01_825	0.11	-1.65	-1.54
SaGI01_826	-0.26	0.19	-0.07
SaGI01_827	-0.21	-0.39	-0.6
SaGI01_828	-0.69	1.12	0.43
SaGI01_829	-0.81	0.78	-0.02
SaGI01_830	-0.24	0.05	-0.19
SaGI01_831	0.72	-0.77	-0.05
SaGI01_832	-0.14	0.32	0.18
SaGI01_833	0.5	-0.2	0.3
SaGI01_834	0.45	-0.4	0.05
SaGI01_835	-0.03	-0.89	-0.92
SaGI01_836	0.06	-0.94	-0.88
SaGI01_837	-0.29	-1.06	-1.34
SaGI01_838	-0.13	-0.23	-0.37
SaGI01_839	0.36	1.45	1.81
SaGI01_840	0.54	1.77	2.31
SaGI01_841	-1.34	0	-1.34
SaGI01_842	-0.06	-0.12	-0.18
SaGI01_843	0.14	-0.56	-0.42
SaGI01_844	-0.48	-0.19	-0.68
SaGI01_845	0.51	-0.57	-0.07
SaGI01_846	0.11	-0.31	-0.2
SaGI01_847	0.07	-0.49	-0.42
SaGI01_848	0.48	-1.14	-0.66
SaGI01_849	0.44	-0.63	-0.2
SaGI01_850	-0.04	-0.93	-0.98
SaGI01_851	0.35	-0.44	-0.09
SaGI01_852	-0.79	-0.1	-0.89
SaGI01_853	0.48	-0.39	0.09
SaGI01_854	13.92	-13.92	0
SaGI01_855	-0.16	0.41	0.25
SaGI01_856	0.22	-1.07	-0.85
SaGI01_857	0.07	-0.04	0.03
SaGI01_858	-2.09	-0.28	-2.37
SaGI01_859	0.2	0	0.2
SaGI01_860	0.24	-1.19	-0.96
SaGI01_861	0.24	-0.13	0.11
SaGI01_862	-0.22	0.34	0.13
SaGI01_863	0.1	-0.46	-0.35
SaGI01_864	-0.15	-0.25	-0.39
SaGI01_865	0.7	-2.16	-1.47
SaGI01_866	0.35	-0.28	0.07
SaGI01_867	-0.11	0.47	0.36
SaGI01_868	-0.51	1.1	0.58
SaGI01_869	-0.49	-2.78	-3.27
SaGI01_870	0.1	-0.92	-0.82
SaGI01_871	-0.3	0.09	-0.21
SaGI01_872	0	-0.14	-0.13
SaGI01_873	0.54	-0.36	0.19
SaGI01_874	0.17	-0.38	-0.21
SaGI01_875	-0.21	0.36	0.15
SaGI01_876	2.15	-0.45	1.69
SaGI01_877	0.69	-1.71	-1.02
SaGI01_878	0.38	0.71	1.1
SaGI01_879	-0.56	1.16	0.6
SaGI01_880	-0.42	0.22	-0.2
SaGI01_881	-0.18	-0.13	-0.3
SaGI01_882	-0.43	0.96	0.54
SaGI01_883	0.05	-1.46	-1.41
SaGI01_884	-0.81	0.55	-0.26
SaGI01_885	1.75	-0.07	1.68
SaGI01_886	0.41	-0.06	0.35
SaGI01_887	1.95	-0.62	1.33
SaGI01_888	-1.02	-1.01	-2.03
SaGI01_889	-0.24	0.87	0.64
SaGI01_890	1.84	2.21	4.05
SaGI01_891	0.43	0.23	0.67
SaGI01_892	-0.24	-0.41	-0.65
SaGI01_893	0.03	0.01	0.04
SaGI01_894	1.74	0.13	1.87
SaGI01_895	-0.34	0.01	-0.33
SaGI01_896	-0.68	-0.42	-1.09
SaGI01_897	0.62	-2	-1.38
SaGI01_898	0.52	-0.54	-0.02
SaGI01_899	0.15	0.55	0.7
SaGI01_900	0.21	-0.58	-0.36
SaGI01_901	-0.54	0.81	0.27
SaGI01_902	1.16	-1.06	0.1
SaGI01_903	-0.68	0.68	0
SaGI01_904	0.23	-1.18	-0.96
SaGI01_905	0.11	0.24	0.36
SaGI01_906	0.05	0.49	0.54
SaGI01_907	0.54	-0.31	0.24
SaGI01_908	0.19	0.32	0.51
SaGI01_909	-0.37	0.25	-0.11
SaGI01_910	0.41	0.89	1.3
SaGI01_911	0.22	-0.56	-0.34
SaGI01_912	-0.08	-0.05	-0.13
SaGI01_913	0.24	-0.74	-0.5
SaGI01_914	-0.04	-0.89	-0.93
SaGI01_915	0.15	-0.8	-0.65
SaGI01_916	-0.51	-0.9	-1.41
SaGI01_917	0.48	-1.31	-0.83
SaGI01_918	-0.31	0.46	0.15
SaGI01_919	0.3	-0.34	-0.04
SaGI01_920	-0.25	0.25	0
SaGI01_921	-0.72	0.18	-0.55
SaGI01_922	0.14	0.94	1.09
SaGI01_923	0.15	-0.5	-0.35
SaGI01_924	0.45	0.08	0.53
SaGI01_925	0.26	-2.07	-1.81
SaGI01_926	-0.37	-1.19	-1.55
SaGI01_927	-0.94	0.27	-0.67
SaGI01_928	0.47	-0.56	-0.09
SaGI01_929	-0.54	-0.54	-1.08
SaGI01_930	-0.08	0.03	-0.05
SaGI01_931	2.85	1.22	4.07
SaGI01_932	0.06	-0.33	-0.28
SaGI01_933	0.18	-0.33	-0.15
SaGI01_934	2.49	-2.35	0.14
SaGI01_935	-0.08	0.09	0.02
SaGI01_936	-0.31	-1.91	-2.22
SaGI01_937	-0.94	1.36	0.42
SaGI01_938	-0.01	-0.89	-0.89
SaGI01_939	-0.67	0.57	-0.1
SaGI01_940	0.06	1.43	1.49
SaGI01_941	1.63	2.82	4.45
SaGI01_942	-0.11	0.36	0.25
SaGI01_943	1.42	-0.85	0.57
SaGI01_944	0.57	-0.03	0.53
SaGI01_945	0.47	-0.93	-0.45
SaGI01_946	-0.04	-0.75	-0.79
SaGI01_947	0.2	-0.49	-0.29
SaGI01_948	-1.98	-1.33	-3.31
SaGI01_949	1.31	-2.45	-1.15
SaGI01_950	-0.1	0.8	0.7
SaGI01_951	0.52	-0.67	-0.14
SaGI01_952	-0.3	-0.09	-0.39
SaGI01_953	-0.87	0.7	-0.17
SaGI01_954	-1.31	-1	-2.31
SaGI01_955	0.57	0.39	0.97
SaGI01_956	-1.04	0.47	-0.58
SaGI01_957	1.05	0.53	1.58
SaGI01_958	-0.31	0.31	0
SaGI01_959	-0.15	0.17	0.03
SaGI01_960	-0.29	-0.48	-0.77
SaGI01_961	-0.21	-0.29	-0.5
SaGI01_962	-0.01	-0.33	-0.35
SaGI01_963	-1.82	0.43	-1.39
SaGI01_964	-0.24	0.57	0.33
SaGI01_965	-0.26	0.45	0.2
SaGI01_966	-0.59	0.48	-0.11
SaGI01_967	-0.14	0.45	0.32
SaGI01_968	-1.05	-2.26	-3.31
SaGI01_969	-0.04	0.34	0.3
SaGI01_970	-0.19	0.7	0.51
SaGI01_971	-1.32	-2.17	-3.5
SaGI01_972	0.97	-1.08	-0.1
SaGI01_973	-0.25	1.8	1.55
SaGI01_974	0.77	-1.15	-0.38
SaGI01_975	-0.01	0.53	0.52
SaGI01_976	0.41	-0.71	-0.3
SaGI01_977	0.9	-1.11	-0.21
SaGI01_978	0.76	-1.26	-0.5
SaGI01_979	-0.2	-0.49	-0.68
SaGI01_980	-0.51	1.67	1.16
SaGI01_981	-0.32	-0.49	-0.8
SaGI01_982	0.12	0.03	0.15
SaGI01_983	-0.17	1.09	0.92
SaGI01_984	0.15	-0.06	0.09
SaGI01_985	0.08	0.16	0.25
SaGI01_986	0.08	0.35	0.42
SaGI01_987	0.29	0.06	0.36
SaGI01_988	1.27	-0.67	0.6
SaGI01_989	0.2	-1.21	-1.01
SaGI01_990	-0.26	-0.31	-0.57
SaGI01_991	0.36	-0.05	0.31
SaGI01_992	-0.09	0.45	0.36
SaGI01_993	-0.14	-0.33	-0.47
SaGI01_994	0.27	0.2	0.47
SaGI01_995	-0.06	0.03	-0.03
SaGI01_996	0.35	-0.86	-0.5
SaGI01_997	0.24	-0.27	-0.03
SaGI01_998	-0.84	0.26	-0.58
SaGI01_999	-0.2	-0.09	-0.28
SaGI01_1000	0.68	-0.64	0.05
SaGI01_1001	-0.31	-1.41	-1.72
SaGI01_1002	0.01	-0.41	-0.4
SaGI01_1003	0.56	0.53	1.09
SaGI01_1004	1.19	-0.92	0.27
SaGI01_1005	0.76	-0.84	-0.08
SaGI01_1006	0.36	-0.62	-0.25
SaGI01_1007	0.46	0.05	0.51
SaGI01_1008	0.68	-1.09	-0.41
SaGI01_1009	1.63	0.2	1.84
SaGI01_1010	0.75	-0.51	0.24
SaGI01_1011	-0.26	-0.03	-0.29
SaGI01_1012	0.38	-1.07	-0.69
SaGI01_1013	-0.05	0.82	0.77
SaGI01_1014	0.25	-0.6	-0.35
SaGI01_1015	0.65	0.65	1.29
SaGI01_1016	0.54	-1.02	-0.49
SaGI01_1017	-0.17	1.97	1.8
SaGI01_1018	0.41	0.51	0.92
SaGI01_1019	-0.39	0.25	-0.14
SaGI01_1020	-0.05	-0.33	-0.39
SaGI01_1021	0.07	0.47	0.54
SaGI01_1022	-0.5	-0.96	-1.46
SaGI01_1023	0.22	0.57	0.79
SaGI01_1024	0.22	-0.18	0.04
SaGI01_1025	1.17	-2.91	-1.73
SaGI01_1026	-0.2	-0.27	-0.48
SaGI01_1027	0.58	-0.96	-0.38
SaGI01_1028	-0.33	0.55	0.22
SaGI01_1029	-0.66	-2.68	-3.34
SaGI01_1030	0.01	-0.05	-0.04
SaGI01_1031	0.35	-0.25	0.1
SaGI01_1032	0.8	-1.21	-0.4
SaGI01_1033	0.1	0.11	0.21
SaGI01_1034	0.06	-0.98	-0.91
SaGI01_1035	0.15	-0.22	-0.07
SaGI01_1036	0.02	0.96	0.98
SaGI01_1037	0.26	-0.54	-0.28
SaGI01_1038	-0.42	0.36	-0.06
SaGI01_1039	-1.12	0.44	-0.68
SaGI01_1040	0.44	-0.03	0.4
SaGI01_1041	-0.71	0.86	0.15
SaGI01_1042	-0.9	0.84	-0.06
SaGI01_1043	0.88	-2	-1.11
SaGI01_1044	-1.82	0	-1.82
SaGI01_1045	0.65	-1.83	-1.18
SaGI01_1046	-0.93	2.08	1.15
SaGI01_1047	0.13	1.23	1.36
SaGI01_1048	0.74	-0.06	0.68
SaGI01_1049	3.4	-0.39	3.01
SaGI01_1050	-1.46	-0.77	-2.24
SaGI01_1051	-0.12	0.14	0.03
SaGI01_1052	0.28	-1.89	-1.61
SaGI01_1053	0.28	-0.54	-0.26
SaGI01_1054	-0.04	0.3	0.26
SaGI01_1055	-1.34	1.47	0.13
SaGI01_1056	1.36	-1.47	-0.11
SaGI01_1057	-0.24	0.78	0.54
SaGI01_1058	0.37	-1.05	-0.68
SaGI01_1059	-0.52	1.46	0.94
SaGI01_1060	0.22	-1.22	-1
SaGI01_1061	0.2	-0.32	-0.11
SaGI01_1062	0.19	-1.49	-1.3
SaGI01_1063	-0.41	1.78	1.37
SaGI01_1064	1.13	-0.19	0.94
SaGI01_1065	0.1	0.99	1.09
SaGI01_1066	-0.03	1.44	1.41
SaGI01_1067	-0.07	0.14	0.07
SaGI01_1068	-0.06	0.19	0.12
SaGI01_1069	0.32	-0.29	0.03
SaGI01_1070	-0.34	0.35	0.01
SaGI01_1071	-0.07	-0.58	-0.65
SaGI01_1072	0.29	-0.83	-0.54
SaGI01_1073	-0.3	0.23	-0.07
SaGI01_1074	0.05	-0.11	-0.06
SaGI01_1075	-0.64	0.91	0.26
SaGI01_1076	0.39	-0.7	-0.31
SaGI01_1077	0.19	-2.53	-2.35
SaGI01_1078	0.65	-1.25	-0.61
SaGI01_1079	0.54	-0.07	0.47
SaGI01_1080	-0.48	-0.56	-1.04
SaGI01_1081	0.9	-0.53	0.37
SaGI01_1082	-0.27	0.74	0.47
SaGI01_1083	-0.86	1	0.15
SaGI01_1084	-0.31	0.8	0.49
SaGI01_1085	0.56	-0.62	-0.06
SaGI01_1086	-0.4	0.29	-0.11
SaGI01_1087	0.13	-0.38	-0.25
SaGI01_1088	0.32	1.06	1.38
SaGI01_1089	-0.68	1.67	0.98
SaGI01_1090	-0.21	0.8	0.59
SaGI01_1091	0.34	-1.17	-0.83
SaGI01_1092	0.08	0.63	0.71
SaGI01_1093	-1.44	0.02	-1.42
SaGI01_1094	-1.32	1.47	0.16
SaGI01_1095	-0.31	1.43	1.12
SaGI01_1096	-0.37	0.34	-0.02
SaGI01_1097	-0.17	0.84	0.67
SaGI01_1098	0.76	-0.38	0.39
SaGI01_1099	-1.03	0.91	-0.11
SaGI01_1100	-0.58	-0.84	-1.42
SaGI01_1101	0.53	0.01	0.54
SaGI01_1102	0.8	2.17	2.97
SaGI01_1103	-0.22	0.5	0.28
SaGI01_1104	0	1.27	1.27
SaGI01_1105	0.54	2.43	2.97
SaGI01_1106	1.28	-0.52	0.76
SaGI01_1107	-0.4	0.39	-0.01
SaGI01_1108	-0.41	0.7	0.29
SaGI01_1109	-1.37	0.97	-0.4
SaGI01_1110	-0.04	0.59	0.55
SaGI01_1111	-0.28	0.08	-0.2
SaGI01_1112	-1.83	0.67	-1.17
SaGI01_1113	-1	1.14	0.14
SaGI01_1114	-0.66	1.17	0.51
SaGI01_1115	-0.07	1.63	1.55
SaGI01_1116	-1.73	1.38	-0.35
SaGI01_1117	0.38	-1.27	-0.89
SaGI01_1118	-0.74	1.19	0.45
SaGI01_1119	0.97	-2.63	-1.66
SaGI01_1120	0.8	-0.87	-0.07
SaGI01_1121	-0.73	1.58	0.85
SaGI01_1122	-0.23	0.17	-0.06
SaGI01_1123	0.12	-0.89	-0.77
SaGI01_1124	1.77	-1.56	0.21
SaGI01_1125	-0.06	-0.41	-0.48
SaGI01_1126	0.46	-1.13	-0.67
SaGI01_1127	0.04	-1.24	-1.2
SaGI01_1128	-0.22	-0.56	-0.78
SaGI01_1129	0.45	1.13	1.58
SaGI01_1130	0.54	2.13	2.67
SaGI01_1131	0.5	0.11	0.61
SaGI01_1132	-0.67	0.67	-0.01
SaGI01_1133	-0.23	-0.33	-0.56
SaGI01_1134	-0.51	1.39	0.89
SaGI01_1135	0.11	0.49	0.6
SaGI01_1136	0.41	-0.56	-0.15
SaGI01_1137	-0.56	1.67	1.11
SaGI01_1138	0.63	0.13	0.76
SaGI01_1139	0.69	-1.04	-0.36
SaGI01_1140	-0.11	0.78	0.67
SaGI01_1141	-0.25	1.1	0.84
SaGI01_1142	0.85	-0.78	0.07
SaGI01_1143	-2.44	-0.11	-2.56
SaGI01_1144	0.38	-1.49	-1.11
SaGI01_1145	-1.63	1.67	0.04
SaGI01_1146	3.68	-0.47	3.21
SaGI01_1147	-0.03	0.08	0.04
SaGI01_1148	-0.7	0.74	0.05
SaGI01_1149	-3.23	2.95	-0.28
SaGI01_1150	0.04	0.27	0.31
SaGI01_1151	-0.23	-0.67	-0.91
SaGI01_1152	0.73	-1.33	-0.6
SaGI01_1153	0.69	-0.33	0.35
SaGI01_1154	0.42	-0.8	-0.38
SaGI01_1155	0.26	-0.94	-0.68
SaGI01_1156	0.26	-0.3	-0.03
SaGI01_1157	0.18	0.44	0.63
SaGI01_1158	0.35	-0.8	-0.45
SaGI01_1159	0.22	-0.57	-0.35
SaGI01_1160	0.01	-0.42	-0.41
SaGI01_1161	0.64	-0.88	-0.24
SaGI01_1162	0.14	-0.82	-0.67
SaGI01_1163	-0.07	-0.13	-0.2
SaGI01_1164	0.15	-0.5	-0.35
SaGI01_1165	0.23	-0.3	-0.08
SaGI01_1166	-0.1	-0.18	-0.28
SaGI01_1167	0	-0.23	-0.23
SaGI01_1168	-0.16	-0.47	-0.63
SaGI01_1169	0.24	-0.72	-0.48
SaGI01_1170	0.08	-0.32	-0.24
SaGI01_1171	0.24	-0.24	0
SaGI01_1172	-0.06	-0.38	-0.44
SaGI01_1173	-0.05	0.18	0.13
SaGI01_1174	-0.22	1.17	0.95
SaGI01_1175	0.21	-0.65	-0.44
SaGI01_1176	0.01	-0.08	-0.06
SaGI01_1177	0.48	1.77	2.25
SaGI01_1178	-0.3	0.31	0.01
SaGI01_1179	0.15	-0.53	-0.37
SaGI01_1180	0.28	-0.08	0.19
SaGI01_1181	0.52	-2.16	-1.63
SaGI01_1182	-0.35	0.23	-0.12
SaGI01_1183	-0.14	-0.02	-0.16
SaGI01_1184	0.01	-0.54	-0.53
SaGI01_1185	0.18	1.53	1.7
SaGI01_1186	-0.1	0.54	0.43
SaGI01_1187	-0.03	0.3	0.27
SaGI01_1188	-0.12	-0.8	-0.92
SaGI01_1189	-0.19	0.09	-0.1
SaGI01_1190	0	-0.3	-0.3
SaGI01_1191	0.1	-0.47	-0.38
SaGI01_1192	0.27	-0.62	-0.35
SaGI01_1193	0.02	-0.29	-0.27
SaGI01_1194	0.16	-0.4	-0.24
SaGI01_1195	0.05	-0.25	-0.2
SaGI01_1196	0.33	-0.45	-0.12
SaGI01_1197	-0.1	0.21	0.12
SaGI01_1198	-0.09	-0.45	-0.55
SaGI01_1199	0.2	0.01	0.2
SaGI01_1200	0.19	0.08	0.27
SaGI01_1201	0.14	-0.79	-0.64
SaGI01_1202	0.38	-0.53	-0.15
SaGI01_1203	0.76	-1.37	-0.6
SaGI01_1204	-0.48	-0.04	-0.52
SaGI01_1205	-0.01	-0.65	-0.65
SaGI01_1206	0.55	-0.48	0.07
SaGI01_1207	-0.32	-0.32	-0.64
SaGI01_1208	-0.64	2.19	1.55
SaGI01_1209	0.24	-0.53	-0.29
SaGI01_1210	0.34	-0.27	0.07
SaGI01_1211	0.06	0.03	0.09
SaGI01_1212	0.82	0.1	0.92
SaGI01_1213	0.86	-0.85	0.01
SaGI01_1214	-0.1	0.28	0.18
SaGI01_1215	0.31	0.25	0.56
SaGI01_1216	0.15	-1.02	-0.87
SaGI01_1217	-0.02	-0.15	-0.17
SaGI01_1218	-0.01	-0.18	-0.19
SaGI01_1219	-0.15	0.16	0
SaGI01_1220	0.4	-0.24	0.17
SaGI01_1221	-0.29	0.03	-0.26
SaGI01_1222	0.44	-0.53	-0.09
SaGI01_1223	-0.38	-0.91	-1.28
SaGI01_1224	0.08	-0.01	0.07
SaGI01_1225	0.08	-0.55	-0.47
SaGI01_1226	0.24	-0.11	0.13
SaGI01_1227	1.13	-0.56	0.56
SaGI01_1228	-0.08	-0.38	-0.46
SaGI01_1229	0.1	-0.26	-0.16
SaGI01_1230	-0.01	-0.56	-0.57
SaGI01_1231	0.17	-0.86	-0.7
SaGI01_1232	-0.14	-0.2	-0.34
SaGI01_1233	0.57	-1.12	-0.55
SaGI01_1234	0.21	0.15	0.36
SaGI01_1235	-0.13	-0.21	-0.34
SaGI01_1236	0.16	-0.25	-0.09
SaGI01_1237	0.34	-0.45	-0.11
SaGI01_1238	-0.29	-0.59	-0.88
SaGI01_1239	0.06	-0.55	-0.49
SaGI01_1240	0.17	-0.19	-0.02
SaGI01_1241	-0.53	-1.13	-1.66
SaGI01_1242	-0.16	-0.61	-0.78
SaGI01_1243	0.42	-0.69	-0.27
SaGI01_1244	0.31	-0.63	-0.31
SaGI01_1245	0.06	0.31	0.36
SaGI01_1246	1.44	-0.77	0.67
SaGI01_1247	-0.29	-0.17	-0.46
SaGI01_1248	0.32	0.02	0.34
SaGI01_1249	-0.21	0.38	0.17
SaGI01_1250	0.22	-0.33	-0.11
SaGI01_1251	-0.43	-0.33	-0.76
SaGI01_1252	-0.21	-0.34	-0.55
SaGI01_1253	0.11	-0.33	-0.22
SaGI01_1254	-0.22	0.3	0.08
SaGI01_1255	0.78	0.65	1.43
SaGI01_1256	0.19	0.02	0.22
SaGI01_1257	-0.03	-0.51	-0.55
SaGI01_1258	-0.07	-0.31	-0.38
SaGI01_1259	0.31	-0.37	-0.05
SaGI01_1260	-0.09	0	-0.08
SaGI01_1261	-0.22	-0.01	-0.23
SaGI01_1262	0.12	0.5	0.62
SaGI01_1263	-0.15	-0.33	-0.48
SaGI01_1264	0.19	-0.43	-0.24
SaGI01_1265	0.05	-0.06	-0.01
SaGI01_1266	0.42	0.32	0.74
SaGI01_1267	0.14	-0.34	-0.2
SaGI01_1268	0.63	-0.69	-0.06
SaGI01_1269	-0.01	-0.07	-0.08
SaGI01_1270	0.11	-0.08	0.02
SaGI01_1271	0.32	-0.66	-0.33
SaGI01_1272	0.29	-0.65	-0.36
SaGI01_1273	-0.01	0.39	0.38
SaGI01_1274	0.45	0.72	1.17
SaGI01_1275	0.23	-0.46	-0.22
SaGI01_1276	-0.11	-0.29	-0.39
SaGI01_1277	-0.21	-0.65	-0.86
SaGI01_1278	0.35	-0.22	0.13
SaGI01_1279	0.49	-0.72	-0.24
SaGI01_1280	0	-0.08	-0.08
SaGI01_1281	-0.47	0.1	-0.38
SaGI01_1282	0	-0.02	-0.02
SaGI01_1283	0.08	-1.09	-1.01
SaGI01_1284	0.16	-0.55	-0.39
SaGI01_1285	0.33	-0.57	-0.23
SaGI01_1286	-0.07	0.16	0.1
SaGI01_1287	-0.13	0.36	0.23
SaGI01_1288	0.15	-0.44	-0.29
SaGI01_1289	0.09	-0.14	-0.05
SaGI01_1290	0.21	-0.73	-0.51
SaGI01_1291	0.06	-0.69	-0.63
SaGI01_1292	-0.04	0.25	0.21
SaGI01_1293	0.2	-0.84	-0.64
SaGI01_1294	0.16	-0.6	-0.45
SaGI01_1295	0.14	0.2	0.34
SaGI01_1296	0.24	-0.49	-0.26
SaGI01_1297	0.15	0.09	0.24
SaGI01_1298	0.42	-0.21	0.21
SaGI01_1299	0.1	-0.46	-0.36
SaGI01_1300	-0.14	-0.78	-0.92
SaGI01_1301	0.25	-0.6	-0.35
SaGI01_1302	-0.03	0.14	0.11
SaGI01_1303	0.16	-0.74	-0.58
SaGI01_1304	-0.79	-0.95	-1.73
SaGI01_1305	0.4	-1.81	-1.42
SaGI01_1306	0.17	0.55	0.72
SaGI01_1307	-0.11	0.55	0.44
SaGI01_1308	-0.06	0.19	0.13
SaGI01_1309	-0.1	-0.53	-0.63
SaGI01_1310	0.19	-0.2	-0.01
SaGI01_1311	0.27	0.03	0.3
SaGI01_1312	0.45	-0.91	-0.46
SaGI01_1313	-0.26	-0.13	-0.39
SaGI01_1314	-0.16	-0.58	-0.74
SaGI01_1315	-0.02	-0.99	-1.01
SaGI01_1316	0.23	-0.4	-0.17
SaGI01_1317	0.37	-0.08	0.29
SaGI01_1318	0.14	0.06	0.21
SaGI01_1319	0.05	1.18	1.23
SaGI01_1320	0.45	-0.96	-0.51
SaGI01_1321	-0.37	-0.81	-1.17
SaGI01_1322	0.13	0.04	0.17
SaGI01_1323	0.12	-0.23	-0.11
SaGI01_1324	0.28	-0.3	-0.02
SaGI01_1325	-0.04	0.79	0.74
SaGI01_1326	-0.17	0.06	-0.1
SaGI01_1327	0.12	-0.42	-0.3
SaGI01_1328	0.35	-1.36	-1
SaGI01_1329	-0.06	0.47	0.41
SaGI01_1330	0.08	-0.06	0.02
SaGI01_1331	0.43	-0.58	-0.15
SaGI01_1332	0.04	0.11	0.15
SaGI01_1333	0.36	-0.09	0.27
SaGI01_1334	0.13	0.04	0.17
SaGI01_1335	0.15	-0.08	0.06
SaGI01_1336	0.32	0.08	0.39
SaGI01_1337	0.91	-0.26	0.65
SaGI01_1338	0	-0.07	-0.06
SaGI01_1339	0.09	-0.04	0.05
SaGI01_1340	0.33	-0.84	-0.52
SaGI01_1341	-0.05	0.12	0.07
SaGI01_1342	-0.24	0.79	0.55
SaGI01_1343	1.33	-1.5	-0.17
SaGI01_1344	-0.42	0.26	-0.16
SaGI01_1345	-0.07	-0.09	-0.16
SaGI01_1346	-0.04	-0.5	-0.54
SaGI01_1347	-0.48	-1.9	-2.38
SaGI01_1348	0.24	-0.96	-0.72
SaGI01_1349	0.27	-0.51	-0.24
SaGI01_1350	0.41	-0.73	-0.32
SaGI01_1351	0.07	-0.64	-0.57
SaGI01_1352	0.25	-0.76	-0.52
SaGI01_1353	-0.15	-0.24	-0.39
SaGI01_1354	0.36	-1.34	-0.98
SaGI01_1355	0.32	-0.76	-0.44
SaGI01_1356	0.26	-0.1	0.16
SaGI01_1357	-0.31	-0.94	-1.26
SaGI01_1358	-0.14	0.28	0.15
SaGI01_1359	-0.13	0.08	-0.05
SaGI01_1360	-0.01	-0.16	-0.16
SaGI01_1361	0.11	-0.4	-0.29
SaGI01_1362	0.11	0.21	0.32
SaGI01_1363	0.35	-0.28	0.07
SaGI01_1364	0.32	0.15	0.47
SaGI01_1365	0.74	-0.64	0.1
SaGI01_1366	-0.11	0.47	0.37
SaGI01_1367	-0.21	0.64	0.43
SaGI01_1368	0.45	-0.62	-0.17
SaGI01_1369	0.4	-0.51	-0.11
SaGI01_1370	0.05	-0.05	0
SaGI01_1371	-0.2	0.35	0.14
SaGI01_1372	1.14	-1.48	-0.35
SaGI01_1373	1.08	-1.03	0.05
SaGI01_1374	0.33	-1.23	-0.9
SaGI01_1375	0.24	0.14	0.38
SaGI01_1376	-0.14	-0.61	-0.75
SaGI01_1377	0.87	-0.61	0.26
SaGI01_1378	0.01	-0.05	-0.04
SaGI01_1379	-0.06	-0.18	-0.23
SaGI01_1380	0.11	-0.27	-0.16
SaGI01_1381	-0.39	0.15	-0.24
SaGI01_1382	-0.38	-1.18	-1.56
SaGI01_1383	-0.12	0.99	0.86
SaGI01_1384	-0.07	-0.09	-0.16
SaGI01_1385	0.24	-0.87	-0.63
SaGI01_1386	0.4	0.11	0.5
SaGI01_1387	-0.05	-0.42	-0.48
SaGI01_1388	0.35	-0.13	0.22
SaGI01_1389	0.68	-0.88	-0.19
SaGI01_1390	0.65	-0.53	0.12
SaGI01_1391	0.26	-0.83	-0.56
SaGI01_1392	0.32	-0.52	-0.2
SaGI01_1393	0.31	0.06	0.37
SaGI01_1394	0.18	-0.15	0.03
SaGI01_1395	-0.52	-1.99	-2.51
SaGI01_1396	-0.67	-0.11	-0.78
SaGI01_1397	-0.12	0.26	0.14
SaGI01_1398	0.11	-0.78	-0.67
SaGI01_1399	0.09	-0.13	-0.04
SaGI01_1400	-0.42	0.31	-0.11
SaGI01_1401	-0.02	-0.01	-0.03
SaGI01_1402	0.1	-0.83	-0.73
SaGI01_1403	0.16	0.09	0.24
SaGI01_1404	-0.17	-0.36	-0.53
SaGI01_1405	0.19	-0.39	-0.2
SaGI01_1406	-0.07	0.34	0.28
SaGI01_1407	0.07	0.23	0.3
SaGI01_1408	0.37	-0.68	-0.31
SaGI01_1409	0.38	-0.63	-0.25
SaGI01_1410	0.35	-0.41	-0.06
SaGI01_1411	-0.26	0.42	0.16
SaGI01_1412	-0.05	0.01	-0.04
SaGI01_1413	-0.06	-0.14	-0.2
SaGI01_1414	-0.26	0.46	0.2
SaGI01_1415	0.04	-0.65	-0.61
SaGI01_1416	0.31	0.17	0.48
SaGI01_1417	0.14	-0.55	-0.41
SaGI01_1418	-0.47	-0.42	-0.9
SaGI01_1419	0.17	-0.58	-0.41
SaGI01_1420	0.5	-0.2	0.3
SaGI01_1421	0.04	0.25	0.29
SaGI01_1422	-0.57	-1.04	-1.6
SaGI01_1423	-0.15	-0.53	-0.67
SaGI01_1424	0.11	0.08	0.19
SaGI01_1425	-1.34	-1	-2.35
SaGI01_1426	-0.32	-1.37	-1.7
SaGI01_1427	-0.68	0.6	-0.08
SaGI01_1428	-0.35	0.59	0.24
SaGI01_1429	0.69	-0.74	-0.04
SaGI01_1430	-0.14	-0.34	-0.48
SaGI01_1431	0.09	0.36	0.45
SaGI01_1432	-0.41	-0.57	-0.98
SaGI01_1433	0.14	-0.33	-0.18
SaGI01_1434	0.35	0.57	0.92
SaGI01_1435	1.01	-0.57	0.44
SaGI01_1436	-0.33	0.11	-0.22
SaGI01_1437	0.39	-0.08	0.31
SaGI01_1438	-0.46	-0.56	-1.02
SaGI01_1439	-0.19	0.76	0.57
SaGI01_1440	0.36	-0.62	-0.25
SaGI01_1441	0.45	-0.87	-0.42
SaGI01_1442	0.27	-0.62	-0.35
SaGI01_1443	0.42	-0.63	-0.22
SaGI01_1444	-0.12	-0.15	-0.27
SaGI01_1445	0.28	-0.33	-0.05
SaGI01_1446	-0.16	-0.1	-0.25
SaGI01_1447	-0.07	0.04	-0.03
SaGI01_1448	1.11	-0.83	0.28
SaGI01_1449	-0.16	-0.68	-0.84
SaGI01_1450	0.33	-0.05	0.28
SaGI01_1451	0.09	-0.07	0.03
SaGI01_1452	0.64	-2.64	-2
SaGI01_1453	-0.19	-0.25	-0.44
SaGI01_1454	0.27	-0.03	0.24
SaGI01_1455	0.24	-0.32	-0.08
SaGI01_1456	-0.33	0.12	-0.21
SaGI01_1457	-0.51	-1.13	-1.64
SaGI01_1458	-0.14	-0.59	-0.73
SaGI01_1459	0.43	-0.06	0.38
SaGI01_1460	1.07	-0.28	0.78
SaGI01_1461	-0.22	0.26	0.04
SaGI01_1462	-0.14	0.31	0.17
SaGI01_1463	-0.16	-0.52	-0.68
SaGI01_1464	-0.08	0.12	0.04
SaGI01_1465	-0.13	0.05	-0.08
SaGI01_1466	0.01	-0.3	-0.29
SaGI01_1467	-0.32	0.05	-0.28
SaGI01_1468	-0.08	-0.04	-0.12
SaGI01_1469	-0.27	0.39	0.12
SaGI01_1470	-0.21	0.24	0.02
SaGI01_1471	-0.2	0	-0.2
SaGI01_1472	0.45	-0.68	-0.23
SaGI01_1473	0.04	0.2	0.24
SaGI01_1474	-0.01	0.04	0.03
SaGI01_1475	-0.04	0.1	0.06
SaGI01_1476	0.35	0.02	0.37
SaGI01_1477	0.05	0.2	0.25
SaGI01_1478	0.5	-0.84	-0.34
SaGI01_1479	0.51	-0.24	0.27
SaGI01_1480	-0.41	0.55	0.14
SaGI01_1481	-0.3	0.7	0.4
SaGI01_1482	0.18	-0.67	-0.49
SaGI01_1483	0.24	-0.86	-0.63
SaGI01_1484	-0.33	-0.05	-0.38
SaGI01_1485	-0.27	-0.05	-0.32
SaGI01_1486	0.24	0.23	0.47
SaGI01_1487	-0.06	-0.18	-0.24
SaGI01_1488	0.49	-0.47	0.02
SaGI01_1489	-0.19	-0.26	-0.45
SaGI01_1490	0.68	0.22	0.89
SaGI01_1491	0.1	0.23	0.33
SaGI01_1492	0.29	-0.55	-0.25
SaGI01_1493	0.17	-0.2	-0.03
SaGI01_1494	0.22	-0.08	0.14
SaGI01_1495	-1.06	-0.44	-1.5
SaGI01_1496	-0.19	0.03	-0.15
SaGI01_1497	0.16	-0.07	0.1
SaGI01_1498	0.11	-0.27	-0.16
SaGI01_1499	-0.06	0.47	0.41
SaGI01_1500	-0.08	0.13	0.05
SaGI01_1501	0.54	1.23	1.76
SaGI01_1502	0.74	-1.37	-0.62
SaGI01_1503	0.16	-0.56	-0.4
SaGI01_1504	0.52	-1.59	-1.07
SaGI01_1505	0.18	-0.77	-0.58
SaGI01_1506	0.04	-0.02	0.02
SaGI01_1507	0.07	0.89	0.96
SaGI01_1508	0.17	0.26	0.43
SaGI01_1509	-0.47	0.63	0.16
SaGI01_1510	-0.06	-0.62	-0.68
SaGI01_1511	0.05	-0.21	-0.17
SaGI01_1512	-0.14	-0.65	-0.79
SaGI01_1513	-0.26	-0.37	-0.62
SaGI01_1514	-0.65	0.02	-0.64
SaGI01_1515	0.68	-0.35	0.33
SaGI01_1516	-0.44	-1.11	-1.55
SaGI01_1517	-0.3	-0.29	-0.59
SaGI01_1518	0.51	-0.54	-0.03
SaGI01_1519	-0.05	0.08	0.03
SaGI01_1520	0.09	0.15	0.24
SaGI01_1521	-0.16	0.07	-0.08
SaGI01_1522	0.53	-0.24	0.29
SaGI01_1523	0.15	-0.28	-0.13
SaGI01_1524	0.12	-0.51	-0.4
SaGI01_1525	0.35	-0.38	-0.03
SaGI01_1526	-0.07	0.77	0.71
SaGI01_1527	0.04	-0.46	-0.42
SaGI01_1528	0.03	-0.81	-0.78
SaGI01_1529	0.67	-2.78	-2.11
SaGI01_1530	-0.23	0.12	-0.11
SaGI01_1531	-0.14	0.55	0.41
SaGI01_1532	-1.06	0.98	-0.09
SaGI01_1533	0.12	0.19	0.31
SaGI01_1534	0.02	0.61	0.63
SaGI01_1535	0.02	0.28	0.29
SaGI01_1536	-0.29	-0.56	-0.86
SaGI01_1537	-0.28	0.12	-0.15
SaGI01_1538	0.06	-0.02	0.05
SaGI01_1539	-0.17	0.85	0.68
SaGI01_1540	-0.3	-0.37	-0.67
SaGI01_1541	0.66	0.2	0.86
SaGI01_1542	0.14	-0.33	-0.19
SaGI01_1543	-0.5	0.12	-0.39
SaGI01_1544	0.35	-0.64	-0.29
SaGI01_1545	-0.05	0.37	0.32
SaGI01_1546	0.26	-0.74	-0.48
SaGI01_1547	0.21	-0.38	-0.17
SaGI01_1548	-0.11	0.15	0.04
SaGI01_1549	0.18	-1.13	-0.95
SaGI01_1550	0	-0.42	-0.43
SaGI01_1551	0.2	-0.44	-0.24
SaGI01_1552	-0.07	0.23	0.16
SaGI01_1553	0.27	-0.22	0.05
SaGI01_1554	1.05	-1.18	-0.14
SaGI01_1555	-0.11	-0.68	-0.79
SaGI01_1556	0.43	-0.87	-0.44
SaGI01_1557	0.31	-0.63	-0.33
SaGI01_1558	0.03	-0.2	-0.17
SaGI01_1559	-0.5	0.31	-0.19
SaGI01_1560	-0.05	0.12	0.07
SaGI01_1561	0.1	-0.29	-0.19
SaGI01_1562	-1.64	-1	-2.64
SaGI01_1563	-0.08	-0.66	-0.74
SaGI01_1564	-0.3	-0.07	-0.37
SaGI01_1565	0.31	-0.18	0.12
SaGI01_1566	0.32	-0.46	-0.14
SaGI01_1567	-0.51	-0.8	-1.31
SaGI01_1568	-0.28	0.13	-0.15
SaGI01_1569	1.05	1.29	2.34
SaGI01_1570	-0.52	0.34	-0.18
SaGI01_1571	0.16	-0.21	-0.06
SaGI01_1572	-0.3	0.22	-0.08
SaGI01_1573	0.04	0.09	0.13
SaGI01_1574	0.03	-0.03	0.01
SaGI01_1575	0.46	-1.25	-0.79
SaGI01_1576	-0.5	-2.24	-2.75
SaGI01_1577	0.46	-0.03	0.43
SaGI01_1578	0.06	-0.22	-0.16
SaGI01_1579	-0.06	0.18	0.12
SaGI01_1580	0.23	-0.79	-0.56
SaGI01_1581	0.16	-0.83	-0.67
SaGI01_1582	-2.38	0.22	-2.16
SaGI01_1583	-0.23	0.05	-0.19
SaGI01_1584	0.04	-0.33	-0.29
SaGI01_1585	0.15	-0.23	-0.08
SaGI01_1586	-0.31	0.68	0.37
SaGI01_1587	-0.2	0.62	0.42
SaGI01_1588	0.45	-1.44	-0.99
SaGI01_1589	0.17	-0.07	0.09
SaGI01_1590	1.41	-0.27	1.14
SaGI01_1591	0.7	-1.72	-1.02
SaGI01_1592	0.17	0.54	0.72
SaGI01_1593	-0.07	-1.05	-1.12
SaGI01_1594	-0.03	-0.69	-0.72
SaGI01_1595	-0.07	0.1	0.03
SaGI01_1596	0.05	0.37	0.42
SaGI01_1597	0.3	-0.92	-0.62
SaGI01_1598	0.7	-1.22	-0.52
SaGI01_1599	-0.19	0.23	0.04
SaGI01_1600	-0.35	-1.25	-1.61
SaGI01_1601	2.17	-2.59	-0.42
SaGI01_1602	-0.26	0.62	0.36
SaGI01_1603	0.11	-0.46	-0.35
SaGI01_1604	-0.01	0.19	0.18
SaGI01_1605	0.5	-0.42	0.08
SaGI01_1606	0.87	-1.41	-0.54
SaGI01_1607	0.14	-0.47	-0.34
SaGI01_1608	0.46	-0.18	0.27
SaGI01_1609	0.35	-0.13	0.21
SaGI01_1610	-0.21	0.04	-0.17
SaGI01_1611	-0.03	-1.16	-1.19
SaGI01_1612	0.68	-1.23	-0.55
SaGI01_1613	-0.26	0.66	0.4
SaGI01_1614	0.01	-0.28	-0.26
SaGI01_1615	0.52	-0.95	-0.43
SaGI01_1616	-0.1	-0.39	-0.49
SaGI01_1617	0.69	-0.59	0.09
SaGI01_1618	-0.2	-0.87	-1.07
SaGI01_1619	0	-0.4	-0.4
SaGI01_1620	0.5	0.5	0.99
SaGI01_1621	0.31	-1.38	-1.07
SaGI01_1622	0.35	-0.83	-0.48
SaGI01_1623	0.23	-0.7	-0.47
SaGI01_1624	-0.55	0.25	-0.3
SaGI01_1625	-0.05	0.03	-0.02
SaGI01_1626	0.11	-0.7	-0.59
SaGI01_1627	-0.27	0.18	-0.1
SaGI01_1628	0.15	0.06	0.22
SaGI01_1629	0.29	-0.21	0.08
SaGI01_1630	-0.32	0.85	0.52
SaGI01_1631	0.37	-0.48	-0.11
SaGI01_1632	-0.06	-0.04	-0.1
SaGI01_1633	0.43	0.67	1.1
SaGI01_1634	0.21	-0.79	-0.58
SaGI01_1635	1.02	-0.47	0.55
SaGI01_1636	-0.01	-0.01	-0.01
SaGI01_1637	0.21	-0.24	-0.02
SaGI01_1638	0.44	-0.95	-0.51
SaGI01_1639	-0.14	-0.03	-0.17
SaGI01_1640	-0.25	0.37	0.12
SaGI01_1641	-0.17	0.37	0.19
SaGI01_1642	0.16	-0.08	0.08
SaGI01_1643	-0.38	-1.04	-1.42
SaGI01_1644	0.17	-0.01	0.15
SaGI01_1645	0.12	-1.36	-1.24
SaGI01_1646	0.69	-0.29	0.4
SaGI01_1647	0.19	0.04	0.23
SaGI01_1648	-0.24	0.15	-0.09
SaGI01_1649	-0.67	-1.76	-2.43
SaGI01_1650	0.05	-0.19	-0.14
SaGI01_1651	0.51	0.42	0.93
SaGI01_1652	-0.21	0.31	0.1
SaGI01_1653	0.33	-0.5	-0.18
SaGI01_1654	-0.43	0.72	0.29
SaGI01_1655	2.18	-0.64	1.54
SaGI01_1656	-0.15	0.12	-0.03
SaGI01_1657	-0.3	0.12	-0.18
SaGI01_1658	0.3	-0.36	-0.06
SaGI01_1659	-0.08	-0.99	-1.07
SaGI01_1660	0.23	-0.22	0.01
SaGI01_1661	0.23	0.07	0.3
SaGI01_1662	-0.22	-0.1	-0.32
SaGI01_1663	0.81	1.21	2.01
SaGI01_1664	0.24	0.21	0.45
SaGI01_1665	0.24	-0.07	0.17
SaGI01_1666	0.85	0.37	1.23
SaGI01_1667	0.26	0.03	0.28
SaGI01_1668	0.14	-0.2	-0.06
SaGI01_1669	0.87	-1.48	-0.61
SaGI01_1670	-0.16	0.88	0.71
SaGI01_1671	0.5	-0.97	-0.47
SaGI01_1672	-0.28	-0.79	-1.07
SaGI01_1673	-0.25	0.34	0.09
SaGI01_1674	0.26	-0.5	-0.24
SaGI01_1675	0.07	-0.24	-0.16
SaGI01_1676	0	0.11	0.11
SaGI01_1677	0.57	-0.37	0.2
SaGI01_1678	0.01	-1.1	-1.09
SaGI01_1679	0.07	-0.22	-0.15
SaGI01_1680	0.18	-0.01	0.17
SaGI01_1681	0.08	0.06	0.14
SaGI01_1682	-0.04	-0.96	-0.99
SaGI01_1683	0.04	-0.69	-0.65
SaGI01_1684	-0.36	-0.29	-0.65
SaGI01_1685	0.2	-0.32	-0.12
SaGI01_1686	-0.13	0.65	0.52
SaGI01_1687	-0.28	-2.18	-2.46
SaGI01_1688	0.33	-0.26	0.06
SaGI01_1689	0.22	-0.46	-0.24
SaGI01_1690	-0.04	-0.37	-0.4
SaGI01_1691	0.38	-0.36	0.02
SaGI01_1692	0.4	-0.4	0
SaGI01_1693	0.16	0.2	0.36
SaGI01_1694	-0.27	0.04	-0.23
SaGI01_1695	-0.17	0.29	0.12
SaGI01_1696	-0.03	-0.82	-0.85
SaGI01_1697	0.13	-0.14	-0.01
SaGI01_1698	0.23	-0.69	-0.45
SaGI01_1699	-0.09	-0.06	-0.15
SaGI01_1700	0.98	-0.5	0.48
SaGI01_1701	-0.15	0.83	0.68
SaGI01_1702	0.02	0.31	0.32
SaGI01_1703	-0.22	0.28	0.06
SaGI01_1704	0.35	-0.81	-0.46
SaGI01_1705	-0.15	0.37	0.23
SaGI01_1706	-0.47	0.2	-0.27
SaGI01_1707	0.27	-0.42	-0.15
SaGI01_1708	-0.12	-0.21	-0.33
SaGI01_1709	-0.02	0.07	0.05
SaGI01_1710	-0.45	0.55	0.1
SaGI01_1711	0.22	0.02	0.24
SaGI01_1712	-0.08	0.09	0.02
SaGI01_1713	-0.27	0.28	0.01
SaGI01_1714	1.25	0.3	1.55
SaGI01_1715	0.89	-0.77	0.12
SaGI01_1716	0.03	-0.51	-0.49
SaGI01_1717	0.06	-0.64	-0.58
SaGI01_1718	0.38	-0.41	-0.03
SaGI01_1719	0.16	-0.2	-0.04
SaGI01_1720	-0.08	0.73	0.64
SaGI01_1721	-0.12	0.21	0.1
SaGI01_1722	-0.05	0.54	0.49
SaGI01_1723	0.12	-0.35	-0.24
SaGI01_1724	-0.33	0.16	-0.17
SaGI01_1725	0.33	-0.1	0.23
SaGI01_1726	-0.14	0.27	0.14
SaGI01_1727	0.06	0.04	0.1
SaGI01_1728	0.02	-1.12	-1.1
SaGI01_1729	0.16	-0.45	-0.28
SaGI01_1730	0.17	-0.28	-0.11
SaGI01_1731	0.03	0.05	0.08
SaGI01_1732	-0.02	0.73	0.71
SaGI01_1733	0.99	0.05	1.04
SaGI01_1734	0.99	-0.73	0.25
SaGI01_1735	0.02	-0.3	-0.29
SaGI01_1736	-0.48	0.44	-0.04
SaGI01_1737	0.12	0.57	0.7
SaGI01_1738	0.55	-0.7	-0.14
SaGI01_1739	-0.05	-0.15	-0.21
SaGI01_1740	-0.11	-0.88	-0.99
SaGI01_1741	0.34	-0.66	-0.32
SaGI01_1742	-0.38	-0.81	-1.19
SaGI01_1743	0.15	-0.56	-0.41
SaGI01_1744	0.05	0.14	0.18
SaGI01_1745	-0.06	-0.2	-0.26
SaGI01_1746	-0.05	0.37	0.32
SaGI01_1747	0.04	-0.25	-0.22
SaGI01_1748	-0.42	-0.48	-0.91
SaGI01_1749	-0.95	-0.24	-1.19
SaGI01_1750	0.05	0.13	0.17
SaGI01_1751	-0.15	0.35	0.2
SaGI01_1752	0.08	-0.2	-0.11
SaGI01_1753	0.28	-0.53	-0.25
SaGI01_1754	-0.14	0	-0.14
SaGI01_1755	0.38	0.1	0.48
SaGI01_1756	0.14	-0.49	-0.35
SaGI01_1757	0.16	-0.3	-0.15
SaGI01_1758	2.05	-1.02	1.02
SaGI01_1759	0.24	-0.37	-0.13
SaGI01_1760	-0.73	-0.62	-1.35
SaGI01_1761	0.17	-0.84	-0.67
SaGI01_1762	0.45	-0.96	-0.51
SaGI01_1763	-0.24	0.4	0.16
SaGI01_1764	0.26	-1.44	-1.18
SaGI01_1765	0.3	-1.15	-0.86
SaGI01_1766	0.67	0.79	1.46
SaGI01_1767	0.24	-0.49	-0.25
SaGI01_1768	0.35	0.07	0.42
SaGI01_1769	-0.5	0.06	-0.44
SaGI01_1770	0.02	0.21	0.23
SaGI01_1771	-0.34	0.19	-0.15
SaGI01_1772	0.21	-0.43	-0.22
SaGI01_1773	0.1	0.83	0.94
SaGI01_1774	0.27	-0.48	-0.21
SaGI01_1775	0.87	-0.6	0.26
SaGI01_1776	-0.01	0.38	0.37
SaGI01_1777	-0.27	0.63	0.36
SaGI01_1778	-0.28	0.53	0.25
SaGI01_1779	0.22	-0.48	-0.25
SaGI01_1780	0.12	-0.49	-0.37
SaGI01_1781	0.13	-0.3	-0.18
SaGI01_1782	0.19	0.09	0.28
SaGI01_1783	0.43	-0.44	-0.01
SaGI01_1784	-0.3	0.09	-0.22
SaGI01_1785	0.16	0.88	1.03
SaGI01_1786	0.11	-0.77	-0.66
SaGI01_1787	0.64	-0.17	0.47
SaGI01_1788	-0.16	0.27	0.12
SaGI01_1789	-0.15	0.05	-0.1
SaGI01_1790	0.05	0.14	0.19
SaGI01_1791	0.26	0.26	0.52
SaGI01_1792	0.05	-0.33	-0.29
SaGI01_1793	-0.12	0.18	0.06
SaGI01_1794	-0.14	0.11	-0.04
SaGI01_1795	-0.04	0.32	0.28
SaGI01_1796	0.06	0.08	0.14
SaGI01_1797	0.18	-0.69	-0.51
SaGI01_1798	0.41	-0.25	0.16
SaGI01_1799	0.87	-0.16	0.72
SaGI01_1800	0.21	-0.52	-0.31
SaGI01_1801	-0.31	0.58	0.27
SaGI01_1802	0.58	-1.59	-1.01
SaGI01_1803	-0.14	0.54	0.39
SaGI01_1804	-0.01	-0.57	-0.58
SaGI01_1805	0.15	0.09	0.23
SaGI01_1806	0.74	-0.27	0.47
SaGI01_1807	-0.13	0.46	0.32
SaGI01_1808	0.23	-0.38	-0.15
SaGI01_1809	0.58	0.01	0.59
SaGI01_1810	-0.09	-0.03	-0.12
SaGI01_1811	0.1	0.05	0.15
SaGI01_1812	-0.88	-0.16	-1.04
SaGI01_1813	0.07	0.08	0.15
SaGI01_1814	1.29	0.27	1.56
SaGI01_1815	-0.18	0.11	-0.07
SaGI01_1816	0.22	0.44	0.66
SaGI01_1817	0.09	-0.01	0.08
SaGI01_1818	0.13	0.41	0.54
SaGI01_1819	-0.33	-0.68	-1.01
SaGI01_1820	0.4	0.95	1.35
SaGI01_1821	0.3	-0.41	-0.1
SaGI01_1822	0.21	-0.5	-0.28
SaGI01_1823	-0.17	0.39	0.22
SaGI01_1824	-0.39	-0.04	-0.42
SaGI01_1825	0.37	0.13	0.51
SaGI01_1826	-0.04	-0.43	-0.47
SaGI01_1827	0.49	0.16	0.65
SaGI01_1828	0.17	-0.55	-0.37
SaGI01_1829	0.04	-0.36	-0.32
SaGI01_1830	0.08	0.05	0.13
SaGI01_1831	1.15	-1.1	0.05
SaGI01_1832	0.13	-0.03	0.1
SaGI01_1833	-0.18	0.05	-0.13
SaGI01_1834	0.02	-0.72	-0.7
SaGI01_1835	-0.2	0.1	-0.1
SaGI01_1836	0.16	-1.34	-1.18
SaGI01_1837	-0.07	-0.39	-0.46
SaGI01_1838	0.63	-0.13	0.5
SaGI01_1839	0.08	0.22	0.3
SaGI01_1840	-0.16	0.38	0.22
SaGI01_1841	-0.08	0.1	0.02
SaGI01_1842	-0.27	0.52	0.25
SaGI01_1843	-0.36	0.62	0.26
SaGI01_1844	-0.65	1.07	0.42
SaGI01_1845	1.12	-0.36	0.76
SaGI01_1846	-0.28	0.09	-0.18
SaGI01_1847	0.53	-0.25	0.28
SaGI01_1848	-0.19	-0.06	-0.25
SaGI01_1849	0.28	-0.6	-0.33
SaGI01_1850	0.04	0.41	0.45
SaGI01_1851	0.61	-0.67	-0.06
SaGI01_1852	-0.08	-0.46	-0.54
SaGI01_1853	1.32	-1.65	-0.33
SaGI01_1854	0.5	-0.15	0.36
SaGI01_1855	0.14	0.12	0.26
SaGI01_1856	-0.16	-1.06	-1.22
SaGI01_1857	0.38	-0.2	0.18
SaGI01_1858	0.04	0.69	0.73
SaGI01_1859	0.83	-1.1	-0.27
SaGI01_1860	-0.2	-0.25	-0.45
SaGI01_1861	-0.21	1.6	1.39
SaGI01_1862	0.48	-0.17	0.31
SaGI01_1863	0.24	-0.66	-0.42
SaGI01_1864	0.86	-0.02	0.84
SaGI01_1865	0.22	-0.17	0.05
SaGI01_1866	0.21	-0.35	-0.14
SaGI01_1867	-0.04	-0.16	-0.21
SaGI01_1868	1.24	-0.66	0.58
SaGI01_1869	0	-0.22	-0.22
SaGI01_1870	-0.03	0.4	0.38
SaGI01_1871	-0.29	0.79	0.49
SaGI01_1872	0.36	-0.13	0.24
SaGI01_1873	-0.54	0.12	-0.42
SaGI01_1874	0.18	-0.9	-0.72
SaGI01_1875	-0.03	0.42	0.38
SaGI01_1876	0.14	-0.48	-0.34
SaGI01_1877	-0.08	-0.45	-0.53
SaGI01_1878	-0.03	-0.54	-0.56
SaGI01_1879	-0.16	0.54	0.38
SaGI01_1880	-0.14	0.07	-0.07
SaGI01_1881	-0.15	0.14	-0.01
SaGI01_1882	-0.21	0.18	-0.03
SaGI01_1883	-0.49	0.23	-0.26
SaGI01_1884	-0.32	0.16	-0.16
SaGI01_1885	-0.02	0	-0.02
SaGI01_1886	0.08	-0.91	-0.83
SaGI01_1887	-0.36	-0.19	-0.55
SaGI01_1888	0.16	-0.08	0.09
SaGI01_1889	0.36	-0.67	-0.32
SaGI01_1890	-0.01	0.12	0.11
SaGI01_1891	0.13	-0.67	-0.54
SaGI01_1892	0.46	-0.79	-0.32
SaGI01_1893	-0.17	-0.15	-0.32
SaGI01_1894	-0.05	0.67	0.62
SaGI01_1895	-0.03	0.41	0.38
SaGI01_1896	0.64	-1.32	-0.68
SaGI01_1897	-0.04	0.17	0.13
SaGI01_1898	-1.53	1.34	-0.19
SaGI01_1899	0.01	0.34	0.35
SaGI01_1900	0.31	-0.5	-0.19
SaGI01_1901	-0.16	0.96	0.79
SaGI01_1902	0.06	0.23	0.3
SaGI01_1903	0.22	0.37	0.59
SaGI01_1904	0.13	0.43	0.56
SaGI01_1905	-0.1	-0.11	-0.22
SaGI01_1906	0.18	-0.11	0.07
SaGI01_1907	-0.82	0.69	-0.12
SaGI01_1908	0.18	0.31	0.49
SaGI01_1909	0.3	0.24	0.54
SaGI01_1910	0.01	-0.24	-0.23
SaGI01_1911	0.11	-0.43	-0.33
SaGI01_1912	-0.24	0.7	0.46
SaGI01_1913	-0.52	0.11	-0.41
SaGI01_1914	0.2	-0.02	0.19
SaGI01_1915	0.43	-0.88	-0.45
SaGI01_1916	-0.08	0.05	-0.03
SaGI01_1917	0.42	-1.26	-0.84
SaGI01_1918	0.02	-0.08	-0.06
SaGI01_1919	0.19	0.22	0.41
SaGI01_1920	0.45	-0.34	0.11
SaGI01_1921	0.61	-0.34	0.27
SaGI01_1922	0.44	-1.81	-1.37
SaGI01_1923	-0.3	1.41	1.11
SaGI01_1924	0.06	-1.38	-1.31
SaGI01_1925	-2.17	-0.59	-2.76
SaGI01_1926	0.13	-0.51	-0.38
SaGI01_1927	0.06	1.55	1.61
SaGI01_1928	0.77	0.03	0.8
SaGI01_1929	-0.59	0.59	0
SaGI01_1930	0.07	0.02	0.09
SaGI01_1931	0.26	0.05	0.31
SaGI01_1932	0.26	-0.54	-0.29
SaGI01_1933	0.33	0.21	0.54
SaGI01_1934	0.08	-0.39	-0.31
SaGI01_1935	-0.31	0.27	-0.05
SaGI01_1936	-0.04	-0.25	-0.29
SaGI01_1937	0.02	-0.22	-0.2
SaGI01_1938	0.37	0	0.38
SaGI01_1939	0.16	0.17	0.33
SaGI01_1940	0.25	-0.24	0.01
SaGI01_1941	-0.32	0.44	0.12
SaGI01_1942	1.97	0.47	2.44
SaGI01_1943	-0.35	0.84	0.49
SaGI01_1944	0.16	0.16	0.32
SaGI01_1945	0.25	-0.53	-0.29
SaGI01_1946	0.23	-0.06	0.17
SaGI01_1947	-0.09	-0.05	-0.14
SaGI01_1948	0.32	-0.35	-0.03
SaGI01_1949	-0.45	0.47	0.02
SaGI01_1950	0.31	-1.4	-1.09
SaGI01_1951	-0.43	-0.15	-0.58
SaGI01_1952	-0.07	0.25	0.18
SaGI01_1953	0.17	0.01	0.18
SaGI01_1954	-0.14	0.91	0.77
SaGI01_1955	-0.31	0.33	0.02
SaGI01_1956	-0.4	0.04	-0.36
SaGI01_1957	-0.01	0.77	0.76
SaGI01_1958	-1.07	-0.26	-1.33
SaGI01_1959	0.2	-0.56	-0.36
SaGI01_1960	0.19	0.26	0.45
SaGI01_1961	0.65	-0.58	0.07
SaGI01_1962	-0.68	0.06	-0.62
SaGI01_1963	1.25	-0.71	0.54
SaGI01_1964	0.32	0.08	0.4
SaGI01_1965	0.04	-0.37	-0.33
SaGI01_1966	-0.2	0.54	0.34
SaGI01_1967	0.22	0.27	0.49
SaGI01_1968	-0.38	-0.1	-0.48
SaGI01_1969	-0.22	-1.02	-1.24
SaGI01_1970	-0.26	0.1	-0.16
SaGI01_1971	0.07	-0.1	-0.03
SaGI01_1972	-1.14	-1.85	-2.98
SaGI01_1973	-0.17	-0.99	-1.16
SaGI01_1974	1.44	-1.13	0.31
SaGI01_1975	0.87	-0.8	0.07
SaGI01_1976	-0.08	0.13	0.06
SaGI01_1977	0.13	-0.03	0.11
SaGI01_1978	0.32	-1	-0.68
SaGI01_1979	0.13	-0.29	-0.16
SaGI01_1980	0.04	-0.42	-0.38
SaGI01_1981	0.32	-0.49	-0.17
SaGI01_1982	0.41	-0.68	-0.27
SaGI01_1983	-1.3	-0.75	-2.05
SaGI01_1984	0.29	-0.25	0.03
SaGI01_1985	-0.58	-0.37	-0.94
SaGI01_1986	0.08	-0.39	-0.31
SaGI01_1987	-0.76	0.05	-0.71
SaGI01_1988	-1.47	-0.88	-2.35
SaGI01_1989	0.39	-0.19	0.2
SaGI01_1990	0.1	-0.2	-0.1
SaGI01_1991	0.13	0.18	0.31
SaGI01_1992	-0.17	-0.63	-0.8
SaGI01_1993	0.34	-0.37	-0.03
SaGI01_1994	0.17	-0.93	-0.76
SaGI01_1995	-0.06	0.45	0.4
SaGI01_1996	-0.69	-0.32	-1.01
SaGI01_1997	-0.48	0.64	0.15
SaGI01_1998	-0.31	-0.11	-0.42
[truncated: 54,013 more rows]
