# Supplementary material for: RNA-Seq analysis identifies key genes associated with haustorial development in the root hemiparasite Santalum album
Source: Front Plant Sci. 2015 Sep 1;6:661. doi: 10.3389/fpls.2015.00661 (PMC4555033; doi:10.3389/fpls.2015.00661)
Supplement: Table S3 — Primer sequences of genes for qRT-PCR. [file Table3.XLS]

## Sheet: Sheet1
Table S3. Primer sequences of genes for qRT-PCR
No.	Gene_ID	Primers sequences
DEGs selected randomly
1	SaGI01_8199	F: ACTGGAGGCTATGAGACGATAG
		R: GATATTCTCCGAGCAAGCATATT
2	SaGI01_8123	F: ATCCCGACCACAAAGGTAAG
		R: ACGTCTCTCCCGCAGTA
3	SaGI01_22413	F: GCCATCAAGAGCATCCAAATAG
		R: TCGATCCTGTTCTTCGCATATT
4	SaGI01_12988	F: CATCCAGCTCTCCTACAACTTC
		R: GATGTACGGGTCATTCTCCAC
5	SaGI01_22048	F: CCTCGTTTACACCGTCTTCTC
		R: GAACACCGCGAACCCTATT
6	SaGI01_10536	F: ATGTGATGGGTCGGTGTTG
		R: TCTTCGATGGCCGCAAAT
7	SaGI01_55104	F: GTCCAAGCAGGAGTATCTCTTC
		R: ACTGACATAATAGGCGGTGAC
8	SaGI01_24500	F: CCTTCCTGATCTTCTGCACTAC
		R: ATTATCGCCTCTTGCCATCTC
9	SaGI01_20677	F: TGGTGGATAGCATTCCCATAAG
		R: CAAGCTCGAGTACAGTCTCATT
10	SaGI01_44134	F: AAGTTACCAAGGCGGACTATG
		R: CCCGGAGAAGAAAGAGGAATG
11	SaGI01_8205	F: GGATCGTCTCCCATCCAATAAC
		R: GGTCGAATCTCTTCACCCTTAC
12	SaGI01_1049	F: GACGAGATCGAGAACGAGAAC
		R: AAAGGCGGCGAGGAATC
13	SaGI01_32197	F: CGAGTCTTTGACCCGTCTTT
		R: GGTGCCTGCGTTTCAATATG
14	SaGI01_5798	F: TGCAAGGGATGCAGTTGT
		R: CCGGCAATTGTCTCGTATCA
15	SaGI01_17648	F: GCGATGGGTCGATTCTGATAG
		R: TGCAAGCTCCTTCCAATCTC
16	SaGI01_18950	F: CGAGAAAGGACCAAGGAGATG
		R: GCTAGGAGGTCCGGATATAGAA
17	SaGI01_7440	F: CAGATCTCCGTGCAATCCTAAC
		R: TCCCGTTTGCAGAGATCAAC
18	SaGI01_16785	F: CGTCGCTAATCAAGTGGTCAA
		R: CCTCTGGAGAATTTGGGTTCTG
19	SaGI01_8485	F: CGGATCACCAATCAGAGTAACC
		R: TACCACTACTACGAGAGGAACG
20	SaGI01_23169	F: TCGGTGACACATAACTCTTCTATG
		R: TCTCCAAGTCTGATAACTGCAC
21	SaGI01_7209	F: GTGCACACCAATGCAAAGAG
		R: AGGCGAACACCCTCATCTA
22	SaGI01_31438	F: CTGTACATGATGTCGAGCTTCC
		R: GGAAACGGCCTCCTTCATC
23	SaGI01_29465	F: GGCTTCGGATCCACTTATAGAC
		R: AAGGGAACGAGGAGTTGTTG
24	SaGI01_11871	F: GAGAAGGACGAGGAGCATTTG
		R: CCTCCTCCCTTTCTCCACTAT
hormone-related genes
1	SaGI01_55051 F	F: GTCTCCTAATGCCAGTGATGAA
		R: TCTTGTAGTAGCTCGTGAGGA
2	SaGI01_27528 F	F: CTTAGCCTCCACAACTCGTATC
		R: CCTTCCCTGTCTTGGTAAGC
3	SaGI01_54731 F	F: CCGTTCGGCCAACAGAT
		R: TGAGGAGTGGAATGTGGTTATC
4	SaGI01_52517 F	F: GCTGATGCTTTGTCTGGATTG
		R: CGAGGTTCTCAAAGCTACTCTC
5	SaGI01_28167 F	F: AAGATCAGGCGGCTAAGGA
		R: CCCAAACGGCGTCGTATTTA
6	SaGI01_5699 F	F: ACGATGAGGGTTTCATTCTCTAC
		R: CAATTGCCACTTTGTCCTTCC
7	SaGI01_9229 F	F: CGACAGAATGGGAGGTGAAA
		R: CACTCTAGGATTCGCTCTCTTG
8	SaGI01_30849 F	F: GCGGTGGAGAGAACAGAATC
		R: TACGTGTTGCGTAGGGAAATC
9	SaGI01_12465 F	F: CAAATCGGACCAGGTGAAGT
		R: GGAGATCGTTGGCCTTCTTT
10	SaGI01_4116 F	F: GCACTCTGTCACTCCCATTT
		R: CTGACTATTCACCACTGCTCTG
11	SaGI01_7371 F	F: AGAAGAGGGAGTTGTAGTCAGG
		R: GAACACACAGACCCACACATAG
12	SaGI01_47160 F	F: GTCTCCATGAGTTCCTGAGTTATC
		R: GAGGCTAGGCGGCAATTTA
	S album actin F	F: GTCACACGGTGCCAATCTAT
		R: TACCCTCTCTCAGTCAGAATCTT
