# Supplementary material for: RNA-Seq analysis identifies key genes associated with haustorial development in the root hemiparasite Santalum album
Source: Front Plant Sci. 2015 Sep 1;6:661. doi: 10.3389/fpls.2015.00661 (PMC4555033; doi:10.3389/fpls.2015.00661)
Supplement: Table S4 — MapMan data of DEGs involved in cell wall metabolism. [file Table4.XLS]

## Sheet: Sheet1
Table S4. MapMan data of DEGs involved in cell wall metabolism during haustorial development (|log2 ratio| ≥ 2)
Bincode	BinName	Gene_ID	Type	Description	R_FPKM	PrAH_FPKM	PoAH_FPKM	log2 (PrAH/R)	log2 (PoAH/PrAH)	log2 (PoAH/R)
10.8.1	cell wall.pectin*esterases.PME	sagi01_15746	Transcript	(o04887|pme2_citsi : 257.0) Pectinesterase-2 precursor (EC 3.1.1.11) (Pectin methylesterase) (PE) - Citrus sinensis (Sweet orange) & (at4g00190 : 249.0) pectin methylesterase 38 (PME38); FUNCTIONS IN: enzyme inhibitor activity, pectinesterase activity; INVOLVED IN: cell wall modification; LOCATED IN: cell wall, plant-type cell wall; EXPRESSED IN: flower, synergid; CONTAINS InterPro DOMAIN/s: Pect…	0.001	6.17153	20.4098	12.59		14.317
10.8.1	cell wall.pectin*esterases.PME	sagi01_14446	Transcript	(o04887|pme2_citsi : 84.3) Pectinesterase-2 precursor (EC 3.1.1.11) (Pectin methylesterase) (PE) - Citrus sinensis (Sweet orange) & (at3g59010 : 84.0) pectin methylesterase 61 (PME61); FUNCTIONS IN: enzyme inhibitor activity, pectinesterase activity; INVOLVED IN: cell wall modification; LOCATED IN: cell wall, plant-type cell wall; EXPRESSED IN: 19 plant structures; EXPRESSED DURING: 13 growth sta…	0.001	4.7947	24.863	12.23	2.37	14.6017
10.8.1	cell wall.pectin*esterases.PME	sagi01_48341	Transcript	(at2g45220 : 88.2) Plant invertase/pectin methylesterase inhibitor superfamily; FUNCTIONS IN: enzyme inhibitor activity, pectinesterase activity; INVOLVED IN: cell wall modification; LOCATED IN: membrane, plant-type cell wall; EXPRESSED IN: 9 plant structures; EXPRESSED DURING: 4 anthesis, C globular stage, petal differentiation and expansion stage; CONTAINS InterPro DOMAIN/s: Carbohydrate-bindin…	0.001	9.98927	26.4283	13.29		14.6898
10.8.99	cell wall.pectin*esterases.misc	sagi01_23298	Transcript	(at2g45220 : 98.6) Plant invertase/pectin methylesterase inhibitor superfamily; FUNCTIONS IN: enzyme inhibitor activity, pectinesterase activity; INVOLVED IN: cell wall modification; LOCATED IN: membrane, plant-type cell wall; EXPRESSED IN: 9 plant structures; EXPRESSED DURING: 4 anthesis, C globular stage, petal differentiation and expansion stage; CONTAINS InterPro DOMAIN/s: Carbohydrate-bindin…	0.001	4.15223	20.1615	12.02	2.28	14.2993
10.8.1	cell wall.pectin*esterases.PME	sagi01_41779	Transcript	(at5g04970 : 76.6) Plant invertase/pectin methylesterase inhibitor superfamily; FUNCTIONS IN: enzyme inhibitor activity, pectinesterase activity; INVOLVED IN: cell wall modification; LOCATED IN: cell wall; EXPRESSED IN: flower, root; CONTAINS InterPro DOMAIN/s: Pectinesterase, active site (InterPro:IPR018040), Pectin lyase fold/virulence factor (InterPro:IPR011050), Pectinesterase, catalytic (Int…	0.001	1.93031	36.7702	10.91	4.25	15.1662
10.8.1	cell wall.pectin*esterases.PME	sagi01_3360	Transcript	(at5g04970 : 394.0) Plant invertase/pectin methylesterase inhibitor superfamily; FUNCTIONS IN: enzyme inhibitor activity, pectinesterase activity; INVOLVED IN: cell wall modification; LOCATED IN: cell wall; EXPRESSED IN: flower, root; CONTAINS InterPro DOMAIN/s: Pectinesterase, active site (InterPro:IPR018040), Pectin lyase fold/virulence factor (InterPro:IPR011050), Pectinesterase, catalytic (In…	0.257439	14.2265	23.7123	5.79		6.52526
10.8.1	cell wall.pectin*esterases.PME	sagi01_40207	Transcript	(gnl|cdd|36433 : 44.6) no description available & (at5g04970 : 41.2) Plant invertase/pectin methylesterase inhibitor superfamily; FUNCTIONS IN: enzyme inhibitor activity, pectinesterase activity; INVOLVED IN: cell wall modification; LOCATED IN: cell wall; EXPRESSED IN: flower, root; CONTAINS InterPro DOMAIN/s: Pectinesterase, active site (InterPro:IPR018040), Pectin lyase fold/virulence factor (I…	3.98467	67.2187	77.2677	4.08		4.27733
10.8.99	cell wall.pectin*esterases.misc	sagi01_18503	Transcript	(gnl|cdd|36433 : 47.3) no description available & (gnl|cdd|33678 : 45.8) no description available & (at3g01680 : 34.7) CONTAINS InterPro DOMAIN/s: Mediator complex subunit Med28 (InterPro:IPR021640); BEST Arabidopsis thaliana protein match is: unknown protein (TAIR:AT3G01670.1); Has 122 Blast hits to 112 proteins in 13 species: Archae - 0; Bacteria - 0; Metazoa - 0; Fungi - 0; Plants - 122; Virus…	0.554849	4.73376	35.6932	3.09	2.91	6.00741
10.8.1	cell wall.pectin*esterases.PME	sagi01_23286	Transcript	(at5g47500 : 522.0) Pectin lyase-like superfamily protein; FUNCTIONS IN: pectinesterase activity; INVOLVED IN: cell wall modification; LOCATED IN: endomembrane system, cell wall, plant-type cell wall; EXPRESSED IN: 18 plant structures; EXPRESSED DURING: 12 growth stages; CONTAINS InterPro DOMAIN/s: Pectinesterase, active site (InterPro:IPR018040), Pectin lyase fold/virulence factor (InterPro:IPR0…	3.91839	23.2919	36.917	2.57		3.23595
10.8.1	cell wall.pectin*esterases.PME	sagi01_44489	Transcript	(gnl|cdd|36433 : 40.8) no description available & (at5g64640 : 40.4) Plant invertase/pectin methylesterase inhibitor superfamily; FUNCTIONS IN: enzyme inhibitor activity, pectinesterase activity; INVOLVED IN: cell wall modification; LOCATED IN: plasma membrane, plant-type cell wall; EXPRESSED IN: 24 plant structures; EXPRESSED DURING: 15 growth stages; CONTAINS InterPro DOMAIN/s: Pectin lyase fol…	22.1127	80.6078	16.3349		-2.3
10.8.1	cell wall.pectin*esterases.PME	sagi01_5252	Transcript	(at2g45220 : 216.0) Plant invertase/pectin methylesterase inhibitor superfamily; FUNCTIONS IN: enzyme inhibitor activity, pectinesterase activity; INVOLVED IN: cell wall modification; LOCATED IN: membrane, plant-type cell wall; EXPRESSED IN: 9 plant structures; EXPRESSED DURING: 4 anthesis, C globular stage, petal differentiation and expansion stage; CONTAINS InterPro DOMAIN/s: Carbohydrate-bindi…	0.281525	0.818815	1.6434		3.49	2.54535
10.8.99	cell wall.pectin*esterases.misc	sagi01_55484	Transcript	(at3g47400 : 96.3) Plant invertase/pectin methylesterase inhibitor superfamily; FUNCTIONS IN: enzyme inhibitor activity, pectinesterase activity; INVOLVED IN: cell wall modification; LOCATED IN: endomembrane system, cell wall, plant-type cell wall; EXPRESSED IN: hypocotyl, flower, root, carpel; EXPRESSED DURING: petal differentiation and expansion stage; CONTAINS InterPro DOMAIN/s: Pectinesterase…	21.6485	3.47391	0.001	-2.64	-11.76	-14.402
10.8.1	cell wall.pectin*esterases.PME	sagi01_4532	Transcript	(at5g51490 : 338.0) Plant invertase/pectin methylesterase inhibitor superfamily; FUNCTIONS IN: enzyme inhibitor activity, pectinesterase activity; INVOLVED IN: cell wall modification; LOCATED IN: endomembrane system, cell wall, plant-type cell wall; EXPRESSED IN: flower; CONTAINS InterPro DOMAIN/s: Pectinesterase, active site (InterPro:IPR018040), Pectin lyase fold/virulence factor (InterPro:IPR0…	19.8488	0.714189	0.188951	-4.8		-6.7149
10.8.99	cell wall.pectin*esterases.misc	sagi01_55875	Transcript	(at3g47400 : 46.6) Plant invertase/pectin methylesterase inhibitor superfamily; FUNCTIONS IN: enzyme inhibitor activity, pectinesterase activity; INVOLVED IN: cell wall modification; LOCATED IN: endomembrane system, cell wall, plant-type cell wall; EXPRESSED IN: hypocotyl, flower, root, carpel; EXPRESSED DURING: petal differentiation and expansion stage; CONTAINS InterPro DOMAIN/s: Pectinesterase…	67.1258	0.976177	0.001	-6.1	-9.93	-16.0346
10.8.1	cell wall.pectin*esterases.PME	sagi01_55876	Transcript	(q43111|pme3_phavu : 95.1) Pectinesterase-3 precursor (EC 3.1.1.11) (Pectin methylesterase 3) (PE 3) - Phaseolus vulgaris (Kidney bean) (French bean) & (at2g45220 : 92.0) Plant invertase/pectin methylesterase inhibitor superfamily; FUNCTIONS IN: enzyme inhibitor activity, pectinesterase activity; INVOLVED IN: cell wall modification; LOCATED IN: membrane, plant-type cell wall; EXPRESSED IN: 9 plan…	33.6932	0.001	0.001	-15.04		-15.0402
10.8.1	cell wall.pectin*esterases.PME	sagi01_10900	Transcript	(at5g19730 : 51.6) Pectin lyase-like superfamily protein; FUNCTIONS IN: pectinesterase activity; INVOLVED IN: cell wall modification; LOCATED IN: cell wall, plant-type cell wall, cytoplasm; EXPRESSED IN: 17 plant structures; EXPRESSED DURING: 8 growth stages; CONTAINS InterPro DOMAIN/s: Pectinesterase, active site (InterPro:IPR018040), Pectin lyase fold/virulence factor (InterPro:IPR011050), Pect…	17.2457	20.0637	4.54987		-2.14
10.8.1	cell wall.pectin*esterases.PME	sagi01_18390	Transcript	(at5g49180 : 107.0) Encodes a putative pectin methylesterase. The gene is preferentially expressed in floral buds.; Plant invertase/pectin methylesterase inhibitor superfamily; FUNCTIONS IN: enzyme inhibitor activity, pectinesterase activity; INVOLVED IN: cell wall modification; LOCATED IN: endomembrane system, cell wall, plant-type cell wall; EXPRESSED IN: 8 plant structures; EXPRESSED DURING: 4…	5.21116	3.03133	18.4458		2.61
10.8.99	cell wall.pectin*esterases.misc	sagi01_31811	Transcript	(gnl|cdd|36433 : 46.6) no description available & (chl4|525307 : 41.2) no description available & (gnl|cdd|83669 : 35.7) no description available & (at1g68690 : 35.0) Protein kinase superfamily protein; FUNCTIONS IN: protein serine/threonine kinase activity, protein kinase activity, ATP binding; INVOLVED IN: protein amino acid phosphorylation; LOCATED IN: chloroplast; EXPRESSED IN: 13 plant struc…	34.2703	38.731	9.04141		-2.1
10.8.1	cell wall.pectin*esterases.PME	sagi01_46794	Transcript	(at4g33220 : 290.0) pectin methylesterase 44 (PME44); FUNCTIONS IN: enzyme inhibitor activity, pectinesterase activity; INVOLVED IN: cell wall modification; LOCATED IN: endomembrane system, cell wall, plant-type cell wall; EXPRESSED IN: 22 plant structures; EXPRESSED DURING: 13 growth stages; CONTAINS InterPro DOMAIN/s: Pectinesterase, active site (InterPro:IPR018040), Pectin lyase fold/virulence…	15.6498	18.8421	3.86478		-2.29	-2.01769
10.8.1	cell wall.pectin*esterases.PME	sagi01_55459	Transcript	(at3g05620 : 205.0) Plant invertase/pectin methylesterase inhibitor superfamily; FUNCTIONS IN: enzyme inhibitor activity, pectinesterase activity; INVOLVED IN: cell wall modification; LOCATED IN: endomembrane system, cell wall, plant-type cell wall; EXPRESSED IN: shoot, leaf apex, hypocotyl, flower, pollen tube; EXPRESSED DURING: petal differentiation and expansion stage; CONTAINS InterPro DOMAIN…	7.37515	4.51592	1.07529		-2.07	-2.77795
10.7	cell wall.modification	sagi01_26878	Transcript	(at3g45960 : 56.2) member of EXPANSIN-LIKE. Naming convention from the Expansin Working Group (Kende et al, 2004. Plant Mol Bio); expansin-like A3 (EXLA3); INVOLVED IN: plant-type cell wall organization, unidimensional cell growth, plant-type cell wall loosening; LOCATED IN: membrane, plant-type cell wall; EXPRESSED IN: leaf apex, hypocotyl, root, flower, leaf; EXPRESSED DURING: petal differentia…	0.001	3.75933	29.8378	11.88	2.99	14.8649
10.7	cell wall.modification	sagi01_53812	Transcript	(at3g45970 : 114.0) member of EXPANSIN-LIKE. Naming convention from the Expansin Working Group (Kende et al, 2004. Plant Mol Bio); expansin-like A1 (EXLA1); INVOLVED IN: unidimensional cell growth, plant-type cell wall loosening; LOCATED IN: cell wall, plant-type cell wall; EXPRESSED IN: 20 plant structures; EXPRESSED DURING: 10 growth stages; CONTAINS InterPro DOMAIN/s: Barwin-related endoglucan…	0.001	1.07875	14.5555	10.08	3.75	13.8293
10.7	cell wall.modification	sagi01_9111	Transcript	(at3g44990 : 241.0) xyloglucan endo-transglycosylase; xyloglucan endo-transglycosylase-related 8 (XTR8); FUNCTIONS IN: hydrolase activity, acting on glycosyl bonds, xyloglucan:xyloglucosyl transferase activity; INVOLVED IN: cell wall biogenesis; LOCATED IN: apoplast, cell wall; EXPRESSED IN: 11 plant structures; EXPRESSED DURING: 8 growth stages; CONTAINS InterPro DOMAIN/s: Xyloglucan endotransgl…	0.001	1.07235	18.0438	10.07	4.07	14.1392
10.7	cell wall.modification	sagi01_18916	Transcript	(loc_os09g29690.1 : 129.0) no description available & (at4g30380 : 100.0) Encodes a Plant Natriuretic Peptide (PNP). PNPs are a class of systemically mobile molecules distantly related to expansins; their biological role has remained elusive.; Barwin-related endoglucanase; FUNCTIONS IN: molecular_function unknown; INVOLVED IN: biological_process unknown; LOCATED IN: endomembrane system; CONTAINS …	0.788807	17.8951	39.8787	4.5		5.6598
10.7	cell wall.modification	sagi01_55104	Transcript	(at5g57560 : 64.3) Encodes a cell wall-modifying enzyme, rapidly upregulated in response to environmental stimuli; Touch 4 (TCH4); CONTAINS InterPro DOMAIN/s: Xyloglucan endotransglucosylase/hydrolase (InterPro:IPR016455), Xyloglucan endo-transglycosylase, C-terminal (InterPro:IPR010713), Concanavalin A-like lectin/glucanase, subgroup (InterPro:IPR013320), Concanavalin A-like lectin/glucanase (In…	19.4429	147.783	59.6452	2.93
10.7	cell wall.modification	sagi01_35904	Transcript	(at5g57560 : 91.7) Encodes a cell wall-modifying enzyme, rapidly upregulated in response to environmental stimuli; Touch 4 (TCH4); CONTAINS InterPro DOMAIN/s: Xyloglucan endotransglucosylase/hydrolase (InterPro:IPR016455), Xyloglucan endo-transglycosylase, C-terminal (InterPro:IPR010713), Concanavalin A-like lectin/glucanase, subgroup (InterPro:IPR013320), Concanavalin A-like lectin/glucanase (In…	83.9587	406.504	156.982	2.28
10.7	cell wall.modification	sagi01_22122	Transcript	(q7xt40|exb15_orysa : 196.0) Expansin-B15 precursor (OsEXPB15) (Beta-expansin-15) (OsaEXPb1.16) - Oryza sativa (Rice) & (loc_os04g46630.1 : 196.0) no description available & (at1g65680 : 177.0) member of BETA-EXPANSINS. Naming convention from the Expansin Working Group (Kende et al, 2004. Plant Mol Bio); expansin B2 (EXPB2); INVOLVED IN: plant-type cell wall modification involved in multidimensio…	25.5695	121.179	285.451	2.24		3.48075
10.7	cell wall.modification	sagi01_22871	Transcript	(at1g69530 : 369.0) Member of Alpha-Expansin Gene Family. Naming convention from the Expansin Working Group (Kende et al, Plant Mol Bio). Involved in the formation of nematode-induced syncytia in roots of Arabidopsis thaliana.; expansin A1 (EXPA1); CONTAINS InterPro DOMAIN/s: Pollen allergen, N-terminal (InterPro:IPR014734), Rare lipoprotein A (InterPro:IPR005132), Pollen allergen/expansin, C-ter…	18.1319	74.3199	80.3383	2.04		2.14756
10.7	cell wall.modification	sagi01_35813	Transcript	(at2g39700 : 134.0) putative expansin. Naming convention from the Expansin Working Group (Kende et al, 2004. Plant Mol Bio). Involved in the formation of nematode-induced syncytia in roots of Arabidopsis thaliana.; expansin A4 (EXPA4); CONTAINS InterPro DOMAIN/s: Barwin-related endoglucanase (InterPro:IPR009009), Pollen allergen, N-terminal (InterPro:IPR014734), Expansin (InterPro:IPR002963), Rar…	35.2292	7.88186	6.25584	-2.16		-2.4935
10.7	cell wall.modification	sagi01_2347	Transcript	(at1g10550 : 337.0) Encodes a membrane-localized protein that is predicted to function during cell wall modification.Overexpression of XTH33 results in abnormal cell morphology. Its expression is under epigenetic control by ATX1.; xyloglucan:xyloglucosyl transferase 33 (XTH33); FUNCTIONS IN: hydrolase activity, acting on glycosyl bonds, hydrolase activity, hydrolyzing O-glycosyl compounds, xylogl…	32.7346	6.82309	5.14664	-2.26		-2.66911
10.7	cell wall.modification	sagi01_41083	Transcript	(at1g20190 : 415.0) member of Alpha-Expansin Gene Family. Naming convention from the Expansin Working Group (Kende et al, 2004. Plant Mol Bio); expansin 11 (EXPA11); INVOLVED IN: plant-type cell wall modification involved in multidimensional cell growth, unidimensional cell growth, plant-type cell wall loosening; LOCATED IN: cell wall; EXPRESSED IN: 14 plant structures; EXPRESSED DURING: 9 growth…	65.0904	9.58661	10.6141	-2.76		-2.61646
10.7	cell wall.modification	sagi01_45816	Transcript	(q8w2x8|exp30_orysa : 133.0) Putative expansin-A30 precursor (OsEXPA30) (Alpha-expansin-30) (OsEXP30) (OsaEXPa1.32) - Oryza sativa (Rice) & (at1g12560 : 120.0) Member of Alpha-Expansin Gene Family. Naming convention from the Expansin Working Group (Kende et al, 2004. Plant Mol Bio). Containing a conserved root hair-specific cis-element RHE. Expressed specifically in root hair cell.; expansin A7 (…	29.956	3.73402	0.987897	-3		-4.92234
10.7	cell wall.modification	sagi01_25570	Transcript	(at2g36870 : 474.0) xyloglucan endotransglucosylase/hydrolase 32 (XTH32); FUNCTIONS IN: hydrolase activity, acting on glycosyl bonds, hydrolase activity, hydrolyzing O-glycosyl compounds; INVOLVED IN: carbohydrate metabolic process; LOCATED IN: endomembrane system; EXPRESSED IN: 19 plant structures; EXPRESSED DURING: 13 growth stages; CONTAINS InterPro DOMAIN/s: Concanavalin A-like lectin/glucana…	58.2366	7.08261	10.1823	-3.04		-2.51586
10.7	cell wall.modification	sagi01_25341	Transcript	(gnl|cdd|38301 : 46.2) no description available & (gnl|cdd|70912 : 42.0) no description available & (at2g37640 : 30.0) member of Alpha-Expansin Gene Family. Naming convention from the Expansin Working Group (Kende et al, 2004. Plant Mol Bio). Involved in the formation of nematode-induced syncytia in roots of Arabidopsis thaliana.; EXP3; INVOLVED IN: in 6 processes; LOCATED IN: endomembrane system…	5.98602	0.001	12.4367	-12.55	13.6
10.7	cell wall.modification	sagi01_18807	Transcript	(gnl|cdd|38301 : 45.0) no description available & (gnl|cdd|81056 : 35.6) no description available & (at4g03210 : 32.3) encodes a member of xyloglucan endotransglucosylase/hydrolases (XTHs) that catalyze the cleavage and molecular grafting of xyloglucan chains function in loosening and rearrangement of the cell wall. Gene is expressed in shoot apex region, flower buds, flower stalks and internodes…	4.83848	2.81454	37.9764		3.75	2.97248
10.7	cell wall.modification	sagi01_30877	Transcript	(at4g03210 : 228.0) encodes a member of xyloglucan endotransglucosylase/hydrolases (XTHs) that catalyze the cleavage and molecular grafting of xyloglucan chains function in loosening and rearrangement of the cell wall. Gene is expressed in shoot apex region, flower buds, flower stalks and internodes bearing flowers.; xyloglucan endotransglucosylase/hydrolase 9 (XTH9); FUNCTIONS IN: hydrolase acti…	13.9832	27.9428	118.638		2.09	3.0848
10.7	cell wall.modification	sagi01_32720	Transcript	(gnl|cdd|36433 : 54.7) no description available & (at2g36870 : 45.8) xyloglucan endotransglucosylase/hydrolase 32 (XTH32); FUNCTIONS IN: hydrolase activity, acting on glycosyl bonds, hydrolase activity, hydrolyzing O-glycosyl compounds; INVOLVED IN: carbohydrate metabolic process; LOCATED IN: endomembrane system; EXPRESSED IN: 19 plant structures; EXPRESSED DURING: 13 growth stages; CONTAINS Inte…	1.97715	2.87527	26.9288		3.23	3.76766
10.7	cell wall.modification	sagi01_45693	Transcript	(at2g28950 : 249.0) Encodes an expansin. Naming convention from the Expansin Working Group (Kende et al, 2004. Plant Mol Bio). Involved in the formation of nematode-induced syncytia in roots of Arabidopsis thaliana.; expansin A6 (EXPA6); CONTAINS InterPro DOMAIN/s: Barwin-related endoglucanase (InterPro:IPR009009), Pollen allergen, N-terminal (InterPro:IPR014734), Expansin (InterPro:IPR002963), R…	12.0541	6.47249	0.856204		-2.92	-3.81543
10.7	cell wall.modification	sagi01_54688	Transcript	(at4g38400 : 87.0) member of EXPANSIN-LIKE. Naming convention from the Expansin Working Group (Kende et al, 2004. Plant Mol Bio); expansin-like A2 (EXLA2); INVOLVED IN: response to cyclopentenone, plant-type cell wall organization, unidimensional cell growth, plant-type cell wall loosening; LOCATED IN: endomembrane system, extracellular region; EXPRESSED IN: 18 plant structures; EXPRESSED DURING:…	13.3359	10.3434	1.64191		-2.66	-3.02187
10.6.3	cell wall.degradation.pectate lyases and polygalacturonases	sagi01_7892	Transcript	(loc_os07g10680.1 : 261.0) no description available & (p35336|pglr_actch : 259.0) Polygalacturonase precursor (EC 3.2.1.15) (PG) (Pectinase) - Actinidia chinensis (Kiwi) (Yangtao) & (at3g59850 : 249.0) Pectin lyase-like superfamily protein; FUNCTIONS IN: polygalacturonase activity; INVOLVED IN: carbohydrate metabolic process; LOCATED IN: endomembrane system; EXPRESSED IN: embryo, pedicel; EXPRESS…	0.001	8.62361	46.3509	13.07	2.43	15.5003
10.6.3	cell wall.degradation.pectate lyases and polygalacturonases	sagi01_18486	Transcript	(at3g59850 : 105.0) Pectin lyase-like superfamily protein; FUNCTIONS IN: polygalacturonase activity; INVOLVED IN: carbohydrate metabolic process; LOCATED IN: endomembrane system; EXPRESSED IN: embryo, pedicel; EXPRESSED DURING: 4 anthesis, C globular stage; CONTAINS InterPro DOMAIN/s: Pectin lyase fold/virulence factor (InterPro:IPR011050), Pectin lyase fold (InterPro:IPR012334), Glycoside hydrol…	0.001	1.31167	28.109	10.36	4.42	14.7787
10.6.3	cell wall.degradation.pectate lyases and polygalacturonases	sagi01_28936	Transcript	(gnl|cdd|36433 : 43.9) no description available & (at1g05650 : 40.4) Pectin lyase-like superfamily protein; FUNCTIONS IN: polygalacturonase activity; INVOLVED IN: carbohydrate metabolic process; LOCATED IN: endomembrane system; CONTAINS InterPro DOMAIN/s: Pectin lyase fold/virulence factor (InterPro:IPR011050), Pectin lyase fold (InterPro:IPR012334), Glycoside hydrolase, family 28 (InterPro:IPR00…	0.001	1.01044	11.2279	9.98	3.47	13.4548
10.6.3	cell wall.degradation.pectate lyases and polygalacturonases	sagi01_42498	Transcript	(at2g43870 : 97.4) Pectin lyase-like superfamily protein; FUNCTIONS IN: polygalacturonase activity; INVOLVED IN: carbohydrate metabolic process; LOCATED IN: endomembrane system; EXPRESSED IN: sepal, male gametophyte, stamen; EXPRESSED DURING: 4 anthesis; CONTAINS InterPro DOMAIN/s: Pectin lyase fold/virulence factor (InterPro:IPR011050), Pectin lyase fold (InterPro:IPR012334), Glycoside hydrolase…	0.001	0.001	28.8716		14.82	14.8174
10.6.3	cell wall.degradation.pectate lyases and polygalacturonases	sagi01_16910	Transcript	(p48979|pglr_prupe : 103.0) Polygalacturonase precursor (EC 3.2.1.15) (PG) (Pectinase) - Prunus persica (Peach) & (at3g59850 : 93.6) Pectin lyase-like superfamily protein; FUNCTIONS IN: polygalacturonase activity; INVOLVED IN: carbohydrate metabolic process; LOCATED IN: endomembrane system; EXPRESSED IN: embryo, pedicel; EXPRESSED DURING: 4 anthesis, C globular stage; CONTAINS InterPro DOMAIN/s: …	0.001	0.001	23.9478		14.55	14.5476
10.6.3	cell wall.degradation.pectate lyases and polygalacturonases	sagi01_26722	Transcript	(p48979|pglr_prupe : 77.0) Polygalacturonase precursor (EC 3.2.1.15) (PG) (Pectinase) - Prunus persica (Peach) & (loc_os01g66710.1 : 68.9) no description available & (at2g43880 : 64.3) Pectin lyase-like superfamily protein; FUNCTIONS IN: polygalacturonase activity; INVOLVED IN: carbohydrate metabolic process; LOCATED IN: endomembrane system; EXPRESSED IN: root, carpel; EXPRESSED DURING: 4 anthesi…	0.001	0.001	16.7135		14.03	14.0287
10.6.3	cell wall.degradation.pectate lyases and polygalacturonases	sagi01_29219	Transcript	(p48979|pglr_prupe : 134.0) Polygalacturonase precursor (EC 3.2.1.15) (PG) (Pectinase) - Prunus persica (Peach) & (at2g43880 : 126.0) Pectin lyase-like superfamily protein; FUNCTIONS IN: polygalacturonase activity; INVOLVED IN: carbohydrate metabolic process; LOCATED IN: endomembrane system; EXPRESSED IN: root, carpel; EXPRESSED DURING: 4 anthesis; CONTAINS InterPro DOMAIN/s: Pectin lyase fold/vi…	0.001	0.001	11.2354		13.46	13.4558
10.6.3	cell wall.degradation.pectate lyases and polygalacturonases	sagi01_51918	Transcript	(at1g02460 : 154.0) Pectin lyase-like superfamily protein; FUNCTIONS IN: polygalacturonase activity; INVOLVED IN: carbohydrate metabolic process; EXPRESSED IN: stem, root, stamen, seed; EXPRESSED DURING: 4 anthesis, E expanded cotyledon stage; CONTAINS InterPro DOMAIN/s: Pectin lyase fold/virulence factor (InterPro:IPR011050), Glycoside hydrolase, family 28 (InterPro:IPR000743), Pectin lyase fold…	31.8774	10.8168	0.001		-13.4	-14.9602
10.6.3	cell wall.degradation.pectate lyases and polygalacturonases	sagi01_55130	Transcript	(at1g02460 : 62.8) Pectin lyase-like superfamily protein; FUNCTIONS IN: polygalacturonase activity; INVOLVED IN: carbohydrate metabolic process; EXPRESSED IN: stem, root, stamen, seed; EXPRESSED DURING: 4 anthesis, E expanded cotyledon stage; CONTAINS InterPro DOMAIN/s: Pectin lyase fold/virulence factor (InterPro:IPR011050), Glycoside hydrolase, family 28 (InterPro:IPR000743), Pectin lyase fold …	14.9268	4.58002	0.001		-12.16	-13.8656
10.6.3	cell wall.degradation.pectate lyases and polygalacturonases	sagi01_55806	Transcript	(at1g02460 : 112.0) Pectin lyase-like superfamily protein; FUNCTIONS IN: polygalacturonase activity; INVOLVED IN: carbohydrate metabolic process; EXPRESSED IN: stem, root, stamen, seed; EXPRESSED DURING: 4 anthesis, E expanded cotyledon stage; CONTAINS InterPro DOMAIN/s: Pectin lyase fold/virulence factor (InterPro:IPR011050), Glycoside hydrolase, family 28 (InterPro:IPR000743), Pectin lyase fold…	25.6402	2.48582	0.001	-3.37	-11.28	-14.6461
10.6.3	cell wall.degradation.pectate lyases and polygalacturonases	sagi01_55534	Transcript	(at3g27400 : 103.0) Pectin lyase-like superfamily protein; FUNCTIONS IN: pectate lyase activity; INVOLVED IN: biological_process unknown; LOCATED IN: endomembrane system; EXPRESSED IN: 17 plant structures; EXPRESSED DURING: 11 growth stages; CONTAINS InterPro DOMAIN/s: Pectin lyase fold/virulence factor (InterPro:IPR011050), AmbAllergen (InterPro:IPR018082), Pectate lyase/Amb allergen (InterPro:I…	3.69662	4.30065	0.001		-12.07	-11.852
10.6.3	cell wall.degradation.pectate lyases and polygalacturonases	sagi01_7636	Transcript	(at4g23500 : 349.0) Pectin lyase-like superfamily protein; FUNCTIONS IN: polygalacturonase activity; INVOLVED IN: carbohydrate metabolic process; LOCATED IN: cell wall; CONTAINS InterPro DOMAIN/s: Pectin lyase fold/virulence factor (InterPro:IPR011050), Glycoside hydrolase, family 28 (InterPro:IPR000743), Pectin lyase fold (InterPro:IPR012334), Parallel beta-helix repeat (InterPro:IPR006626); BES…	2.67751	23.3429	123.056	3.12	2.4	5.52228
10.6.3	cell wall.degradation.pectate lyases and polygalacturonases	sagi01_55234	Transcript	(at1g02460 : 182.0) Pectin lyase-like superfamily protein; FUNCTIONS IN: polygalacturonase activity; INVOLVED IN: carbohydrate metabolic process; EXPRESSED IN: stem, root, stamen, seed; EXPRESSED DURING: 4 anthesis, E expanded cotyledon stage; CONTAINS InterPro DOMAIN/s: Pectin lyase fold/virulence factor (InterPro:IPR011050), Glycoside hydrolase, family 28 (InterPro:IPR000743), Pectin lyase fold…	40.5352	16.4507	0.870461		-4.24	-5.54125
10.6.3	cell wall.degradation.pectate lyases and polygalacturonases	sagi01_18554	Transcript	(at1g70500 : 321.0) Pectin lyase-like superfamily protein; FUNCTIONS IN: polygalacturonase activity; INVOLVED IN: carbohydrate metabolic process; LOCATED IN: endomembrane system; EXPRESSED IN: 6 plant structures; EXPRESSED DURING: 4 anthesis, C globular stage, petal differentiation and expansion stage; CONTAINS InterPro DOMAIN/s: Pectin lyase fold/virulence factor (InterPro:IPR011050), Pectin lya…	14.6429	4.04442	16.488		2.03
10.6.3	cell wall.degradation.pectate lyases and polygalacturonases	sagi01_27223	Transcript	(at1g09910 : 116.0) Rhamnogalacturonate lyase family protein; FUNCTIONS IN: lyase activity; INVOLVED IN: carbohydrate metabolic process; LOCATED IN: cellular_component unknown; EXPRESSED IN: 23 plant structures; EXPRESSED DURING: 13 growth stages; CONTAINS InterPro DOMAIN/s: Glycoside hydrolase-type carbohydrate-binding (InterPro:IPR011013), Rhamnogalacturonate lyase (InterPro:IPR010325), Carbohy…	12.7917	3.23519	20.0286		2.63
10.6.3	cell wall.degradation.pectate lyases and polygalacturonases	sagi01_17935	Transcript	(at1g67750 : 99.0) Pectate lyase family protein; FUNCTIONS IN: pectate lyase activity; INVOLVED IN: biological_process unknown; LOCATED IN: endomembrane system; EXPRESSED IN: 21 plant structures; EXPRESSED DURING: 13 growth stages; CONTAINS InterPro DOMAIN/s: Pectin lyase fold/virulence factor (InterPro:IPR011050), AmbAllergen (InterPro:IPR018082), Pectate lyase/Amb allergen (InterPro:IPR002022),…	13.7741	3.20496	15.2627	-2.1	2.25
10.6.3	cell wall.degradation.pectate lyases and polygalacturonases	sagi01_34614	Transcript	(at2g22620 : 145.0) Rhamnogalacturonate lyase family protein; CONTAINS InterPro DOMAIN/s: Rhamnogalacturonate lyase (InterPro:IPR010325), Carbohydrate-binding-like fold (InterPro:IPR013784), Galactose-binding domain-like (InterPro:IPR008979); BEST Arabidopsis thaliana protein match is: Rhamnogalacturonate lyase family protein (TAIR:AT4G37950.1). & (gnl|cdd|38301 : 48.1) no description available &…	7.72116	1.68428	17.3785	-2.2	3.37
10.6.3	cell wall.degradation.pectate lyases and polygalacturonases	sagi01_4434	Transcript	(at4g35670 : 223.0) Pectin lyase-like superfamily protein; FUNCTIONS IN: polygalacturonase activity; INVOLVED IN: carbohydrate metabolic process; LOCATED IN: endomembrane system; EXPRESSED IN: petal, leaf whorl, flower, carpel; EXPRESSED DURING: 4 anthesis, petal differentiation and expansion stage; CONTAINS InterPro DOMAIN/s: Pectin lyase fold/virulence factor (InterPro:IPR011050), Pectin lyase …	237.493	11.9783	2.62579	-4.31	-2.19	-6.49899
10.6.3	cell wall.degradation.pectate lyases and polygalacturonases	sagi01_55826	Transcript	(at5g17200 : 59.7) Pectin lyase-like superfamily protein; FUNCTIONS IN: polygalacturonase activity; INVOLVED IN: carbohydrate metabolic process; LOCATED IN: endomembrane system; EXPRESSED IN: leaf whorl, sperm cell, sepal, flower, pedicel; EXPRESSED DURING: 4 anthesis, petal differentiation and expansion stage; CONTAINS InterPro DOMAIN/s: Pectin lyase fold/virulence factor (InterPro:IPR011050), P…	168.218	6.17294	2.17754	-4.77		-6.27149
10.6.3	cell wall.degradation.pectate lyases and polygalacturonases	sagi01_48519	Transcript	(gnl|cdd|38301 : 48.5) no description available & (gnl|cdd|81056 : 34.9) no description available & (at1g17150 : 30.4) Pectin lyase-like superfamily protein; FUNCTIONS IN: polygalacturonase activity; INVOLVED IN: carbohydrate metabolic process; LOCATED IN: endomembrane system; CONTAINS InterPro DOMAIN/s: Pectin lyase fold/virulence factor (InterPro:IPR011050), Pectin lyase fold (InterPro:IPR01233…	5.63723	0.001	5.20537	-12.46	12.35
10.6.3	cell wall.degradation.pectate lyases and polygalacturonases	sagi01_55737	Transcript	(at3g07010 : 101.0) Pectin lyase-like superfamily protein; FUNCTIONS IN: lyase activity, pectate lyase activity; INVOLVED IN: biological_process unknown; LOCATED IN: endomembrane system; EXPRESSED IN: 22 plant structures; EXPRESSED DURING: 13 growth stages; CONTAINS InterPro DOMAIN/s: Pectin lyase fold/virulence factor (InterPro:IPR011050), AmbAllergen (InterPro:IPR018082), Pectate lyase/Amb alle…	9.03063	8.40499	1.66776		-2.33	-2.43691
10.6.2	cell wall.degradation.mannan-xylose-arabinose-fucose	sagi01_24871	Transcript	(at5g66460 : 113.0) Glycosyl hydrolase superfamily protein; FUNCTIONS IN: cation binding, hydrolase activity, hydrolyzing O-glycosyl compounds, catalytic activity; INVOLVED IN: carbohydrate metabolic process; LOCATED IN: endomembrane system; EXPRESSED IN: 17 plant structures; EXPRESSED DURING: 4 anthesis, C globular stage, 4 leaf senescence stage, petal differentiation and expansion stage, E expa…	0.001	0.490434	14.0133	8.94	4.84	13.7745
10.6.2	cell wall.degradation.mannan-xylose-arabinose-fucose	sagi01_23142	Transcript	(p83344|xynb_prupe : 97.4) Putative beta-D-xylosidase (EC 3.2.1.-) (PpAz152) (Fragment) - Prunus persica (Peach) & (loc_os11g44950.1 : 95.5) no description available & (at5g49360 : 82.0) Encodes a bifunctional {beta}-D-xylosidase/{alpha}-L-arabinofuranosidase required for pectic arabinan modification. Located in the extracellular matrix. Gene is expressed specifically in tissues undergoing second…	0.001	0.682772	54.1916	9.42	6.31	15.7258
10.6.2	cell wall.degradation.mannan-xylose-arabinose-fucose	sagi01_41861	Transcript	(at5g49360 : 200.0) Encodes a bifunctional {beta}-D-xylosidase/{alpha}-L-arabinofuranosidase required for pectic arabinan modification. Located in the extracellular matrix. Gene is expressed specifically in tissues undergoing secondary wall thickening. This is a member of glycosyl hydrolase family 3 and has six other closely related members.; beta-xylosidase 1 (BXL1); FUNCTIONS IN: alpha-N-arabin…	0.35279	0.001	21.8261	-8.46	14.41	5.9511
10.6.2	cell wall.degradation.mannan-xylose-arabinose-fucose	sagi01_14065	Transcript	(p83344|xynb_prupe : 335.0) Putative beta-D-xylosidase (EC 3.2.1.-) (PpAz152) (Fragment) - Prunus persica (Peach) & (at5g49360 : 315.0) Encodes a bifunctional {beta}-D-xylosidase/{alpha}-L-arabinofuranosidase required for pectic arabinan modification. Located in the extracellular matrix. Gene is expressed specifically in tissues undergoing secondary wall thickening. This is a member of glycosyl h…	0.387523	1.0144	18.6969		4.2	5.59237
10.6.2	cell wall.degradation.mannan-xylose-arabinose-fucose	sagi01_20743	Transcript	(loc_os01g47400.1 : 271.0) no description available & (at5g66460 : 260.0) Glycosyl hydrolase superfamily protein; FUNCTIONS IN: cation binding, hydrolase activity, hydrolyzing O-glycosyl compounds, catalytic activity; INVOLVED IN: carbohydrate metabolic process; LOCATED IN: endomembrane system; EXPRESSED IN: 17 plant structures; EXPRESSED DURING: 4 anthesis, C globular stage, 4 leaf senescence st…	0.303102	0.235086	19.5918		6.38	6.0143
10.6.2	cell wall.degradation.mannan-xylose-arabinose-fucose	sagi01_32657	Transcript	(at5g63800 : 124.0) Involved in mucilage formation. Mutants form columella and outer cell wall architecture of the mucilage cells resembles wild-type. However, mum2 seeds completely lack seed coat mucilage. This mutation appears to represent a later step in the development of this cell-type. Encodes a beta-galactosidase involved in seed coat mucilage biosynthesis. Member of Glycoside Hydrolase Fa…	6.99454	2.03436	12.9174		2.67
10.6.2	cell wall.degradation.mannan-xylose-arabinose-fucose	sagi01_40355	Transcript	(at1g58370 : 95.9) Encodes a protein with xylanase activity.; RXF12; FUNCTIONS IN: endo-1,4-beta-xylanase activity, hydrolase activity, hydrolyzing O-glycosyl compounds; INVOLVED IN: carbohydrate metabolic process; LOCATED IN: cell wall; EXPRESSED IN: 24 plant structures; EXPRESSED DURING: 10 growth stages; CONTAINS InterPro DOMAIN/s: Glycoside hydrolase, family 10 (InterPro:IPR001000), Carbohydr…	43.0005	32.2206	6.28122		-2.36	-2.77524
