# Supplementary material for: RNA-Seq analysis identifies key genes associated with haustorial development in the root hemiparasite Santalum album
Source: Front Plant Sci. 2015 Sep 1;6:661. doi: 10.3389/fpls.2015.00661 (PMC4555033; doi:10.3389/fpls.2015.00661)
Supplement: Table S5 — Significant DEGs involved in mitochondrial electron transport functions. [file Table5.XLS]

## Sheet: Sheet1
Table S5. Significant DEGs involved in mitochondrial electron transport functions during haustorial development (|log2 ratio| ≥ 2)
Name	Gene_ID	Description	R_FPKM	PrAH_FPKM	PoAH_FPKM	log2 (PrAH/R)	log2 (PoAH/PrAH)	log2 (PoAH/R)
Complex I	SaGI01_54977	NADH: ubiquinone oxidoreductase, subunit 1/F420H2 oxidoreductase subunit H	0.001	21.0963	0.001	14.36	-14.36
	SaGI01_55060	NADH: ubiquinone oxidoreductase, subunit 1/F420H2 oxidoreductase subunit H	0.001	19.3799	0.001	14.24	-14.24
	SaGI01_55079	NADH: ubiquinone oxidoreductase, subunit 1/F420H2 oxidoreductase subunit H	0.001	23.3391	0.001	14.51	-14.51
	SaGI01_55175	NADH-ubiquinone oxidoreductase chain 1	0.001	50.3184	0.001	15.62	-15.62
	SaGI01_20981	NADH: ubiquinone oxidoreductase, subunit 1/F420H2 oxidoreductase subunit H	0.001	0.001	10.4861		13.36	13.3562
	SaGI01_34314	NADH: ubiquinone/plastoquinone oxidoreductase, chain 3	0.001	0.001	85.4195		16.38	16.3823
Complex III	SaGI01_7097	Cytochrome b	0.001	8.83789	0.001	13.11	-13.11	0
	SaGI01_854	Cytochrome b	0.001	15.5539	0.001	13.92	-13.92	0
	SaGI01_11094	Cytochrome b	0.001	0.001	13.1139		13.68	13.6788
	SaGI01_41252	Cytochrome b	0.001	0.001	69.7249		16.09	16.0894
Cytochrome c	SaGI01_49735	cytochrome c biogenesis orf256	2.7639	0.001	30.626	-11.43	14.9	3.46998
	SaGI01_11825	cytochrome c biogenesis orf203	2.059	1.19772	19.0126		3.99	3.20694
	SaGI01_27798	cytochrome c biogenesis orf256	1.62442	1.13391	9.29983		3.04	2.51728
	SaGI01_41372	cytochrome c biogenesis orf382	4.33535	1.26094	22.0177		4.13	2.34444
	SaGI01_42007	cytochrome c biogenesis orf256	12.7728	3.25874	37.1416		3.51
Complex IV	SaGI01_54983	Cytochrome c oxidase subunit 1	0.001	13.2723	0.001	13.7	-13.7
	SaGI01_54991	cytochrome c oxidase subunit 1	0.001	11.3877	0.001	13.48	-13.48
	SaGI01_55007	Cytochrome c oxidase subunit 1	0.001	21.4343	0.001	14.39	-14.39
	SaGI01_55026	Cytochrome c oxidase subunit 3	0.001	60.9027	0.001	15.89	-15.89
	SaGI01_55029	cytochrome c oxidase subunit 1	0.001	29.9018	0.001	14.87	-14.87
	SaGI01_55170	Cytochrome c oxidase subunit 2	0.001	12.7588	0.001	13.64	-13.64
	SaGI01_55238	cytochrome c oxidase subunit 1	0.001	15.7196	0.001	13.94	-13.94
	SaGI01_55374	Cytochrome c oxidase subunit 1	0.001	23.9266	0.001	14.55	-14.55
	SaGI01_55592	Cytochrome c oxidase subunit 3	0.001	55.282	0.001	15.75	-15.75
	SaGI01_5794	Cytochrome c oxidase subunit 3	0.001	9.43584	0.001	13.2	-13.2
	SaGI01_11913	Cytochrome c oxidase subunit 2	0.001	0.001	32.8848		15.01	15.0051
	SaGI01_16784	Cytochrome c oxidase, subunit III	0.001	0.001	12.9773		13.66	13.6637
	SaGI01_29234	Cytochrome c oxidase subunit vc family protein	4.63192	0.001	10.6927	-12.18	13.38
Complex V	SaGI01_54982	ATPase, F0 complex, subunit A	0.001	21.1625	0.001	14.37	-14.37
	SaGI01_55514	ATP synthase a chain	0.001	15.7699	0.001	13.94	-13.94
	SaGI01_13556	ATPase, F0 complex, subunit A	0.001	0.001	29.1454		14.83	14.831
