# Supplementary material for: RNA-Seq analysis identifies key genes associated with haustorial development in the root hemiparasite Santalum album
Source: Front Plant Sci. 2015 Sep 1;6:661. doi: 10.3389/fpls.2015.00661 (PMC4555033; doi:10.3389/fpls.2015.00661)
Supplement: Table S6 — Significant DEGs involved in protein synthesis. [file Table6.XLS]

## Sheet: Sheet1
Table S6. Significant DEGs involved in protein synthesis during haustorial development (|log2 ratio| ≥2)
Gene_ID	Gene_Name	R_FPKM	PrAH_FPKM	PoAH_FPKM	log2 (PrAH/R)	log2 (PoAH/PrAH)	log2 (PoAH/R)	Gene_ID	Gene_Name	R_FPKM	PrAH_FPKM	PoAH_FPKM	log2 (PrAH/R)	log2 (PoAH/PrAH)	log2 (PoAH/R)
SaGI01_16860	40S subunit S11	0	0	20.1159		14.3	14.3	SaGI01_34749	40S subunit S19	1.72292	0.501113	7.95467		3.99	2.20695
SaGI01_35302	40S subunit S14	0	0	46.0814		15.49	15.49	SaGI01_6370	40S subunit S5	3.31573	0.826612	4.15519	-2	2.33
SaGI01_19062	40S subunit S15A	0	0	24.7168		14.59	14.59	SaGI01_24477	40S subunit S20	2.60558	2.02089	10.4259		2.37	2.0005
SaGI01_17838	40S subunit S16	0	0	26.6442		14.7	14.7	SaGI01_4661	60S subunit L34	3.72097	2.03717	9.70141		2.25
SaGI01_15478	40S subunit S18	0	0	20.2495		14.31	14.31	SaGI01_19622	50S subunit L14	5.61772	2.3766	11.7894		2.31
SaGI01_35273	40S subunit S20	0	0	14.2516		13.8	13.8	SaGI01_21187	40S subunit S7	9.18103	3.05178	13.3221		2.13
SaGI01_34543	40S subunit S24	0	0	32.4379		14.99	14.99	SaGI01_16986	30S subunit S2	5.23687	3.21553	24.7157		2.94	2.23865
SaGI01_12619	40S subunit S27	0	0	34.1409		15.06	15.06	SaGI01_42682	60S subunit L30	16.6736	3.23301	2.56605	-2.37		-2.69994
SaGI01_5456	40S subunit S6	0	0	12.8116		13.65	13.65	SaGI01_51667	30S subunit S4	4.27336	4.97163	21.7029		2.13	2.34445
SaGI01_20121	60S subunit L11	0	0	8.15131		12.99	12.99	SaGI01_15701	30S subunit S2	12.86	8.22876	54.2681		2.72	2.07721
SaGI01_32323	60S subunit L19	0	0	20.6797		14.34	14.34	SaGI01_28762	60S subunit L12	2.38	10.1526	11.7209	2.09		2.30005
SaGI01_38722	60S subunit L23	0	0	14.7517		13.85	13.85	SaGI01_35550	40S subunit S8	2.51447	10.2387	8.12644	2.03
SaGI01_35140	60S subunit L27	0	0	49.179		15.59	15.59	SaGI01_1208	30S subunit S7	25.2973	16.2424	74.0148		2.19
SaGI01_49771	60S subunit L30	0	0	72.5948		16.15	16.15	SaGI01_41689	60S subunit L37A	109.29	58.1247	234.092		2.01
SaGI01_18208	60S subunit L32	0	0	19.8705		14.28	14.28	SaGI01_45328	60S subunit L34	119.146	36.0455	145.808		2.02
SaGI01_13670	60S subunit L35A	0	0	34.6841		15.08	15.08	SaGI01_43697	60S subunit L17	13.3367	40.7294	9.23627		-2.14
SaGI01_13069	60S subunit L36	0	0	31.3198		14.93	14.93	SaGI01_42741	60S subunit L30	27.519	24.9011	3.38811		-2.88
SaGI01_20665	60S subunit L37A	0	0	31.0447		14.92	14.92	SaGI01_40871	60S subunit L27A	13.4942	31.3983	5.81487		-2.43
SaGI01_41805	60S subunit L8	0	0	33.2711		15.02	15.02	SaGI01_36709	Protein synthesis initiation	6.33957	2.68198	12.7722		2.25
SaGI01_28625	60S subunit L9	0	0	37.2972		15.19	15.19	SaGI01_17852	Protein synthesis initiation	3.13289	1.8224	11.5715		2.67
SaGI01_42176	30S subunit S4	0	2.7641	10.9693	11.43		13.42	SaGI01_55913	Protein synthesis initiation	11.981	0	0	-13.55		-13.55
SaGI01_38123	60S subunit L18	0	28.3041	27.4572	14.79		14.74	SaGI01_43489	Protein synthesis initiation	60.4996	74.9263	15.9614		-2.23
SaGI01_24806	60S subunit unknown	4.50392	0	10.3972	-12.14	13.34		SaGI01_19189	Protein synthesis initiation	1.58427	6.75817	6.82686	2.09		2.1074
SaGI01_29760	30S subunit S19	5.20756	0	12.0215	-12.35	13.55		SaGI01_20775	protein.synthesis.elongation	7.0007	29.8636	6.46439	2.09	-2.21
SaGI01_48376	30S subunit S11	8.21593	0	9.7541	-13	13.25		SaGI01_42013	Protein synthesis elongation	0.878701	6.13369	4.86831	2.8		2.46998
SaGI01_7075	60S subunit L10	8.125	0	0	-12.99		-12.99	SaGI01_11474	Protein synthesis elongation	0	0	34.8292		15.09	15.09
SaGI01_55909	60S subunit L28	9.11405	0	0	-13.15		-13.15	SaGI01_13819	Protein synthesis elongation	0	0	51.4422		15.65	15.65
SaGI01_55858	40S subunit S27	18.896	0	0	-14.21		-14.21	SaGI01_20322	Protein synthesis elongation	0	0	10.3258		13.33	13.33
SaGI01_55919	40S subunit S2	20.033	0	0	-14.29		-14.29	SaGI01_21941	Protein synthesis elongation	1.96183	0	23.55	-10.94	14.52	3.58546
SaGI01_55964	40S subunit S25	24.682	0	0	-14.59		-14.59	SaGI01_16275	Protein synthesis release	5.32178	3.09568	19.6564		2.67
