# Supplementary material for: RNA-Seq analysis identifies key genes associated with haustorial development in the root hemiparasite Santalum album
Source: Front Plant Sci. 2015 Sep 1;6:661. doi: 10.3389/fpls.2015.00661 (PMC4555033; doi:10.3389/fpls.2015.00661)
Supplement: Table S7 — DEGs associated with plant development. [file Table7.XLS]

## Sheet: Sheet1
Table S7. MapMan data of DEGs associated with plant development (|log2 ratio| ≥ 2)
Bincode	BinName	Gene_ID	Type	Description	R_FPKM	PrAH_FPKM	PoAH_FPKM	log2 (PrAH/R)	log2 (PoAH/PrAH)	log2 (PoAH/R)
Haustorium development
33.99	development.unspecified	sagi01_25979	Transcript	(at2g29060 : 75.5) GRAS family transcription factor; CONTAINS InterPro DOMAIN/s: Transcription factor GRAS (InterPro:IPR005202); BEST Arabidopsis thaliana protein match is: SCARECROW-like 14 (TAIR:AT1G07530.1); Has 4860 Blast hits to 2426 proteins in 308 species: Archae - 0; Bacteria - 15; Metazoa - 0; Fungi - 0; Plants - 4833; Viruses - 0; Other Eukaryotes - 12 (source: NCBI BLink). & (loc_os11g…	0.001	36.0955	34.5764	15.14		15.0775
33.99	development.unspecified	sagi01_47319	Transcript	(at2g29060 : 45.1) GRAS family transcription factor; CONTAINS InterPro DOMAIN/s: Transcription factor GRAS (InterPro:IPR005202); BEST Arabidopsis thaliana protein match is: SCARECROW-like 14 (TAIR:AT1G07530.1); Has 4860 Blast hits to 2426 proteins in 308 species: Archae - 0; Bacteria - 15; Metazoa - 0; Fungi - 0; Plants - 4833; Viruses - 0; Other Eukaryotes - 12 (source: NCBI BLink). & (gnl|cdd|3…	0.001	35.3062	18.0145	15.11		14.1369
33.99	development.unspecified	sagi01_17748	Transcript	(gnl|cdd|38301 : 48.8) no description available & (at2g37650 : 33.5) GRAS family transcription factor; CONTAINS InterPro DOMAIN/s: Transcription factor GRAS (InterPro:IPR005202); BEST Arabidopsis thaliana protein match is: SCARECROW-like 14 (TAIR:AT1G07530.1); Has 2417 Blast hits to 2350 proteins in 288 species: Archae - 0; Bacteria - 4; Metazoa - 2; Fungi - 0; Plants - 2410; Viruses - 0; Other E…	0.001	9.67596	21.5766	13.24		14.3972
33.99	development.unspecified	sagi01_12527	Transcript	(at2g29060 : 54.3) GRAS family transcription factor; CONTAINS InterPro DOMAIN/s: Transcription factor GRAS (InterPro:IPR005202); BEST Arabidopsis thaliana protein match is: SCARECROW-like 14 (TAIR:AT1G07530.1); Has 4860 Blast hits to 2426 proteins in 308 species: Archae - 0; Bacteria - 15; Metazoa - 0; Fungi - 0; Plants - 4833; Viruses - 0; Other Eukaryotes - 12 (source: NCBI BLink). & (gnl|cdd|3…	0.001	5.40781	8.0794	12.4		12.98
33.99	development.unspecified	sagi01_41796	Transcript	(gnl|cdd|38301 : 46.9) no description available & (gnl|cdd|34516 : 40.8) no description available & (at2g37650 : 31.6) GRAS family transcription factor; CONTAINS InterPro DOMAIN/s: Transcription factor GRAS (InterPro:IPR005202); BEST Arabidopsis thaliana protein match is: SCARECROW-like 14 (TAIR:AT1G07530.1); Has 2417 Blast hits to 2350 proteins in 288 species: Archae - 0; Bacteria - 4; Metazoa -…	0.001	4.69347	11.1756	12.2		13.4481
33.99	development.unspecified	sagi01_47735	Transcript	(gnl|cdd|36433 : 46.2) no description available & (at1g07530 : 39.3) Encodes a member of the GRAS family of transcription factors. The protein interacts with the TGA2 transcription factor and affects the transcription of stress-responsive genes. The protein is found in the nucleus and is also exported to the cytoplasm.; SCARECROW-like 14 (SCL14); CONTAINS InterPro DOMAIN/s: Transcription factor G…	0.001	3.98777	22.1557	11.96	2.47	14.4354
33.99	development.unspecified	sagi01_42180	Transcript	(gnl|cdd|36433 : 49.6) no description available & (at1g07530 : 45.1) Encodes a member of the GRAS family of transcription factors. The protein interacts with the TGA2 transcription factor and affects the transcription of stress-responsive genes. The protein is found in the nucleus and is also exported to the cytoplasm.; SCARECROW-like 14 (SCL14); CONTAINS InterPro DOMAIN/s: Transcription factor G…	0.001	1.56069	12.3872	10.61	2.99	13.5966
33.99	development.unspecified	sagi01_6335	Transcript	(q9fs10|psk_aspof : 59.7) Phytosulfokines precursor [Contains: Phytosulfokine-alpha (PSK-alpha) (Phytosulfokine-a); Phytosulfokine-beta (PSK-beta) (Phytosulfokine-b)] - Asparagus officinalis (Garden asparagus) & (at4g37720 : 52.4) Probable phytosulfokines 6 precursor, coding for a unique plant peptide growth factor.; phytosulfokine 6 precursor (PSK6); FUNCTIONS IN: growth factor activity; INVOLVE…	0.001	25.0995	314.245	14.62	3.65	18.2615
33.99	development.unspecified	sagi01_19272	Transcript	(at2g36985 : 72.4) Encodes ROTUNDIFOLIA4, a member of the seed plant-specific family of small peptides, RTFL (ROT FOUR LIKE), characterised by the presence of a 29-amino acid domain: RTF. Expressed in shoot apices, young leaves and flowers. Involved in controlling polarity-dependent cell proliferation.; ROTUNDIFOLIA4 (ROT4); CONTAINS InterPro DOMAIN/s: DVL (InterPro:IPR012552); BEST Arabidopsis t…	0.001	7.72246	20.4311	12.91		14.3185
33.99	development.unspecified	sagi01_33769	Transcript	(at5g23660 : 91.7) homolog of the Medicago nodulin MTN3; homolog of Medicago truncatula MTN3 (MTN3); INVOLVED IN: biological_process unknown; LOCATED IN: endomembrane system, integral to membrane, membrane; EXPRESSED IN: 19 plant structures; EXPRESSED DURING: 12 growth stages; CONTAINS InterPro DOMAIN/s: MtN3/saliva-related transmembrane protein, conserved region (InterPro:IPR018169), RAG1-activa…	0.001	4.8864	157.073	12.25	5.01	17.2611
33.99	development.unspecified	sagi01_43616	Transcript	(at5g24520 : 118.0) Required for the accumulation of purple anthocyanins in leaves and stems. Involved in trichome and root hair development. Controls epidermal cell fate specification. Affects dihydroflavonol 4-reductase gene expression. It is thought that a ternary complex composed of TT2, TT8 and TTG1 is necessary for correct expression of BAN in seed endothelium. Based on clonal analysis and …	0.001	4.6424	35.0044	12.18	2.91	15.0952
33.99	development.unspecified	sagi01_24795	Transcript	(at2g39060 : 143.0) Nodulin MtN3 family protein; INVOLVED IN: biological_process unknown; LOCATED IN: endomembrane system, integral to membrane, membrane; EXPRESSED IN: 11 plant structures; EXPRESSED DURING: 7 growth stages; CONTAINS InterPro DOMAIN/s: MtN3/saliva-related transmembrane protein, conserved region (InterPro:IPR018169), RAG1-activating protein 1 homologue (InterPro:IPR018179), RAG1-a…	0.001	2.90502	36.3151	11.5	3.64	15.1483
33.99	development.unspecified	sagi01_17390	Transcript	(q40885|ag_pethy : 137.0) Floral homeotic protein AGAMOUS (pMADS3) - Petunia hybrida (Petunia) & (at4g18960 : 124.0) Floral homeotic gene encoding a MADS domain transcription factor. Specifies floral meristem and carpel and stamen identity. Binds CArG box sequences. It is the only C function gene. It interacts genetically with the other homeotic genes to specify the floral organs.; AGAMOUS (AG); …	0.001	2.08107	31.0828	11.02	3.9	14.9238
33.99	development.unspecified	sagi01_27901	Transcript	(loc_os03g22200.1 : 100.0) no description available & (at4g15920 : 97.8) Nodulin MtN3 family protein; INVOLVED IN: biological_process unknown; LOCATED IN: endomembrane system, integral to membrane, membrane; EXPRESSED IN: 23 plant structures; EXPRESSED DURING: 13 growth stages; CONTAINS InterPro DOMAIN/s: MtN3/saliva-related transmembrane protein, conserved region (InterPro:IPR018169), RAG1-activ…	0.001	2.04832	14.0898	11	2.78	13.7824
33.99	development.unspecified	sagi01_20311	Transcript	(gnl|cdd|38301 : 48.1) no description available & (gnl|cdd|69180 : 38.6) no description available & (at5g01840 : 37.7) Encodes a member of the plant specific ovate protein family. Members of this family have been shown to bind to KNOX and BELL- like TALE class homeodomain proteins. This interaction may mediate relocalization of the TALE homeodomain from the nucleus to the cytoplasm. Functions as …	0.001	1.90866	11.3618	10.9	2.57	13.4719
33.99	development.unspecified	sagi01_18846	Transcript	(q40885|ag_pethy : 101.0) Floral homeotic protein AGAMOUS (pMADS3) - Petunia hybrida (Petunia) & (at4g18960 : 95.5) Floral homeotic gene encoding a MADS domain transcription factor. Specifies floral meristem and carpel and stamen identity. Binds CArG box sequences. It is the only C function gene. It interacts genetically with the other homeotic genes to specify the floral organs.; AGAMOUS (AG); F…	0.001	1.64037	15.6236	10.68	3.25	13.9314
33.99	development.unspecified	sagi01_37652	Transcript	(gnl|cdd|38301 : 43.5) no description available & (at1g07530 : 37.0) Encodes a member of the GRAS family of transcription factors. The protein interacts with the TGA2 transcription factor and affects the transcription of stress-responsive genes. The protein is found in the nucleus and is also exported to the cytoplasm.; SCARECROW-like 14 (SCL14); CONTAINS InterPro DOMAIN/s: Transcription factor G…	0.424572	45.4431	45.0853	6.74		6.7305
33.99	development.unspecified	sagi01_15341	Transcript	(gnl|cdd|36433 : 45.8) no description available & (gnl|cdd|33678 : 44.6) no description available & (at1g73165 : 38.9) Member of a large family of putative ligands homologous to the Clavata3 gene. Consists of a single exon. Can replace CLV3 function in vivo.; CLAVATA3/ESR-RELATED 1 (CLE1); Has 21 Blast hits to 21 proteins in 5 species: Archae - 0; Bacteria - 0; Metazoa - 0; Fungi - 0; Plants - 21…	0.877535	20.6737	65.0273	4.56		6.21145
33.99	development.unspecified	sagi01_9737	Transcript	(at3g51060 : 190.0) A member of SHI gene family. Arabidopsis thaliana has ten members that encode proteins with a RING finger-like zinc finger motif. Despite being highly divergent in sequence, many of the SHI-related genes are partially redundant in function and synergistically promote gynoecium, stamen and leaf development in Arabidopsis. STY1/STY2 double mutants showed defective style, stigma …	1.06877	21.884	46.0551	4.36		5.42934
33.99	development.unspecified	sagi01_22442	Transcript	(at5g12330 : 96.7) A member of SHI gene family. Arabidopsis thaliana has ten members that encode proteins with a RING finger-like zinc finger motif. Despite being highly divergent in sequence, many of the SHI-related genes are partially redundant in function and synergistically promote gynoecium, stamen and leaf development in Arabidopsis. Expressed in lateral root primordia and induced by auxin.…	4.31906	82.5125	125.943	4.26		4.86591
33.99	development.unspecified	sagi01_39418	Transcript	(at2g29060 : 85.1) GRAS family transcription factor; CONTAINS InterPro DOMAIN/s: Transcription factor GRAS (InterPro:IPR005202); BEST Arabidopsis thaliana protein match is: SCARECROW-like 14 (TAIR:AT1G07530.1); Has 4860 Blast hits to 2426 proteins in 308 species: Archae - 0; Bacteria - 15; Metazoa - 0; Fungi - 0; Plants - 4833; Viruses - 0; Other Eukaryotes - 12 (source: NCBI BLink). & (gnl|cdd|3…	0.998668	18.2023	4.45712	4.19	-2.03	2.15803
33.99	development.unspecified	sagi01_22368	Transcript	(at5g12330 : 113.0) A member of SHI gene family. Arabidopsis thaliana has ten members that encode proteins with a RING finger-like zinc finger motif. Despite being highly divergent in sequence, many of the SHI-related genes are partially redundant in function and synergistically promote gynoecium, stamen and leaf development in Arabidopsis. Expressed in lateral root primordia and induced by auxin…	3.86635	61.1377	35.4102	3.98		3.19512
33.99	development.unspecified	sagi01_42522	Transcript	(at5g17260 : 58.5) NAC domain containing protein 86 (NAC086); FUNCTIONS IN: sequence-specific DNA binding transcription factor activity; INVOLVED IN: multicellular organismal development, regulation of transcription; LOCATED IN: cellular_component unknown; CONTAINS InterPro DOMAIN/s: No apical meristem (NAM) protein (InterPro:IPR003441); BEST Arabidopsis thaliana protein match is: NAC domain cont…	2.56579	30.8454	8.68717	3.59
33.99	development.unspecified	sagi01_24327	Transcript	(loc_os12g38490.1 : 102.0) no description available & (at1g07520 : 87.4) GRAS family transcription factor; CONTAINS InterPro DOMAIN/s: Transcription factor GRAS (InterPro:IPR005202); BEST Arabidopsis thaliana protein match is: GRAS family transcription factor (TAIR:AT2G29065.1); Has 2426 Blast hits to 2385 proteins in 289 species: Archae - 0; Bacteria - 8; Metazoa - 3; Fungi - 0; Plants - 2411; V…	2.10005	24.432	27.1483	3.54		3.69237
33.99	development.unspecified	sagi01_20404	Transcript	(at2g39210 : 635.0) Major facilitator superfamily protein; FUNCTIONS IN: molecular_function unknown; INVOLVED IN: transmembrane transport; LOCATED IN: cellular_component unknown; EXPRESSED IN: 22 plant structures; EXPRESSED DURING: 13 growth stages; CONTAINS InterPro DOMAIN/s: Nodulin-like (InterPro:IPR010658), Major facilitator superfamily MFS-1 (InterPro:IPR011701), Major facilitator superfamil…	2.21505	24.693	19.2936	3.48		3.12271
33.99	development.unspecified	sagi01_33168	Transcript	(gnl|cdd|38301 : 41.9) no description available & (at1g07530 : 36.2) Encodes a member of the GRAS family of transcription factors. The protein interacts with the TGA2 transcription factor and affects the transcription of stress-responsive genes. The protein is found in the nucleus and is also exported to the cytoplasm.; SCARECROW-like 14 (SCL14); CONTAINS InterPro DOMAIN/s: Transcription factor G…	1.36926	15.1335	11.6954	3.47		3.09447
33.99	development.unspecified	sagi01_23107	Transcript	(at4g37750 : 94.0) ANT is required for control of cell proliferation and encodes a putative transcriptional regulator similar to AP2. Loss of function alleles have reduced fertility, abnormal ovules and abnormal lateral organs. Expressed specifically in the chalaza and in floral organ primordia.; AINTEGUMENTA (ANT); CONTAINS InterPro DOMAIN/s: DNA-binding, integrase-type (InterPro:IPR016177), Pat…	11.2249	123.324	23.6556	3.46	-2.38
33.99	development.unspecified	sagi01_9343	Transcript	(loc_os01g72490.2 : 104.0) no description available & (at3g51060 : 100.0) A member of SHI gene family. Arabidopsis thaliana has ten members that encode proteins with a RING finger-like zinc finger motif. Despite being highly divergent in sequence, many of the SHI-related genes are partially redundant in function and synergistically promote gynoecium, stamen and leaf development in Arabidopsis. ST…	13.3344	146.793	91.1719	3.46		2.77344
33.99	development.unspecified	sagi01_13111	Transcript	(at1g28330 : 90.5) dormancy-associated protein (DRM1); dormancy-associated protein-like 1 (DYL1); FUNCTIONS IN: molecular_function unknown; INVOLVED IN: response to fructose stimulus, response to sucrose stimulus, response to glucose stimulus; LOCATED IN: cellular_component unknown; EXPRESSED IN: 22 plant structures; EXPRESSED DURING: 13 growth stages; CONTAINS InterPro DOMAIN/s: Dormancyauxin as…	12.0563	123.776	61.1321	3.36		2.34214
33.99	development.unspecified	sagi01_16748	Transcript	(at5g24520 : 102.0) Required for the accumulation of purple anthocyanins in leaves and stems. Involved in trichome and root hair development. Controls epidermal cell fate specification. Affects dihydroflavonol 4-reductase gene expression. It is thought that a ternary complex composed of TT2, TT8 and TTG1 is necessary for correct expression of BAN in seed endothelium. Based on clonal analysis and …	1.15486	11.4203	10.1307	3.31		3.13294
33.99	development.unspecified	sagi01_27588	Transcript	(at3g51060 : 116.0) A member of SHI gene family. Arabidopsis thaliana has ten members that encode proteins with a RING finger-like zinc finger motif. Despite being highly divergent in sequence, many of the SHI-related genes are partially redundant in function and synergistically promote gynoecium, stamen and leaf development in Arabidopsis. STY1/STY2 double mutants showed defective style, stigma …	0.639323	6.19825	42.1114	3.28	2.76	6.04152
33.99	development.unspecified	sagi01_27205	Transcript	(at1g21460 : 201.0) Nodulin MtN3 family protein; INVOLVED IN: biological_process unknown; LOCATED IN: endomembrane system, integral to membrane, membrane; EXPRESSED IN: 24 plant structures; EXPRESSED DURING: 14 growth stages; CONTAINS InterPro DOMAIN/s: MtN3/saliva-related transmembrane protein, conserved region (InterPro:IPR018169), RAG1-activating protein 1 homologue (InterPro:IPR018179), RAG1-…	1.58134	15.1266	16.9545	3.26		3.42245
33.99	development.unspecified	sagi01_19066	Transcript	(gnl|cdd|38301 : 50.4) no description available & (gnl|cdd|33678 : 43.5) no description available & (loc_os03g40080.1 : 37.7) no description available & (at1g07530 : 36.2) Encodes a member of the GRAS family of transcription factors. The protein interacts with the TGA2 transcription factor and affects the transcription of stress-responsive genes. The protein is found in the nucleus and is also ex…	1.33841	12.6793	17.6554	3.24		3.72152
33.99	development.unspecified	sagi01_15272	Transcript	(at5g64667 : 49.3) Similar to Inflorescence deficient in abscission (IDA). Involved in floral organ abscission.; inflorescence deficient in abscission (IDA)-like 2 (IDL2); BEST Arabidopsis thaliana protein match is: inflorescence deficient in abscission (IDA)-like 3 (TAIR:AT5G09805.1); Has 22 Blast hits to 22 proteins in 6 species: Archae - 0; Bacteria - 0; Metazoa - 0; Fungi - 0; Plants - 22; Vi…	1.74864	16.2749	56.5137	3.22		5.0143
33.3	development.squamosa promoter binding like (SPL)	sagi01_38042	Transcript	(gnl|cdd|38301 : 61.6) no description available & (gnl|cdd|34880 : 54.7) no description available & (at1g02065 : 32.3) Encodes an SBP-box gene, a member of the SPL gene family. Mutants are affected in micro- and megasporogenesis, trichome formation on sepals, and stamen filament elongation.; squamosa promoter binding protein-like 8 (SPL8); CONTAINS InterPro DOMAIN/s: Transcription factor, SBP-box…	3.5929	32.2207	9.81472	3.16
33.99	development.unspecified	sagi01_41797	Transcript	(gnl|cdd|38301 : 41.9) no description available & (gnl|cdd|30352 : 33.4) no description available & (chl4|525080 : 32.3) no description available & (at3g56520 : 30.0) NAC (No Apical Meristem) domain transcriptional regulator superfamily protein; FUNCTIONS IN: sequence-specific DNA binding transcription factor activity; INVOLVED IN: multicellular organismal development, regulation of transcription…	9.46289	77.9108	57.8049	3.04		2.61084
33.99	development.unspecified	sagi01_22769	Transcript	(at1g07530 : 70.5) Encodes a member of the GRAS family of transcription factors. The protein interacts with the TGA2 transcription factor and affects the transcription of stress-responsive genes. The protein is found in the nucleus and is also exported to the cytoplasm.; SCARECROW-like 14 (SCL14); CONTAINS InterPro DOMAIN/s: Transcription factor GRAS (InterPro:IPR005202); BEST Arabidopsis thalian…	6.74856	53.3887	28.6652	2.98		2.08665
33.99	development.unspecified	sagi01_13659	Transcript	(loc_os01g72490.2 : 110.0) no description available & (at5g12330 : 105.0) A member of SHI gene family. Arabidopsis thaliana has ten members that encode proteins with a RING finger-like zinc finger motif. Despite being highly divergent in sequence, many of the SHI-related genes are partially redundant in function and synergistically promote gynoecium, stamen and leaf development in Arabidopsis. Ex…	5.27396	41.1838	65.0062	2.97		3.62362
33.99	development.unspecified	sagi01_23556	Transcript	(loc_os03g12950.1 : 423.0) no description available & (at4g37750 : 392.0) ANT is required for control of cell proliferation and encodes a putative transcriptional regulator similar to AP2. Loss of function alleles have reduced fertility, abnormal ovules and abnormal lateral organs. Expressed specifically in the chalaza and in floral organ primordia.; AINTEGUMENTA (ANT); CONTAINS InterPro DOMAIN/s…	6.90669	48.2115	17.0937	2.8
33.99	development.unspecified	sagi01_42052	Transcript	(gnl|cdd|36433 : 42.3) no description available & (gnl|cdd|33678 : 38.5) no description available & (at5g49950 : 30.0) alpha/beta-Hydrolases superfamily protein; FUNCTIONS IN: molecular_function unknown; INVOLVED IN: biological_process unknown; LOCATED IN: endomembrane system; EXPRESSED IN: 22 plant structures; EXPRESSED DURING: 13 growth stages; BEST Arabidopsis thaliana protein match is: alpha/…	2.99301	20.8924	2.76372	2.8	-2.92
33.99	development.unspecified	sagi01_6344	Transcript	(at1g07530 : 59.7) Encodes a member of the GRAS family of transcription factors. The protein interacts with the TGA2 transcription factor and affects the transcription of stress-responsive genes. The protein is found in the nucleus and is also exported to the cytoplasm.; SCARECROW-like 14 (SCL14); CONTAINS InterPro DOMAIN/s: Transcription factor GRAS (InterPro:IPR005202); BEST Arabidopsis thalian…	1.16468	7.04595	2.15091	2.6
33.99	development.unspecified	sagi01_35374	Transcript	(at3g44350 : 96.7) NAC domain containing protein 61 (NAC061); CONTAINS InterPro DOMAIN/s: No apical meristem (NAM) protein (InterPro:IPR003441); BEST Arabidopsis thaliana protein match is: NAC domain containing protein 90 (TAIR:AT5G22380.1); Has 30201 Blast hits to 17322 proteins in 780 species: Archae - 12; Bacteria - 1396; Metazoa - 17338; Fungi - 3422; Plants - 5037; Viruses - 0; Other Eukaryo…	3.15983	18.7149	5.30502	2.57
33.99	development.unspecified	sagi01_38448	Transcript	(at5g49430 : 97.8) WD40/YVTN repeat-like-containing domain;Bromodomain; CONTAINS InterPro DOMAIN/s: WD40 repeat 2 (InterPro:IPR019782), WD40 repeat, conserved site (InterPro:IPR019775), WD40 repeat (InterPro:IPR001680), Bromodomain (InterPro:IPR001487), WD40 repeat-like-containing domain (InterPro:IPR011046), WD40-repeat-containing domain (InterPro:IPR017986), WD40/YVTN repeat-like-containing dom…	2.41924	14.0727	4.46781	2.54
33.99	development.unspecified	sagi01_6675	Transcript	(at4g17980 : 49.7) NAC domain containing protein 71 (NAC071); FUNCTIONS IN: sequence-specific DNA binding transcription factor activity; INVOLVED IN: multicellular organismal development, regulation of transcription; LOCATED IN: cellular_component unknown; CONTAINS InterPro DOMAIN/s: No apical meristem (NAM) protein (InterPro:IPR003441); BEST Arabidopsis thaliana protein match is: NAC domain cont…	0.861772	5.01293	5.03977	2.54		2.54798
33.99	development.unspecified	sagi01_12010	Transcript	(q02921|no93_soybn : 120.0) Early nodulin 93 (N-93) - Glycine max (Soybean) & (loc_os06g04950.1 : 92.0) no description available & (ipr005050 : 90.278854) Early nodulin 93 ENOD93 protein & (at5g25940 : 63.5) early nodulin-related; FUNCTIONS IN: molecular_function unknown; LOCATED IN: mitochondrion; EXPRESSED IN: 24 plant structures; EXPRESSED DURING: 16 growth stages; CONTAINS InterPro DOMAIN/s: …	3.34361	19.1506	242.01	2.52	3.66	6.17752
33.99	development.unspecified	sagi01_2863	Transcript	(loc_os11g31190.1 : 277.0) no description available & (at2g39060 : 259.0) Nodulin MtN3 family protein; INVOLVED IN: biological_process unknown; LOCATED IN: endomembrane system, integral to membrane, membrane; EXPRESSED IN: 11 plant structures; EXPRESSED DURING: 7 growth stages; CONTAINS InterPro DOMAIN/s: MtN3/saliva-related transmembrane protein, conserved region (InterPro:IPR018169), RAG1-activ…	14.3395	78.8909	54.3705	2.46
33.99	development.unspecified	sagi01_37121	Transcript	(gnl|cdd|34516 : 44.2) no description available & (gnl|cdd|38301 : 44.2) no description available & (at3g46600 : 35.8) GRAS family transcription factor; CONTAINS InterPro DOMAIN/s: Transcription factor GRAS (InterPro:IPR005202), Peptide methionine sulphoxide reductase MsrA (InterPro:IPR002569); BEST Arabidopsis thaliana protein match is: GRAS family transcription factor (TAIR:AT5G59450.1); Has 24…	4.79337	25.4045	13.7703	2.41
33.3	development.squamosa promoter binding like (SPL)	sagi01_32940	Transcript	(at1g02065 : 64.3) Encodes an SBP-box gene, a member of the SPL gene family. Mutants are affected in micro- and megasporogenesis, trichome formation on sepals, and stamen filament elongation.; squamosa promoter binding protein-like 8 (SPL8); CONTAINS InterPro DOMAIN/s: Transcription factor, SBP-box (InterPro:IPR004333); BEST Arabidopsis thaliana protein match is: squamosa promoter binding protein…	3.99037	20.8908	29.4774	2.39		2.88501
33.99	development.unspecified	sagi01_11556	Transcript	(at1g21460 : 155.0) Nodulin MtN3 family protein; INVOLVED IN: biological_process unknown; LOCATED IN: endomembrane system, integral to membrane, membrane; EXPRESSED IN: 24 plant structures; EXPRESSED DURING: 14 growth stages; CONTAINS InterPro DOMAIN/s: MtN3/saliva-related transmembrane protein, conserved region (InterPro:IPR018169), RAG1-activating protein 1 homologue (InterPro:IPR018179), RAG1-…	10.817	54.1584	86.6845	2.32		3.00247
33.99	development.unspecified	sagi01_36856	Transcript	(gnl|cdd|70912 : 43.9) no description available & (gnl|cdd|38301 : 41.1) no description available & (at5g56190 : 31.6) Transducin/WD40 repeat-like superfamily protein; CONTAINS InterPro DOMAIN/s: WD40 repeat-like-containing domain (InterPro:IPR011046), WD40 repeat 2 (InterPro:IPR019782), WD40-repeat-containing domain (InterPro:IPR017986), WD40/YVTN repeat-like-containing domain (InterPro:IPR01594…	1.92925	8.97794	8.90725	2.22		2.20694
33.99	development.unspecified	sagi01_40788	Transcript	(at1g07530 : 77.0) Encodes a member of the GRAS family of transcription factors. The protein interacts with the TGA2 transcription factor and affects the transcription of stress-responsive genes. The protein is found in the nucleus and is also exported to the cytoplasm.; SCARECROW-like 14 (SCL14); CONTAINS InterPro DOMAIN/s: Transcription factor GRAS (InterPro:IPR005202); BEST Arabidopsis thalian…	3.5279	16.4174	3.5834	2.22	-2.2
33.99	development.unspecified	sagi01_41591	Transcript	(at1g27470 : 70.1) transducin family protein / WD-40 repeat family protein; CONTAINS InterPro DOMAIN/s: WD40 repeat-like-containing domain (InterPro:IPR011046), WD40 repeat 2 (InterPro:IPR019782), Cytochrome cd1-nitrite reductase-like, C-terminal haem d1 (InterPro:IPR011048), WD40-repeat-containing domain (InterPro:IPR017986), WD40 repeat (InterPro:IPR001680), WD40/YVTN repeat-like-containing dom…	1.72085	8.00813	3.17803	2.22
33.99	development.unspecified	sagi01_44583	Transcript	(at2g18250 : 95.5) At2g18250 encodes pantetheine-phosphate adenylyltransferase catalyzing the formation of dephospho-CoA from pantetheine 4-phosphate. The enzyme is involved in coenzyme A biosynthesis.; 4-phosphopantetheine adenylyltransferase (COAD); CONTAINS InterPro DOMAIN/s: Rossmann-like alpha/beta/alpha sandwich fold (InterPro:IPR014729), Cytidyltransferase-related (InterPro:IPR004821), Cyt…	0.664112	3.09051	6.74559	2.22		3.34445
33.1	development.storage proteins	sagi01_51873	Transcript	(gnl|cdd|38301 : 61.2) no description available & (gnl|cdd|33637 : 46.1) no description available & (chl4|526278 : 33.9) no description available & (at4g18670 : 31.6) Leucine-rich repeat (LRR) family protein; FUNCTIONS IN: structural constituent of cell wall; LOCATED IN: endomembrane system; EXPRESSED IN: 22 plant structures; EXPRESSED DURING: 12 growth stages; CONTAINS InterPro DOMAIN/s: Leucine…	5.73796	26.7022	3.40611	2.22	-2.97
33.99	development.unspecified	sagi01_10078	Transcript	(loc_os04g59120.1 : 172.0) no description available & (at1g68170 : 143.0) nodulin MtN21 /EamA-like transporter family protein; LOCATED IN: membrane; EXPRESSED IN: embryo, leaf whorl, seed; EXPRESSED DURING: C globular stage, E expanded cotyledon stage; CONTAINS InterPro DOMAIN/s: Protein of unknown function DUF6, transmembrane (InterPro:IPR000620); BEST Arabidopsis thaliana protein match is: nodu…	1.45844	6.61732	19.3926	2.18		3.73301
33.99	development.unspecified	sagi01_16061	Transcript	(gnl|cdd|33678 : 48.1) no description available & (gnl|cdd|38301 : 44.2) no description available & (at2g36985 : 37.4) Encodes ROTUNDIFOLIA4, a member of the seed plant-specific family of small peptides, RTFL (ROT FOUR LIKE), characterised by the presence of a 29-amino acid domain: RTF. Expressed in shoot apices, young leaves and flowers. Involved in controlling polarity-dependent cell proliferat…	6.78972	28.6345	18.8087	2.08
33.99	development.unspecified	sagi01_12804	Transcript	(gnl|cdd|38301 : 48.5) no description available & (gnl|cdd|33678 : 42.7) no description available & (loc_os02g58000.1 : 32.0) no description available & (at1g63245 : 30.4) Member of a large family of putative ligands homologous to the Clavata3 gene. Consists of a single exon. Can not replace CLV3 function in vivo.; CLAVATA3/ESR-RELATED 14 (CLE14); Has 8 Blast hits to 8 proteins in 3 species: Arch…	2.05389	8.36324	20.5459	2.03		3.32242
33.1	development.storage proteins	sagi01_18236	Transcript	(p09800|legb_goshi : 65.1) Legumin B precursor (Beta-globulin B) (LEGB-C134) [Contains: Legumin B acidic chain; Legumin B basic chain] - Gossypium hirsutum (Upland cotton) & (loc_os02g15090.1 : 60.5) no description available & (at4g28520 : 58.9) Encodes a 12S seed storage protein that is tyrosine-phosphorylated and its phosphorylation state is modulated in response to ABA in Arabidopsis thaliana …	2.62315	10.6812	8.47768	2.03
33.99	development.unspecified	sagi01_20488	Transcript	(loc_os11g47890.1 : 80.9) no description available & (at1g07530 : 78.6) Encodes a member of the GRAS family of transcription factors. The protein interacts with the TGA2 transcription factor and affects the transcription of stress-responsive genes. The protein is found in the nucleus and is also exported to the cytoplasm.; SCARECROW-like 14 (SCL14); CONTAINS InterPro DOMAIN/s: Transcription facto…	2.0331	8.2786	6.57073	2.03
33.99	development.unspecified	sagi01_28308	Transcript	(gnl|cdd|38301 : 44.6) no description available & (gnl|cdd|85561 : 34.2) no description available & (at4g26750 : 33.5) hydroxyproline-rich glycoprotein family protein; CONTAINS InterPro DOMAIN/s: Protein of unknown function DUF605 (InterPro:IPR006745); BEST Arabidopsis thaliana protein match is: glucan synthase-like 11 (TAIR:AT3G59100.1); Has 1807 Blast hits to 1807 proteins in 277 species: Archa…	1.96041	7.98262	3.92217	2.03
33.99	development.unspecified	sagi01_15515	Transcript	(gnl|cdd|38301 : 55.8) no description available & (gnl|cdd|82074 : 45.2) no description available & (chl4|524534 : 34.7) no description available & (loc_os08g10980.1 : 33.5) no description available & (at4g27850 : 33.1) Glycine-rich protein family; Has 206606 Blast hits to 72651 proteins in 2543 species: Archae - 612; Bacteria - 46078; Metazoa - 85704; Fungi - 21721; Plants - 20357; Viruses - 530…	0.58332	0.135727	449.004	-2.1	11.69	9.58823
33.99	development.unspecified	sagi01_25791	Transcript	(at3g20070 : 61.2) Encodes a plant-specific protein of unknown function. Mutant embryos contain at most four small cells. The endosperm nucleoli are enlarged. Gene is expressed in siliques based on EST information.; TITAN9 (TTN9); FUNCTIONS IN: molecular_function unknown; INVOLVED IN: embryo development ending in seed dormancy, endosperm development; LOCATED IN: cellular_component unknown; EXPRES…	9.67147	2.25036	15.1819	-2.1	2.75
33.1	development.storage proteins	sagi01_28758	Transcript	(at5g04040 : 131.0) Encodes a triacylglycerol lipase that is involved in storage lipid breakdown during seed germination. The mutant plant exhibits a much slower rate of postgerminative growth than the wild type.; SUGAR-DEPENDENT1 (SDP1); CONTAINS InterPro DOMAIN/s: Acyl transferase/acyl hydrolase/lysophospholipase (InterPro:IPR016035), Protein of unknown function DUF3336 (InterPro:IPR021771), AR…	3.52791	0.820875	5.21223	-2.1	2.67
33.99	development.unspecified	sagi01_43952	Transcript	(at5g39400 : 98.2) PTEN1; CONTAINS InterPro DOMAIN/s: Protein-tyrosine phosphatase, active site (InterPro:IPR016130), Phosphatase tensin type (InterPro:IPR014019), Dual specificity phosphatase, catalytic domain (InterPro:IPR000340), C2 calcium/lipid-binding domain, CaLB (InterPro:IPR008973), Tensin phosphatase, C2 domain (InterPro:IPR014020); BEST Arabidopsis thaliana protein match is: PTEN 2 (TA…	9.33139	2.17123	10.3398	-2.1	2.25
33.99	development.unspecified	sagi01_48941	Transcript	(gnl|cdd|38301 : 49.6) no description available & (gnl|cdd|70912 : 48.5) no description available & (at4g00180 : 30.8) YABBY gene family member, likely has transcription factor activity, involved in specifying abaxial cell fate. Along with FIL, involved in patterning of the fruit. GUS reporter gene expression in seedlings is observed in the young leaves and as the leaf matures, expression is rest…	13.8168	3.2149	8.50557	-2.1
33.99	development.unspecified	sagi01_51554	Transcript	(gnl|cdd|38301 : 51.9) no description available & (gnl|cdd|70912 : 40.8) no description available & (at5g50800 : 31.2) Nodulin MtN3 family protein; LOCATED IN: endomembrane system, integral to membrane, membrane; EXPRESSED IN: 14 plant structures; EXPRESSED DURING: 9 growth stages; CONTAINS InterPro DOMAIN/s: MtN3/saliva-related transmembrane protein, conserved region (InterPro:IPR018169), RAG1-a…	5.46524	1.27165	1.51397	-2.1
33.99	development.unspecified	sagi01_53270	Transcript	(at4g37650 : 220.0) Involved in radial organization of the root and shoot axial organs. Essential for normal shoot gravitropism. The protein moves in a highly specific manner from the cells of the stele in which it is synthesized outward. Movement requires sequences within the GRAS and VHIID domains.; SHORT ROOT (SHR); CONTAINS InterPro DOMAIN/s: Transcription factor GRAS (InterPro:IPR005202); BE…	21.7664	5.06461	4.34136	-2.1		-2.32588
33.99	development.unspecified	sagi01_21790	Transcript	(gnl|cdd|36433 : 45.8) no description available & (loc_os03g14980.2 : 42.0) no description available & (at3g15880 : 41.2) WUS-interacting protein 2 (WSIP2); FUNCTIONS IN: protein binding; INVOLVED IN: primary shoot apical meristem specification; LOCATED IN: endomembrane system; EXPRESSED IN: 24 plant structures; EXPRESSED DURING: 15 growth stages; CONTAINS InterPro DOMAIN/s: WD40 repeat 2 (InterP…	5.09229	0.987396	13.3228	-2.37	3.75
33.99	development.unspecified	sagi01_53324	Transcript	(at1g21140 : 137.0) Vacuolar iron transporter (VIT) family protein; CONTAINS InterPro DOMAIN/s: Protein of unknown function DUF125, transmembrane (InterPro:IPR008217); BEST Arabidopsis thaliana protein match is: Vacuolar iron transporter (VIT) family protein (TAIR:AT3G43660.1); Has 1867 Blast hits to 1856 proteins in 645 species: Archae - 60; Bacteria - 1279; Metazoa - 0; Fungi - 103; Plants - 21…	19.2955	3.7414	2.17767	-2.37		-3.14741
33.99	development.unspecified	sagi01_53380	Transcript	(at4g30420 : 86.7) nodulin MtN21 /EamA-like transporter family protein; FUNCTIONS IN: molecular_function unknown; INVOLVED IN: biological_process unknown; LOCATED IN: membrane; EXPRESSED IN: 19 plant structures; EXPRESSED DURING: 6 growth stages; CONTAINS InterPro DOMAIN/s: Protein of unknown function DUF6, transmembrane (InterPro:IPR000620); BEST Arabidopsis thaliana protein match is: nodulin Mt…	6.33687	1.22872	0.975235	-2.37		-2.69995
33.99	development.unspecified	sagi01_665	Transcript	(at1g21890 : 442.0) nodulin MtN21 /EamA-like transporter family protein; LOCATED IN: membrane; EXPRESSED IN: inflorescence meristem, flower; EXPRESSED DURING: petal differentiation and expansion stage; CONTAINS InterPro DOMAIN/s: Protein of unknown function DUF6, transmembrane (InterPro:IPR000620); BEST Arabidopsis thaliana protein match is: nodulin MtN21 /EamA-like transporter family protein (TA…	28.6366	5.40701	1.82065	-2.4		-3.97533
33.99	development.unspecified	sagi01_11914	Transcript	(gnl|cdd|38301 : 44.2) no description available & (gnl|cdd|82074 : 35.9) no description available & (at3g13300 : 32.7) Encodes VCS (VARICOSE). Involved in mRNA decapping. VCS forms a mRNA decapping complex with DCP1 (At1g08370) and DCP2 (At5g13570). Unlike DCP2, VCS itself does not have mRNA decapping activity in vitro. DCP1, DCP2 and VCS colocalize in cytoplasmic loci, which are putative Arabido…	7.61941	1.30787	2.76815	-2.54
33.99	development.unspecified	sagi01_39132	Transcript	(at3g43660 : 49.3) Vacuolar iron transporter (VIT) family protein; CONTAINS InterPro DOMAIN/s: Protein of unknown function DUF125, transmembrane (InterPro:IPR008217); BEST Arabidopsis thaliana protein match is: Vacuolar iron transporter (VIT) family protein (TAIR:AT3G43630.1); Has 1844 Blast hits to 1835 proteins in 644 species: Archae - 71; Bacteria - 1261; Metazoa - 0; Fungi - 84; Plants - 213;…	7.02694	1.16788	5.56167	-2.59	2.25
33.99	development.unspecified	sagi01_55884	Transcript	(at3g61150 : 69.7) Encodes a homeobox-leucine zipper family protein belonging to the HD-ZIP IV family.; homeodomain GLABROUS 1 (HDG1); FUNCTIONS IN: DNA binding, sequence-specific DNA binding transcription factor activity; INVOLVED IN: regulation of transcription, DNA-dependent, regulation of transcription; LOCATED IN: nucleus; EXPRESSED IN: 27 plant structures; EXPRESSED DURING: 14 growth stages…	9.18103	1.52589	0.001	-2.59	-10.58	-13.1644
33.99	development.unspecified	sagi01_54353	Transcript	(at1g73720 : 55.8) Encodes SMU1, a protein involved in RNA splicing.; SUPPRESSORS OF MEC-8 AND UNC-52 1 (SMU1); CONTAINS InterPro DOMAIN/s: WD40 repeat 2 (InterPro:IPR019782), WD40 repeat, conserved site (InterPro:IPR019775), WD40 repeat (InterPro:IPR001680), CTLH, C-terminal LisH motif (InterPro:IPR006595), G-protein beta WD-40 repeat, region (InterPro:IPR020472), WD40 repeat-like-containing dom…	26.0121	3.78281	6.00484	-2.78		-2.11499
33.99	development.unspecified	sagi01_36455	Transcript	(at1g07490 : 68.9) ROTUNDIFOLIA like 3 (RTFL3); FUNCTIONS IN: molecular_function unknown; INVOLVED IN: shoot development; LOCATED IN: chloroplast; CONTAINS InterPro DOMAIN/s: DVL (InterPro:IPR012552); BEST Arabidopsis thaliana protein match is: ROTUNDIFOLIA like 5 (TAIR:AT5G59510.1); Has 4671 Blast hits to 722 proteins in 119 species: Archae - 0; Bacteria - 250; Metazoa - 1223; Fungi - 536; Plant…	68.2216	9.76464	36.7638	-2.8
33.2	development.late embryogenesis abundant	sagi01_55820	Transcript	(at5g60530 : 62.4) late embryogenesis abundant protein-related / LEA protein-related; FUNCTIONS IN: molecular_function unknown; LOCATED IN: endomembrane system; EXPRESSED IN: root; CONTAINS InterPro DOMAIN/s: Root cap (InterPro:IPR009646); BEST Arabidopsis thaliana protein match is: Late embryogenesis abundant (LEA) protein-related (TAIR:AT5G60520.1); Has 1807 Blast hits to 1807 proteins in 277 s…	70.8057	10.1698	3.02692	-2.8		-4.54794
33.99	development.unspecified	sagi01_27906	Transcript	(gnl|cdd|38301 : 41.9) no description available & (gnl|cdd|33637 : 34.1) no description available & (at3g28100 : 32.3) nodulin MtN21 /EamA-like transporter family protein; FUNCTIONS IN: molecular_function unknown; INVOLVED IN: biological_process unknown; LOCATED IN: membrane; CONTAINS InterPro DOMAIN/s: Protein of unknown function DUF6, transmembrane (InterPro:IPR000620); BEST Arabidopsis thalian…	4.96176	0.64139	10.6905	-2.95	4.06
33.99	development.unspecified	sagi01_55649	Transcript	(at5g17430 : 109.0) Encodes an AP2-domain containing protein similar to ANT. Expressed in embryos and lateral root primordium.; BABY BOOM (BBM); CONTAINS InterPro DOMAIN/s: DNA-binding, integrase-type (InterPro:IPR016177), Pathogenesis-related transcriptional factor/ERF, DNA-binding (InterPro:IPR001471); BEST Arabidopsis thaliana protein match is: Integrase-type DNA-binding superfamily protein (T…	21.3829	2.7641	0.001	-2.95	-11.43	-14.3842
33.99	development.unspecified	sagi01_44806	Transcript	(at5g60690 : 48.5) REVOLUTA regulates meristem initiation at lateral positions. a member of a small homeodomain-leucine zipper family. Has overlapping functions with PHAVOLUTA and PHABULOSA.; REVOLUTA (REV); CONTAINS InterPro DOMAIN/s: Homeobox (InterPro:IPR001356), Homeodomain-like (InterPro:IPR009057), Lipid-binding START (InterPro:IPR002913), MEKHLA (InterPro:IPR013978), Homeodomain-related (I…	7.67744	0.893194	2.12679	-3.1
33.99	development.unspecified	sagi01_55729	Transcript	(gnl|cdd|38301 : 57.3) no description available & (gnl|cdd|76379 : 43.9) no description available & (chl4|518550 : 32.0) no description available & (at1g16630 : 31.2) unknown protein; LOCATED IN: chloroplast; BEST Arabidopsis thaliana protein match is: unknown protein (TAIR:AT2G16270.1); Has 10587 Blast hits to 5736 proteins in 617 species: Archae - 88; Bacteria - 963; Metazoa - 3686; Fungi - 820…	27.8583	3.20728	0.001	-3.12	-11.65	-14.7658
33.99	development.unspecified	sagi01_49618	Transcript	(at3g17730 : 127.0) NAC domain containing protein 57 (NAC057); FUNCTIONS IN: sequence-specific DNA binding transcription factor activity; INVOLVED IN: multicellular organismal development, regulation of transcription; CONTAINS InterPro DOMAIN/s: No apical meristem (NAM) protein (InterPro:IPR003441); BEST Arabidopsis thaliana protein match is: NAC domain containing protein 28 (TAIR:AT1G65910.1); H…	14.224	1.50438	3.58208	-3.24
33.99	development.unspecified	sagi01_55782	Transcript	(at1g51190 : 162.0) Encodes a member of the AINTEGUMENTA-like (AIL) subclass of the AP2/EREBP family of transcription factors and is essential for quiescent center (QC) specification and stem cell activity. It is a key effector for establishment of the stem cell niche during embryonic pattern formation. It is transcribed in response to auxin accumulation and is dependent on auxin response transcr…	14.8243	1.56788	0.207404	-3.24	-2.92	-6.15938
33.99	development.unspecified	sagi01_50175	Transcript	(gnl|cdd|38301 : 54.6) no description available & (gnl|cdd|34516 : 39.2) no description available & (at2g10970 : 35.8) Plant invertase/pectin methylesterase inhibitor superfamily protein; FUNCTIONS IN: enzyme inhibitor activity, pectinesterase inhibitor activity, pectinesterase activity; INVOLVED IN: biological_process unknown; LOCATED IN: endomembrane system; EXPRESSED IN: 6 plant structures; EX…	21.8516	2.14404	0.486208	-3.35	-2.14	-5.49002
33.99	development.unspecified	sagi01_32149	Transcript	(gnl|cdd|38301 : 51.2) no description available & (gnl|cdd|76379 : 38.5) no description available & (chl4|515845 : 31.2) no description available & (at5g53090 : 30.4) NAD(P)-binding Rossmann-fold superfamily protein; FUNCTIONS IN: oxidoreductase activity, binding, catalytic activity; INVOLVED IN: multicellular organismal development, oxidation reduction, metabolic process; LOCATED IN: cellular_co…	7.11991	0.637178	1.01146	-3.48		-2.81542
33.99	development.unspecified	sagi01_5552	Transcript	(at1g26870 : 221.0) FEZ (FEZ); CONTAINS InterPro DOMAIN/s: No apical meristem (NAM) protein (InterPro:IPR003441); BEST Arabidopsis thaliana protein match is: NAC domain containing protein 94 (TAIR:AT5G39820.1); Has 2973 Blast hits to 2966 proteins in 76 species: Archae - 0; Bacteria - 0; Metazoa - 2; Fungi - 0; Plants - 2971; Viruses - 0; Other Eukaryotes - 0 (source: NCBI BLink). & (loc_os08g339…	10.6409	0.937851	0.001	-3.5	-9.87	-13.3773
33.99	development.unspecified	sagi01_55553	Transcript	(at4g10350 : 134.0) NAC domain protein. SMB, BRN1, and BRN2 act to regulate root cap maturation, in a partially redundant fashion.BRN1 and BRN2, control the cell wall maturation processes that are required to detach root cap layers from the root.; NAC domain containing protein 70 (NAC070); CONTAINS InterPro DOMAIN/s: No apical meristem (NAM) protein (InterPro:IPR003441); BEST Arabidopsis thaliana…	23.2931	1.9017	0.188673	-3.61	-3.33	-6.94787
33.99	development.unspecified	sagi01_42509	Transcript	(at2g36985 : 65.1) Encodes ROTUNDIFOLIA4, a member of the seed plant-specific family of small peptides, RTFL (ROT FOUR LIKE), characterised by the presence of a 29-amino acid domain: RTF. Expressed in shoot apices, young leaves and flowers. Involved in controlling polarity-dependent cell proliferation.; ROTUNDIFOLIA4 (ROT4); CONTAINS InterPro DOMAIN/s: DVL (InterPro:IPR012552); BEST Arabidopsis t…	96.6653	7.65037	13.3586	-3.66		-2.85523
33.99	development.unspecified	sagi01_55258	Transcript	(at4g10350 : 55.8) NAC domain protein. SMB, BRN1, and BRN2 act to regulate root cap maturation, in a partially redundant fashion.BRN1 and BRN2, control the cell wall maturation processes that are required to detach root cap layers from the root.; NAC domain containing protein 70 (NAC070); CONTAINS InterPro DOMAIN/s: No apical meristem (NAM) protein (InterPro:IPR003441); BEST Arabidopsis thaliana …	36.8657	2.22803	0.001	-4.05	-11.12	-15.17
33.99	development.unspecified	sagi01_55442	Transcript	(at3g21600 : 107.0) Senescence/dehydration-associated protein-related; FUNCTIONS IN: molecular_function unknown; INVOLVED IN: biological_process unknown; EXPRESSED IN: 22 plant structures; EXPRESSED DURING: 13 growth stages; CONTAINS InterPro DOMAIN/s: Senescence/spartin-associated (InterPro:IPR009686); BEST Arabidopsis thaliana protein match is: Senescence/dehydration-associated protein-related …	39.6554	2.30675	0.915436	-4.1		-5.43691
33.99	development.unspecified	sagi01_55905	Transcript	(at1g79580 : 90.5) NAC-domain protein. Involved in root cap development. Involved in a regulatory feedback loop with FEZ. FEZ activates SMB in hte root cap daughter cells soon after division, and SMB in turn represses FEZ expression in these cells, thereby preventing further stem cell divisions.; SOMBRERO (SMB); CONTAINS InterPro DOMAIN/s: No apical meristem (NAM) protein (InterPro:IPR003441); BE…	30.2775	1.64602	0.001	-4.2	-10.68	-14.886
33.99	development.unspecified	sagi01_51058	Transcript	(at3g13960 : 118.0) Growth regulating factor encoding transcription activator. One of the nine members of a GRF gene family, containing nuclear targeting domain. Involved in leaf development and expressed in root, shoot and flower.; growth-regulating factor 5 (GRF5); CONTAINS InterPro DOMAIN/s: Glutamine-Leucine-Glutamine, QLQ (InterPro:IPR014978), WRC (InterPro:IPR014977); BEST Arabidopsis thali…	19.2418	0.987612	0.783868	-4.28		-4.61749
33.99	development.unspecified	sagi01_4274	Transcript	(loc_os02g53690.1 : 163.0) no description available & (at3g13960 : 159.0) Growth regulating factor encoding transcription activator. One of the nine members of a GRF gene family, containing nuclear targeting domain. Involved in leaf development and expressed in root, shoot and flower.; growth-regulating factor 5 (GRF5); CONTAINS InterPro DOMAIN/s: Glutamine-Leucine-Glutamine, QLQ (InterPro:IPR014…	17.2032	0.642168	0.169896	-4.74		-6.66188
33.99	development.unspecified	sagi01_55868	Transcript	(gnl|cdd|38301 : 45.4) no description available & (gnl|cdd|34516 : 38.8) no description available & (at3g02810 : 32.3) Protein kinase superfamily protein; FUNCTIONS IN: protein serine/threonine kinase activity, protein kinase activity, kinase activity, ATP binding; INVOLVED IN: protein amino acid phosphorylation; LOCATED IN: cellular_component unknown; EXPRESSED IN: 8 plant structures; EXPRESSED …	37.7983	0.465339	0.001	-6.34	-8.86	-15.206
33.99	development.unspecified	sagi01_44785	Transcript	(at3g44530 : 96.3) Encodes a nuclear localized WD-repeat containing protein involved in negative regulation of knox gene expression via epigenetic mechanism of chromatin re-organization. Interacts physically and genetically with AS1. Expressed in meristem and leaf primordia. Homozygous mutants are embryo lethal. Phenotype of cosuppressed lines is variable but show effects on leaf development simi…	4.92735	0.001	9.09975	-12.27	13.15
33.99	development.unspecified	sagi01_33014	Transcript	(at1g47530 : 106.0) MATE efflux family protein; FUNCTIONS IN: antiporter activity, drug transmembrane transporter activity, transporter activity; INVOLVED IN: drug transmembrane transport, ripening, transmembrane transport; LOCATED IN: plasma membrane, membrane; EXPRESSED IN: 23 plant structures; EXPRESSED DURING: 13 growth stages; CONTAINS InterPro DOMAIN/s: Multi antimicrobial extrusion protein…	12.0962	0.001	4.46781	-13.56	12.13
33.99	development.unspecified	sagi01_49646	Transcript	(at3g48140 : 116.0) B12D protein; CONTAINS InterPro DOMAIN/s: B12D (InterPro:IPR010530); BEST Arabidopsis thaliana protein match is: B12D protein (TAIR:AT3G29970.1); Has 143 Blast hits to 143 proteins in 25 species: Archae - 0; Bacteria - 0; Metazoa - 0; Fungi - 0; Plants - 143; Viruses - 0; Other Eukaryotes - 0 (source: NCBI BLink). & (ipr010530 : 96.70857) NADH-ubiquinone reductase complex 1 ML…	15.9148	0.001	0.001	-13.96		-13.9581
33.99	development.unspecified	sagi01_55881	Transcript	(at5g13170 : 66.6) senescence-associated gene 29 (SAG29); LOCATED IN: endomembrane system, integral to membrane, membrane; EXPRESSED IN: 13 plant structures; EXPRESSED DURING: LP.04 four leaves visible, 4 anthesis, C globular stage, petal differentiation and expansion stage; CONTAINS InterPro DOMAIN/s: MtN3/saliva-related transmembrane protein, conserved region (InterPro:IPR018169), RAG1-activati…	22.0177	0.001	0.001	-14.43		-14.4264
33.99	development.unspecified	sagi01_55862	Transcript	(at4g30420 : 100.0) nodulin MtN21 /EamA-like transporter family protein; FUNCTIONS IN: molecular_function unknown; INVOLVED IN: biological_process unknown; LOCATED IN: membrane; EXPRESSED IN: 19 plant structures; EXPRESSED DURING: 6 growth stages; CONTAINS InterPro DOMAIN/s: Protein of unknown function DUF6, transmembrane (InterPro:IPR000620); BEST Arabidopsis thaliana protein match is: nodulin M…	24.9199	0.001	0.001	-14.61		-14.605
33.99	development.unspecified	sagi01_52821	Transcript	(at5g23660 : 89.0) homolog of the Medicago nodulin MTN3; homolog of Medicago truncatula MTN3 (MTN3); INVOLVED IN: biological_process unknown; LOCATED IN: endomembrane system, integral to membrane, membrane; EXPRESSED IN: 19 plant structures; EXPRESSED DURING: 12 growth stages; CONTAINS InterPro DOMAIN/s: MtN3/saliva-related transmembrane protein, conserved region (InterPro:IPR018169), RAG1-activa…	54.6013	0.001	1.93917	-15.74	10.92	-4.81542
33.99	development.unspecified	sagi01_10186	Transcript	(gnl|cdd|38301 : 45.0) no description available & (gnl|cdd|34516 : 38.8) no description available & (at1g04540 : 36.6) Calcium-dependent lipid-binding (CaLB domain) family protein; INVOLVED IN: biological_process unknown; LOCATED IN: membrane; EXPRESSED IN: 10 plant structures; EXPRESSED DURING: L mature pollen stage, M germinated pollen stage, 4 anthesis, C globular stage, petal differentiation …	40.5372	150.058	32.3274		-2.21
33.99	development.unspecified	sagi01_1130	Transcript	(gnl|cdd|38301 : 48.5) no description available & (gnl|cdd|33678 : 43.1) no description available & (at5g10510 : 32.3) Encodes an AP2-domain transcription factor involved in root stem cell identity and root development.; AINTEGUMENTA-like 6 (AIL6); CONTAINS InterPro DOMAIN/s: DNA-binding, integrase-type (InterPro:IPR016177), Pathogenesis-related transcriptional factor/ERF, DNA-binding (InterPro:I…	1.33156	1.93642	8.45315		2.13	2.66637
33.99	development.unspecified	sagi01_12298	Transcript	(loc_os05g37970.3 : 137.0) no description available & (at3g53990 : 129.0) Adenine nucleotide alpha hydrolases-like superfamily protein; FUNCTIONS IN: molecular_function unknown; INVOLVED IN: response to cold, response to stress; LOCATED IN: cellular_component unknown; EXPRESSED IN: 23 plant structures; EXPRESSED DURING: 14 growth stages; CONTAINS InterPro DOMAIN/s: UspA (InterPro:IPR006016), Ross…	27.9388	10.0647	50.9421		2.34
33.99	development.unspecified	sagi01_12528	Transcript	(at4g37790 : 206.0) Encodes homeobox protein HAT22, member of the HD-Zip II family.; HAT22; FUNCTIONS IN: sequence-specific DNA binding transcription factor activity; INVOLVED IN: regulation of transcription, DNA-dependent, response to cytokinin stimulus; LOCATED IN: nucleus; EXPRESSED IN: 22 plant structures; EXPRESSED DURING: 13 growth stages; CONTAINS InterPro DOMAIN/s: Homeobox, conserved sit…	3.28553	3.63593	15.5391		2.1	2.2417
33.99	development.unspecified	sagi01_17213	Transcript	(at5g18410 : 61.2) distorted trichomes and exhibits a diffuse actin cytoskeleton; PIROGI 121 (PIR121); FUNCTIONS IN: transcription activator activity; INVOLVED IN: actin nucleation, trichome morphogenesis, actin cytoskeleton organization; LOCATED IN: SCAR complex; EXPRESSED IN: 23 plant structures; EXPRESSED DURING: 13 growth stages; CONTAINS InterPro DOMAIN/s: Cytoplasmic FMR1-interacting (Inter…	12.2404	4.06873	17.7614		2.13
33.99	development.unspecified	sagi01_18807	Transcript	(gnl|cdd|38301 : 45.0) no description available & (gnl|cdd|81056 : 35.6) no description available & (at4g03210 : 32.3) encodes a member of xyloglucan endotransglucosylase/hydrolases (XTHs) that catalyze the cleavage and molecular grafting of xyloglucan chains function in loosening and rearrangement of the cell wall. Gene is expressed in shoot apex region, flower buds, flower stalks and internodes…	4.83848	2.81454	37.9764		3.75	2.97248
33.99	development.unspecified	sagi01_18883	Transcript	(gnl|cdd|33678 : 48.9) no description available & (gnl|cdd|38301 : 43.8) no description available & (at3g46630 : 32.0) Protein of unknown function (DUF3223); FUNCTIONS IN: molecular_function unknown; INVOLVED IN: biological_process unknown; LOCATED IN: chloroplast; EXPRESSED IN: 23 plant structures; EXPRESSED DURING: 15 growth stages; CONTAINS InterPro DOMAIN/s: Protein of unknown function DUF322…	3.01512	2.50556	10.7388		2.1
33.99	development.unspecified	sagi01_19941	Transcript	(at2g37860 : 153.0) Encodes a protein of unknown function. Mutants have pale leaves, lower cell density in the palisade parenchyma and increased sensitivity to ozone and virulent Pseudomonas syringae; LOWER CELL DENSITY 1 (LCD1); FUNCTIONS IN: molecular_function unknown; INVOLVED IN: leaf development; LOCATED IN: chloroplast, membrane; EXPRESSED IN: 24 plant structures; EXPRESSED DURING: 13 growt…	3.37801	1.68428	11.5857		2.78
33.99	development.unspecified	sagi01_20038	Transcript	(loc_os02g54780.1 : 234.0) no description available & (at4g33400 : 232.0) Vacuolar import/degradation, Vid27-related protein; FUNCTIONS IN: molecular_function unknown; INVOLVED IN: N-terminal protein myristoylation; LOCATED IN: cytosol, nucleus, plasma membrane; EXPRESSED IN: 25 plant structures; EXPRESSED DURING: 15 growth stages; CONTAINS InterPro DOMAIN/s: WD40 repeat-like-containing domain (I…	2.03983	1.18657	7.06335		2.57
33.99	development.unspecified	sagi01_22204	Transcript	(gnl|cdd|38301 : 59.2) no description available & (gnl|cdd|83503 : 40.9) no description available & (at4g00800 : 32.3) transducin family protein / WD-40 repeat family protein; FUNCTIONS IN: binding, zinc ion binding; INVOLVED IN: biological_process unknown; LOCATED IN: cellular_component unknown; EXPRESSED IN: 13 plant structures; EXPRESSED DURING: 4 anthesis, F mature embryo stage, petal differe…	32.7785	43.6445	6.90512		-2.66	-2.24701
33.99	development.unspecified	sagi01_24534	Transcript	(loc_os11g12620.1 : 122.0) no description available & (at4g20270 : 95.9) Encodes a CLAVATA1-related receptor kinase-like protein required for both shoot and flower meristem function. It has a broad expression pattern and is involved in vascular strand development in the leaf, control of leaf shape, size and symmetry, male gametophyte development and ovule specification and function.; BARELY ANY M…	16.6613	10.6212	1.47526		-2.85	-3.49746
33.99	development.unspecified	sagi01_24607	Transcript	(at2g39705 : 82.0) ROTUNDIFOLIA like 8 (RTFL8); FUNCTIONS IN: molecular_function unknown; INVOLVED IN: shoot development; LOCATED IN: chloroplast; EXPRESSED IN: 23 plant structures; EXPRESSED DURING: 13 growth stages; CONTAINS InterPro DOMAIN/s: DVL (InterPro:IPR012552); BEST Arabidopsis thaliana protein match is: ROTUNDIFOLIA like 7 (TAIR:AT3G55515.1); Has 171 Blast hits to 171 proteins in 12 sp…	3.13133	5.32438	29.1369		2.45	3.218
33.2	development.late embryogenesis abundant	sagi01_24696	Transcript	(at3g50790 : 42.4) esterase/lipase/thioesterase family protein; FUNCTIONS IN: hydrolase activity, carboxylesterase activity; INVOLVED IN: embryo development ending in seed dormancy; EXPRESSED IN: 23 plant structures; EXPRESSED DURING: 13 growth stages; CONTAINS InterPro DOMAIN/s: Uncharacterised protein family UPF0017, hydrolase-like, conserved site (InterPro:IPR000952), AB-hydrolase YheT, putati…	185.601	207.39	39.8103		-2.38	-2.22099
33.99	development.unspecified	sagi01_25716	Transcript	(gnl|cdd|38301 : 43.1) no description available & (gnl|cdd|33986 : 38.1) no description available & (loc_os03g64300.1 : 32.0) no description available & (at4g32551 : 31.6) LEUNIG regulates floral organ identity,gynoecium and ovule development. Negatively regulates AGAMOUS . Encodes a glutamine-rich protein with seven WD repeats similar to transcriptional corepressors.; LEUNIG (LUG); FUNCTIONS IN:…	2.23032	1.72984	10.2973		2.57	2.20694
33.1	development.storage proteins	sagi01_25840	Transcript	(at2g28680 : 105.0) RmlC-like cupins superfamily protein; FUNCTIONS IN: nutrient reservoir activity; INVOLVED IN: biological_process unknown; LOCATED IN: cellular_component unknown; EXPRESSED IN: petal, leaf whorl, sepal, male gametophyte, flower; EXPRESSED DURING: 4 anthesis, petal differentiation and expansion stage; CONTAINS InterPro DOMAIN/s: Cupin, RmlC-type (InterPro:IPR011051), Cupin 1 (In…	27.5072	16.001	74.0832		2.21
33.99	development.unspecified	sagi01_26651	Transcript	(at3g60680 : 43.1) Plant protein of unknown function (DUF641); CONTAINS InterPro DOMAIN/s: Protein of unknown function DUF641, plant (InterPro:IPR006943); BEST Arabidopsis thaliana protein match is: Plant protein of unknown function (DUF641) (TAIR:AT2G45260.1); Has 309 Blast hits to 304 proteins in 28 species: Archae - 0; Bacteria - 6; Metazoa - 7; Fungi - 2; Plants - 284; Viruses - 0; Other Euka…	7.67744	5.35916	22.6857		2.08
33.99	development.unspecified	sagi01_26940	Transcript	(gnl|cdd|36433 : 54.7) no description available & (loc_os03g36000.1 : 40.8) no description available & (at1g48920 : 33.5) Encodes ATNUC-L1 (NUCLEOLIN LIKE 1), the predominant form of the two nucleolin proteins found in Arabidopsis. This protein is involved in rRNA processing, ribosome biosynthesis, and vascular pattern formation. PARL1 localizes to the nucleolus and parl1 mutants accumulate eleva…	10.9448	4.89736	19.9016		2.02
33.99	development.unspecified	sagi01_27413	Transcript	(at4g15450 : 92.4) Senescence/dehydration-associated protein-related; CONTAINS InterPro DOMAIN/s: Senescence/spartin-associated (InterPro:IPR009686); BEST Arabidopsis thaliana protein match is: Senescence/dehydration-associated protein-related (TAIR:AT3G21600.1); Has 171 Blast hits to 171 proteins in 35 species: Archae - 0; Bacteria - 4; Metazoa - 29; Fungi - 0; Plants - 134; Viruses - 0; Other E…	14.8935	5.05372	0.57302		-3.14	-4.69995
33.99	development.unspecified	sagi01_28201	Transcript	(gnl|cdd|36433 : 43.1) no description available & (chl4|524146 : 32.3) no description available & (gnl|cdd|30592 : 31.6) no description available & (at4g33260 : 30.8) putative cdc20 protein (CDC20.2); CDC20.2; FUNCTIONS IN: signal transducer activity; INVOLVED IN: signal transduction; LOCATED IN: heterotrimeric G-protein complex; EXPRESSED IN: male gametophyte, pollen tube; EXPRESSED DURING: L ma…	4.10815	1.59314	12.6448		2.99
33.99	development.unspecified	sagi01_28642	Transcript	(gnl|cdd|36433 : 41.9) no description available & (at5g15540 : 38.1) Encodes Adherin SCC2. Essential for viability. Required for normal seed development. Plays a role in the establishment of sister-chromatid cohesion and chromosome organization during meiosis.; EMBRYO DEFECTIVE 2773 (EMB2773); FUNCTIONS IN: binding, zinc ion binding; INVOLVED IN: centromere complex assembly, sister chromatid cohe…	18.3822	24.676	4.78754		-2.37
33.99	development.unspecified	sagi01_30832	Transcript	(at5g65700 : 310.0) Encodes a CLAVATA1-related receptor kinase-like protein required for both shoot and flower meristem function. Very similar to BAM2,with more than 85% a.a. identity. It has a broad expression pattern and is involved in vascular strand development in the leaf, control of leaf shape, size and symmetry, male gametophyte development and ovule specification and function. Anthers of …	26.8424	20.0813	4.48882		-2.16	-2.58011
33.99	development.unspecified	sagi01_31275	Transcript	(at3g18060 : 360.0) transducin family protein / WD-40 repeat family protein; FUNCTIONS IN: nucleotide binding; INVOLVED IN: biological_process unknown; LOCATED IN: CUL4 RING ubiquitin ligase complex; EXPRESSED IN: 23 plant structures; EXPRESSED DURING: 14 growth stages; CONTAINS InterPro DOMAIN/s: WD40 repeat 2 (InterPro:IPR019782), WD40 repeat, conserved site (InterPro:IPR019775), WD40 repeat (I…	116.693	93.6095	14.9899		-2.64	-2.96066
33.99	development.unspecified	sagi01_31718	Transcript	(at4g11270 : 105.0) Transducin/WD40 repeat-like superfamily protein; FUNCTIONS IN: nucleotide binding; INVOLVED IN: biological_process unknown; LOCATED IN: cytosol; EXPRESSED IN: 25 plant structures; EXPRESSED DURING: 14 growth stages; CONTAINS InterPro DOMAIN/s: WD40 repeat 2 (InterPro:IPR019782), WD40 repeat-like-containing domain (InterPro:IPR011046), WD40 repeat, conserved site (InterPro:IPR0…	21.2734	37.7135	8.88643		-2.09
33.99	development.unspecified	sagi01_31942	Transcript	(gnl|cdd|34516 : 58.1) no description available & (at1g15750 : 52.4) Encodes a protein with several WD40 repeats at the C-terminus and predicted protein-protein interaction domains at the N-terminus. Together with the TOPLESS-RELATED PROTEINS (TPRs), it is thought to be involved in transcriptional repression of root-promoting genes in the top help of the embryo during the transition stage of embr…	5.41636	1.57535	11.5033		2.87
33.99	development.unspecified	sagi01_32607	Transcript	(at4g29230 : 305.0) NAC domain containing protein 75 (NAC075); FUNCTIONS IN: sequence-specific DNA binding transcription factor activity; INVOLVED IN: multicellular organismal development, regulation of transcription; EXPRESSED IN: inflorescence meristem, flower; EXPRESSED DURING: petal differentiation and expansion stage; CONTAINS InterPro DOMAIN/s: No apical meristem (NAM) protein (InterPro:IPR…	17.4156	23.0472	3.61832		-2.67	-2.26699
33.99	development.unspecified	sagi01_34111	Transcript	(gnl|cdd|38301 : 40.0) no description available & (at4g10560 : 32.7) maternal effect embryo arrest 53 (MEE53); FUNCTIONS IN: zinc ion binding; INVOLVED IN: embryo development ending in seed dormancy; LOCATED IN: cellular_component unknown; CONTAINS InterPro DOMAIN/s: Zinc finger, RING-type (InterPro:IPR001841), DC1 (InterPro:IPR004146), C1-like (InterPro:IPR011424); BEST Arabidopsis thaliana prot…	6.19281	21.6142	3.81226		-2.5	-0.699948
33.99	development.unspecified	sagi01_34386	Transcript	(at4g00730 : 61.6) Encodes a homeodomain protein of the HD-GLABRA2 group. Involved in the accumulation of anthocyanin and in root development; ANTHOCYANINLESS 2 (ANL2); FUNCTIONS IN: transcription regulator activity, sequence-specific DNA binding transcription factor activity; INVOLVED IN: root development, anthocyanin accumulation in tissues in response to UV light; LOCATED IN: nucleus; EXPRESSE…	23.542	15.9768	3.62308		-2.14	-2.69995
33.3	development.squamosa promoter binding like (SPL)	sagi01_3469	Transcript	(at1g20980 : 218.0) Encodes a nuclear plant-specific protein with features characteristic of a transcriptional regulator, including a nuclear localization signal sequence, a plant-specific DNA binding domain (the SBP box), and a protein interaction motif (ankyrin repeats). It unctions as a transcriptional regulator that plays a role not only in sensitivity to FB1, but also in the development of n…	11.4893	21.965	5.14944		-2.09
33.99	development.unspecified	sagi01_37293	Transcript	(at1g22160 : 102.0) Protein of unknown function (DUF581); CONTAINS InterPro DOMAIN/s: Protein of unknown function DUF581 (InterPro:IPR007650); BEST Arabidopsis thaliana protein match is: Protein of unknown function (DUF581) (TAIR:AT1G78020.1); Has 511 Blast hits to 511 proteins in 19 species: Archae - 0; Bacteria - 0; Metazoa - 0; Fungi - 0; Plants - 511; Viruses - 0; Other Eukaryotes - 0 (source…	3.61202	4.55241	21.6795		2.25	2.58545
33.99	development.unspecified	sagi01_37546	Transcript	(at5g02430 : 60.5) Transducin/WD40 repeat-like superfamily protein; FUNCTIONS IN: signal transducer activity; INVOLVED IN: signal transduction; LOCATED IN: heterotrimeric G-protein complex; EXPRESSED IN: 24 plant structures; EXPRESSED DURING: 12 growth stages; CONTAINS InterPro DOMAIN/s: WD40 repeat 2 (InterPro:IPR019782), WD40 repeat, conserved site (InterPro:IPR019775), WD40 repeat (InterPro:IP…	14.7865	35.634	8.77739		-2.02
33.99	development.unspecified	sagi01_38542	Transcript	(at4g00800 : 59.3) transducin family protein / WD-40 repeat family protein; FUNCTIONS IN: binding, zinc ion binding; INVOLVED IN: biological_process unknown; LOCATED IN: cellular_component unknown; EXPRESSED IN: 13 plant structures; EXPRESSED DURING: 4 anthesis, F mature embryo stage, petal differentiation and expansion stage, E expanded cotyledon stage, D bilateral stage; CONTAINS InterPro DOMAI…	12.745	18.0049	2.52185		-2.84
33.99	development.unspecified	sagi01_39105	Transcript	(gnl|cdd|38301 : 52.3) no description available & (gnl|cdd|34516 : 49.2) no description available & (at1g34550 : 30.4) EMBRYO DEFECTIVE 2756 (EMB2756); INVOLVED IN: response to cadmium ion, embryo development ending in seed dormancy; EXPRESSED IN: 25 plant structures; EXPRESSED DURING: 13 growth stages; CONTAINS InterPro DOMAIN/s: Protein of unknown function DUF616 (InterPro:IPR006852); BEST Arab…	66.3362	145.932	18.9331		-2.95
33.99	development.unspecified	sagi01_39773	Transcript	(gnl|cdd|70912 : 47.0) no description available & (gnl|cdd|38301 : 46.2) no description available & (at5g28646 : 35.4) Encodes a novel protein. The wvd2 gain-of-function mutant has impaired cell expansion and root waving, and changed root skewing.; WAVE-DAMPENED 2 (WVD2); FUNCTIONS IN: molecular_function unknown; INVOLVED IN: trichome branching, multidimensional cell growth, microtubule bundle fo…	11.4614	40.0024	6.34999		-2.66
33.99	development.unspecified	sagi01_40064	Transcript	(gnl|cdd|38301 : 44.2) no description available & (at1g47530 : 41.2) MATE efflux family protein; FUNCTIONS IN: antiporter activity, drug transmembrane transporter activity, transporter activity; INVOLVED IN: drug transmembrane transport, ripening, transmembrane transport; LOCATED IN: plasma membrane, membrane; EXPRESSED IN: 23 plant structures; EXPRESSED DURING: 13 growth stages; CONTAINS InterPr…	6.03429	2.06479	8.5219		2.05
33.99	development.unspecified	sagi01_41129	Transcript	(at3g48740 : 64.3) Nodulin MtN3 family protein; INVOLVED IN: biological_process unknown; LOCATED IN: endomembrane system, integral to membrane, membrane; EXPRESSED IN: 22 plant structures; EXPRESSED DURING: 13 growth stages; CONTAINS InterPro DOMAIN/s: MtN3/saliva-related transmembrane protein, conserved region (InterPro:IPR018169), RAG1-activating protein 1 homologue (InterPro:IPR018179), RAG1-a…	0.991384	2.30675	22.8859		3.31	4.52887
33.99	development.unspecified	sagi01_42243	Transcript	(gnl|cdd|70912 : 39.7) no description available & (gnl|cdd|38301 : 37.7) no description available & (at1g09010 : 32.3) glycoside hydrolase family 2 protein; FUNCTIONS IN: cation binding, hydrolase activity, hydrolyzing O-glycosyl compounds, catalytic activity; INVOLVED IN: carbohydrate metabolic process; LOCATED IN: vacuole; EXPRESSED IN: 23 plant structures; EXPRESSED DURING: 13 growth stages; C…	4.33535	1.26094	10.0081		2.99
33.99	development.unspecified	sagi01_42738	Transcript	(gnl|cdd|33672 : 51.5) no description available & (gnl|cdd|36433 : 43.9) no description available & (at3g05680 : 31.2) embryo defective 2016 (EMB2016); FUNCTIONS IN: molecular_function unknown; INVOLVED IN: embryo development ending in seed dormancy; LOCATED IN: cellular_component unknown. & (reliability: 62.4) & (original description: no original description)	32.4873	54.5339	12.8565		-2.08
33.99	development.unspecified	sagi01_43406	Transcript	(at4g00800 : 76.6) transducin family protein / WD-40 repeat family protein; FUNCTIONS IN: binding, zinc ion binding; INVOLVED IN: biological_process unknown; LOCATED IN: cellular_component unknown; EXPRESSED IN: 13 plant structures; EXPRESSED DURING: 4 anthesis, F mature embryo stage, petal differentiation and expansion stage, E expanded cotyledon stage, D bilateral stage; CONTAINS InterPro DOMAI…	17.5645	58.3846	13.902		-2.07
33.99	development.unspecified	sagi01_43482	Transcript	(at5g53950 : 94.7) Transcriptional activator of the NAC gene family, with CUC1 redundantly required for embryonic apical meristem formation, cotyledon separation and expression of STM. Proper timing of CUC2 expression is required to maintain the phyllotactic pattern initiated in the meristem. CUC2 expression in leaf sinus region is required for serration and the extent of serration is modulated b…	6.46874	16.3058	2.23994		-2.86
33.99	development.unspecified	sagi01_43489	Transcript	(gnl|cdd|36433 : 59.3) no description available & (gnl|cdd|34516 : 43.1) no description available & (at1g48970 : 39.7) NagB/RpiA/CoA transferase-like superfamily protein; FUNCTIONS IN: GTP binding, translation initiation factor activity; INVOLVED IN: translational initiation, cellular metabolic process; LOCATED IN: eukaryotic translation initiation factor 2B complex; EXPRESSED IN: 23 plant struct…	60.4996	74.9263	15.9614		-2.23
33.99	development.unspecified	sagi01_43854	Transcript	(at5g22790 : 64.7) reticulata-related 1 (RER1); FUNCTIONS IN: molecular_function unknown; INVOLVED IN: biological_process unknown; LOCATED IN: mitochondrion, plastid, chloroplast inner membrane, chloroplast envelope; EXPRESSED IN: 15 plant structures; EXPRESSED DURING: 6 growth stages; CONTAINS InterPro DOMAIN/s: Protein of unknown function DUF3411 (InterPro:IPR021825); BEST Arabidopsis thaliana …	3.92367	11.412	47.1001		2.05	3.58545
33.99	development.unspecified	sagi01_44628	Transcript	(at5g15540 : 89.0) Encodes Adherin SCC2. Essential for viability. Required for normal seed development. Plays a role in the establishment of sister-chromatid cohesion and chromosome organization during meiosis.; EMBRYO DEFECTIVE 2773 (EMB2773); FUNCTIONS IN: binding, zinc ion binding; INVOLVED IN: centromere complex assembly, sister chromatid cohesion, embryo development ending in seed dormancy, …	19.9567	30.9568	3.68557		-3.07	-2.43691
33.1	development.storage proteins	sagi01_4515	Transcript	(at2g26560 : 357.0) Encodes a lipid acyl hydrolase with wide substrate specificity that accumulates upon infection by fungal and bacterial pathogens. Protein is localized in the cytoplasm in healthy leaves, and in membranes in infected cells. Plays a role in cell death and differentially affects the accumulation of oxylipins. Contributes to resistance to virus.; phospholipase A 2A (PLA2A); FUNCTI…	6.90734	5.19977	0.656577		-2.99	-3.39509
33.99	development.unspecified	sagi01_45394	Transcript	(at1g79280 : 213.0) Encodes a 237-kDA protein with similarity to vertebrate Tpr, a long coiled-coil proteins of nuclear pore inner basket filaments. It is localized to the inner surface of the nuclear envelope and is a component of the nuclear pore-associated steps of sumoylation and mRNA export in plants. Mutations affect flowering time regulation and other developmental processes. Probably acts…	24.0085	32.7037	8.02102		-2.03
33.99	development.unspecified	sagi01_4678	Transcript	(at2g27880 : 132.0) ARGONAUTE 5 (AGO5); FUNCTIONS IN: nucleic acid binding; INVOLVED IN: biological_process unknown; LOCATED IN: cellular_component unknown; EXPRESSED IN: 10 plant structures; EXPRESSED DURING: 6 growth stages; CONTAINS InterPro DOMAIN/s: Domain of unknown function DUF1785 (InterPro:IPR014811), Stem cell self-renewal protein Piwi (InterPro:IPR003165), Polynucleotidyl transferase, …	30.8222	34.3218	6.40372		-2.42	-2.26699
33.99	development.unspecified	sagi01_4725	Transcript	(at1g13980 : 267.0) Encodes a GDP/GTP exchange factor for small G-proteins of the ADP ribosylation factor (RAF) class, and as regulator of intracellular trafficking. Homologous to Sec7p and YEC2 from yeast. Involved in the specification of apical-basal pattern formation. Essential for cell division, expansion and adhesion. It appears that heteotypic binding between the DCB and C-terminal domains …	19.7585	30.3011	7.56746		-2
33.99	development.unspecified	sagi01_47945	Transcript	(gnl|cdd|38301 : 43.8) no description available & (at5g47060 : 42.7) Protein of unknown function (DUF581); CONTAINS InterPro DOMAIN/s: Protein of unknown function DUF581 (InterPro:IPR007650); BEST Arabidopsis thaliana protein match is: Protein of unknown function (DUF581) (TAIR:AT4G17670.1); Has 1807 Blast hits to 1807 proteins in 277 species: Archae - 0; Bacteria - 0; Metazoa - 736; Fungi - 347;…	2.25196	5.23987	27.0328		2.37	3.58546
33.99	development.unspecified	sagi01_49171	Transcript	(at2g25660 : 157.0) embryo defective 2410 (emb2410); FUNCTIONS IN: molecular_function unknown; INVOLVED IN: embryo development ending in seed dormancy; EXPRESSED IN: 23 plant structures; EXPRESSED DURING: 13 growth stages; CONTAINS InterPro DOMAIN/s: Protein of unknown function DUF490 (InterPro:IPR007452); Has 35333 Blast hits to 34131 proteins in 2444 species: Archae - 798; Bacteria - 22429; Met…	6.78407	10.5235	2.38642		-2.14
33.99	development.unspecified	sagi01_49817	Transcript	(gnl|cdd|36433 : 45.0) no description available & (gnl|cdd|34516 : 41.9) no description available & (atcg00120 : 32.0) Encodes the ATPase alpha subunit, which is a subunit of ATP synthase and part of the CF1 portion which catalyzes the conversion of ADP to ATP using the proton motive force. This complex is located in the thylakoid membrane of the chloroplast.; ATP synthase subunit alpha (ATPA); F…	4.55702	8.83608	0.70132		-3.66	-2.69995
33.99	development.unspecified	sagi01_5029	Transcript	(loc_os07g03000.1 : 87.0) no description available & (at1g33590 : 82.8) Leucine-rich repeat (LRR) family protein; INVOLVED IN: signal transduction, response to karrikin, defense response; LOCATED IN: cell wall, chloroplast, plant-type cell wall; EXPRESSED IN: 22 plant structures; EXPRESSED DURING: 14 growth stages; CONTAINS InterPro DOMAIN/s: Leucine-rich repeat, typical subtype (InterPro:IPR0035…	1.4114	1.79129	15.0469		3.07	3.41427
33.99	development.unspecified	sagi01_50400	Transcript	(at1g55540 : 63.9) embryo defective 1011 (emb1011); FUNCTIONS IN: molecular_function unknown; INVOLVED IN: embryo development ending in seed dormancy; LOCATED IN: cellular_component unknown; EXPRESSED IN: 23 plant structures; EXPRESSED DURING: 12 growth stages; Has 30201 Blast hits to 17322 proteins in 780 species: Archae - 12; Bacteria - 1396; Metazoa - 17338; Fungi - 3422; Plants - 5037; Viruse…	45.1417	60.8102	10.9693		-2.47	-2.04099
33.99	development.unspecified	sagi01_51338	Transcript	(at4g21150 : 55.5) HAPLESS 6 (HAP6); FUNCTIONS IN: dolichyl-diphosphooligosaccharide-protein glycotransferase activity; INVOLVED IN: response to cold, protein amino acid terminal N-glycosylation; LOCATED IN: endoplasmic reticulum, endoplasmic reticulum membrane, plant-type cell wall; EXPRESSED IN: 23 plant structures; EXPRESSED DURING: 13 growth stages; CONTAINS InterPro DOMAIN/s: Ribophorin II (…	12.3244	3.18628	13.9092		2.13
33.99	development.unspecified	sagi01_52215	Transcript	(at4g00060 : 96.3) maternal effect embryo arrest 44 (MEE44); FUNCTIONS IN: nucleotidyltransferase activity; INVOLVED IN: embryo development ending in seed dormancy; CONTAINS InterPro DOMAIN/s: Nucleotidyl transferase domain (InterPro:IPR002934), PAP/25A-associated (InterPro:IPR002058); BEST Arabidopsis thaliana protein match is: Nucleotidyltransferase family protein (TAIR:AT5G53770.1); Has 30201 …	42.8462	80.8052	13.3268		-2.6
33.99	development.unspecified	sagi01_52461	Transcript	(gnl|cdd|38301 : 51.2) no description available & (gnl|cdd|34516 : 50.8) no description available & (at2g42840 : 30.8) Encodes a putative extracellular proline-rich protein is exclusively expressed in the L1 layer of vegetative, inflorescence and floral meristems and the protoderm of organ primordia.; protodermal factor 1 (PDF1); Has 74620 Blast hits to 36810 proteins in 1713 species: Archae - 15…	20.7506	36.4926	8.46646		-2.11
33.99	development.unspecified	sagi01_52571	Transcript	(at1g58250 : 89.4) SABRE, putative gene of unknown function, homologous to maize apt1 gene. Required for normal cell expansion in the root cortex. The sabre mutation results in abnormal cell expansion. Encodes a rare message; very low level of expression was detected in roots and shoots.; SABRE (SAB); CONTAINS InterPro DOMAIN/s: Protein of unknown function FMP27, domain-6, C-terminal (InterPro:IP…	9.76718	16.6077	3.46882		-2.26
33.99	development.unspecified	sagi01_52846	Transcript	(gnl|cdd|36433 : 41.2) no description available & (gnl|cdd|83669 : 39.5) no description available & (at1g30610 : 30.0) Mutations in this locus result in embryo lethality. Embryo shape at seed maturity is globular.; EMBRYO DEFECTIVE 2279 (EMB2279); FUNCTIONS IN: binding; INVOLVED IN: embryo development ending in seed dormancy; EXPRESSED IN: 22 plant structures; EXPRESSED DURING: 13 growth stages; …	10.0109	10.9996	2.56777		-2.1
33.99	development.unspecified	sagi01_53189	Transcript	(gnl|cdd|36139 : 60.3) no description available & (gnl|cdd|33678 : 43.9) no description available & (at5g17430 : 34.3) Encodes an AP2-domain containing protein similar to ANT. Expressed in embryos and lateral root primordium.; BABY BOOM (BBM); CONTAINS InterPro DOMAIN/s: DNA-binding, integrase-type (InterPro:IPR016177), Pathogenesis-related transcriptional factor/ERF, DNA-binding (InterPro:IPR001…	16.9423	30.1458	5.98168		-2.33
33.99	development.unspecified	sagi01_53694	Transcript	(gnl|cdd|36433 : 44.6) no description available & (at1g07530 : 36.2) Encodes a member of the GRAS family of transcription factors. The protein interacts with the TGA2 transcription factor and affects the transcription of stress-responsive genes. The protein is found in the nucleus and is also exported to the cytoplasm.; SCARECROW-like 14 (SCL14); CONTAINS InterPro DOMAIN/s: Transcription factor G…	36.1469	26.3789	0.910303		-4.86	-5.31138
33.99	development.unspecified	sagi01_54939	Transcript	(at1g75820 : 116.0) Putative receptor kinase with an extracellular leucine-rich domain. Controls shoot and floral meristem size, and contributes to establish and maintain floral meristem identity. Negatively regulated by KAPP (kinase-associated protein phosphatase). CLV3 peptide binds directly CLV1 ectodomain.; CLAVATA 1 (CLV1); CONTAINS InterPro DOMAIN/s: Serine/threonine-protein kinase domain (…	4.66223	4.33923	0.001		-12.08	-12.1868
33.99	development.unspecified	sagi01_54978	Transcript	(at5g15840 : 49.3) Encodes a protein showing similarities to zinc finger transcription factors, involved in regulation of flowering under long days. Acts upstream of FT and SOC1.; CONSTANS (CO); CONTAINS InterPro DOMAIN/s: Zinc finger, B-box (InterPro:IPR000315); BEST Arabidopsis thaliana protein match is: CONSTANS-like 2 (TAIR:AT3G02380.1); Has 2142 Blast hits to 1417 proteins in 117 species: Ar…	32.6961	32.0325	3.17803		-3.33	-3.36291
33.99	development.unspecified	sagi01_55009	Transcript	(gnl|cdd|38301 : 48.5) no description available & (p09444|lea34_goshi : 43.9) Late embryogenesis abundant protein D-34 (LEA D-34) - Gossypium hirsutum (Upland cotton) & (at3g22490 : 42.7) Seed maturation protein; CONTAINS InterPro DOMAIN/s: Seed maturation protein (InterPro:IPR007011); BEST Arabidopsis thaliana protein match is: Seed maturation protein (TAIR:AT3G22500.1); Has 198 Blast hits to 18…	18.338	13.5765	3.07876		-2.14	-2.57441
33.99	development.unspecified	sagi01_55152	Transcript	(at5g53190 : 100.0) Nodulin MtN3 family protein; INVOLVED IN: biological_process unknown; LOCATED IN: integral to membrane, membrane; EXPRESSED IN: 8 plant structures; EXPRESSED DURING: 4 anthesis, C globular stage, petal differentiation and expansion stage, E expanded cotyledon stage; CONTAINS InterPro DOMAIN/s: MtN3/saliva-related transmembrane protein, conserved region (InterPro:IPR018169), RA…	12.3034	4.84465	0.873909		-2.47	-3.81543
33.99	development.unspecified	sagi01_55178	Transcript	(gnl|cdd|38301 : 45.0) no description available & (at4g29230 : 30.0) NAC domain containing protein 75 (NAC075); FUNCTIONS IN: sequence-specific DNA binding transcription factor activity; INVOLVED IN: multicellular organismal development, regulation of transcription; EXPRESSED IN: inflorescence meristem, flower; EXPRESSED DURING: petal differentiation and expansion stage; CONTAINS InterPro DOMAIN/…	30.8525	32.3044	4.27334		-2.92	-2.85195
33.99	development.unspecified	sagi01_55181	Transcript	(at5g35770 : 120.0) A recessive mutation in the Arabidopsis STERILE APETALA (SAP) causes severe aberrations in inflorescence and flower and ovule development.; STERILE APETALA (SAP); FUNCTIONS IN: transcription regulator activity, sequence-specific DNA binding transcription factor activity; INVOLVED IN: flower development, megasporogenesis; EXPRESSED IN: 7 plant structures; EXPRESSED DURING: peta…	8.61279	6.68009	0.56807		-3.56	-3.92234
33.99	development.unspecified	sagi01_55358	Transcript	(at2g37650 : 75.1) GRAS family transcription factor; CONTAINS InterPro DOMAIN/s: Transcription factor GRAS (InterPro:IPR005202); BEST Arabidopsis thaliana protein match is: SCARECROW-like 14 (TAIR:AT1G07530.1); Has 2417 Blast hits to 2350 proteins in 288 species: Archae - 0; Bacteria - 4; Metazoa - 2; Fungi - 0; Plants - 2410; Viruses - 0; Other Eukaryotes - 1 (source: NCBI BLink). & (gnl|cdd|383…	38.3431	23.2739	3.07876		-2.92	-3.63855
33.99	development.unspecified	sagi01_55709	Transcript	(gnl|cdd|38301 : 45.4) no description available & (at3g18110 : 44.3) embryo defective 1270 (EMB1270); INVOLVED IN: embryo development ending in seed dormancy; LOCATED IN: chloroplast; EXPRESSED IN: 21 plant structures; EXPRESSED DURING: 13 growth stages; CONTAINS InterPro DOMAIN/s: Pentatricopeptide repeat (InterPro:IPR002885); BEST Arabidopsis thaliana protein match is: proton gradient regulatio…	17.6565	43.3656	3.62308		-3.58	-2.28491
33.99	development.unspecified	sagi01_6063	Transcript	(at5g15540 : 67.0) Encodes Adherin SCC2. Essential for viability. Required for normal seed development. Plays a role in the establishment of sister-chromatid cohesion and chromosome organization during meiosis.; EMBRYO DEFECTIVE 2773 (EMB2773); FUNCTIONS IN: binding, zinc ion binding; INVOLVED IN: centromere complex assembly, sister chromatid cohesion, embryo development ending in seed dormancy, …	13.7452	27.279	5.22619		-2.38
33.99	development.unspecified	sagi01_6214	Transcript	(loc_os03g22200.2 : 65.5) no description available & (at4g15920 : 53.1) Nodulin MtN3 family protein; INVOLVED IN: biological_process unknown; LOCATED IN: endomembrane system, integral to membrane, membrane; EXPRESSED IN: 23 plant structures; EXPRESSED DURING: 13 growth stages; CONTAINS InterPro DOMAIN/s: MtN3/saliva-related transmembrane protein, conserved region (InterPro:IPR018169), RAG1-activa…	1.96682	1.27123	40.1571		4.98	4.35172
33.99	development.unspecified	sagi01_6296	Transcript	(gnl|cdd|38301 : 57.3) no description available & (gnl|cdd|33637 : 43.0) no description available & (chl4|525773 : 34.3) no description available & (at4g13195 : 33.1) Belongs to a large gene family, called CLE for CLAVATA3/ESR-related, encoding small peptides with conserved carboxyl termini. The C-terminal 12 amino acid sequence of CLE44 is identical to that of a dodeca peptide (TDIF, tracheary e…	4.79296	2.38977	23.8149		3.32	2.31288
33.2	development.late embryogenesis abundant	sagi01_8177	Transcript	(at3g50790 : 60.5) esterase/lipase/thioesterase family protein; FUNCTIONS IN: hydrolase activity, carboxylesterase activity; INVOLVED IN: embryo development ending in seed dormancy; EXPRESSED IN: 23 plant structures; EXPRESSED DURING: 13 growth stages; CONTAINS InterPro DOMAIN/s: Uncharacterised protein family UPF0017, hydrolase-like, conserved site (InterPro:IPR000952), AB-hydrolase YheT, putati…	147.26	201.571	38.8813		-2.37
33.99	development.unspecified	sagi01_968	Transcript	(loc_os11g12620.1 : 368.0) no description available & (at4g20270 : 360.0) Encodes a CLAVATA1-related receptor kinase-like protein required for both shoot and flower meristem function. It has a broad expression pattern and is involved in vascular strand development in the leaf, control of leaf shape, size and symmetry, male gametophyte development and ovule specification and function.; BARELY ANY …	12.5626	6.08082	1.27009		-2.26	-3.30613
GRAS transcript factor
27.3.21	RNA.regulation of transcription.GRAS transcription factor family	sagi01_25979	Transcript	(at2g29060 : 75.5) GRAS family transcription factor; CONTAINS InterPro DOMAIN/s: Transcription factor GRAS (InterPro:IPR005202); BEST Arabidopsis thaliana protein match is: SCARECROW-like 14 (TAIR:AT1G07530.1); Has 4860 Blast hits to 2426 proteins in 308 species: Archae - 0; Bacteria - 15; Metazoa - 0; Fungi - 0; Plants - 4833; Viruses - 0; Other Eukaryotes - 12 (source: NCBI BLink). & (loc_os11g…	0.001	36.0955	34.5764	15.14		15.0775
27.3.21	RNA.regulation of transcription.GRAS transcription factor family	sagi01_17748	Transcript	(gnl|cdd|38301 : 48.8) no description available & (at2g37650 : 33.5) GRAS family transcription factor; CONTAINS InterPro DOMAIN/s: Transcription factor GRAS (InterPro:IPR005202); BEST Arabidopsis thaliana protein match is: SCARECROW-like 14 (TAIR:AT1G07530.1); Has 2417 Blast hits to 2350 proteins in 288 species: Archae - 0; Bacteria - 4; Metazoa - 2; Fungi - 0; Plants - 2410; Viruses - 0; Other E…	0.001	9.67596	21.5766	13.24		14.3972
27.3.21	RNA.regulation of transcription.GRAS transcription factor family	sagi01_34585	Transcript	(at1g07530 : 87.8) Encodes a member of the GRAS family of transcription factors. The protein interacts with the TGA2 transcription factor and affects the transcription of stress-responsive genes. The protein is found in the nucleus and is also exported to the cytoplasm.; SCARECROW-like 14 (SCL14); CONTAINS InterPro DOMAIN/s: Transcription factor GRAS (InterPro:IPR005202); BEST Arabidopsis thalian…	0.001	12.4772	12.261	13.61		13.5818
27.3.21	RNA.regulation of transcription.GRAS transcription factor family	sagi01_39369	Transcript	(at2g29060 : 70.5) GRAS family transcription factor; CONTAINS InterPro DOMAIN/s: Transcription factor GRAS (InterPro:IPR005202); BEST Arabidopsis thaliana protein match is: SCARECROW-like 14 (TAIR:AT1G07530.1); Has 4860 Blast hits to 2426 proteins in 308 species: Archae - 0; Bacteria - 15; Metazoa - 0; Fungi - 0; Plants - 4833; Viruses - 0; Other Eukaryotes - 12 (source: NCBI BLink). & (gnl|cdd|3…	0.001	4.80315	17.1552	12.23		14.0664
27.3.21	RNA.regulation of transcription.GRAS transcription factor family	sagi01_41796	Transcript	(gnl|cdd|38301 : 46.9) no description available & (gnl|cdd|34516 : 40.8) no description available & (at2g37650 : 31.6) GRAS family transcription factor; CONTAINS InterPro DOMAIN/s: Transcription factor GRAS (InterPro:IPR005202); BEST Arabidopsis thaliana protein match is: SCARECROW-like 14 (TAIR:AT1G07530.1); Has 2417 Blast hits to 2350 proteins in 288 species: Archae - 0; Bacteria - 4; Metazoa -…	0.001	4.69347	11.1756	12.2		13.4481
27.3.21	RNA.regulation of transcription.GRAS transcription factor family	sagi01_42180	Transcript	(gnl|cdd|36433 : 49.6) no description available & (at1g07530 : 45.1) Encodes a member of the GRAS family of transcription factors. The protein interacts with the TGA2 transcription factor and affects the transcription of stress-responsive genes. The protein is found in the nucleus and is also exported to the cytoplasm.; SCARECROW-like 14 (SCL14); CONTAINS InterPro DOMAIN/s: Transcription factor G…	0.001	1.56069	12.3872	10.61	2.99	13.5966
27.3.21	RNA.regulation of transcription.GRAS transcription factor family	sagi01_47319	Transcript	(at2g29060 : 45.1) GRAS family transcription factor; CONTAINS InterPro DOMAIN/s: Transcription factor GRAS (InterPro:IPR005202); BEST Arabidopsis thaliana protein match is: SCARECROW-like 14 (TAIR:AT1G07530.1); Has 4860 Blast hits to 2426 proteins in 308 species: Archae - 0; Bacteria - 15; Metazoa - 0; Fungi - 0; Plants - 4833; Viruses - 0; Other Eukaryotes - 12 (source: NCBI BLink). & (gnl|cdd|3…	0.001	35.3062	18.0145	15.11		14.1369
27.3.21	RNA.regulation of transcription.GRAS transcription factor family	sagi01_47735	Transcript	(gnl|cdd|36433 : 46.2) no description available & (at1g07530 : 39.3) Encodes a member of the GRAS family of transcription factors. The protein interacts with the TGA2 transcription factor and affects the transcription of stress-responsive genes. The protein is found in the nucleus and is also exported to the cytoplasm.; SCARECROW-like 14 (SCL14); CONTAINS InterPro DOMAIN/s: Transcription factor G…	0.001	3.98777	22.1557	11.96	2.47	14.4354
27.3.21	RNA.regulation of transcription.GRAS transcription factor family	sagi01_6280	Transcript	(at1g07530 : 109.0) Encodes a member of the GRAS family of transcription factors. The protein interacts with the TGA2 transcription factor and affects the transcription of stress-responsive genes. The protein is found in the nucleus and is also exported to the cytoplasm.; SCARECROW-like 14 (SCL14); CONTAINS InterPro DOMAIN/s: Transcription factor GRAS (InterPro:IPR005202); BEST Arabidopsis thalia…	0.001	1.05362	3.97222	10.04		11.9557
27.3.21	RNA.regulation of transcription.GRAS transcription factor family	sagi01_758	Transcript	(at1g07530 : 239.0) Encodes a member of the GRAS family of transcription factors. The protein interacts with the TGA2 transcription factor and affects the transcription of stress-responsive genes. The protein is found in the nucleus and is also exported to the cytoplasm.; SCARECROW-like 14 (SCL14); CONTAINS InterPro DOMAIN/s: Transcription factor GRAS (InterPro:IPR005202); BEST Arabidopsis thalia…	0.001	7.31999	10.1154	12.84		13.3043
27.3.21	RNA.regulation of transcription.GRAS transcription factor family	sagi01_2740	Transcript	(at1g07530 : 348.0) Encodes a member of the GRAS family of transcription factors. The protein interacts with the TGA2 transcription factor and affects the transcription of stress-responsive genes. The protein is found in the nucleus and is also exported to the cytoplasm.; SCARECROW-like 14 (SCL14); CONTAINS InterPro DOMAIN/s: Transcription factor GRAS (InterPro:IPR005202); BEST Arabidopsis thalia…	0.0499732	4.186	12.4591	6.39		7.96183
27.3.21	RNA.regulation of transcription.GRAS transcription factor family	sagi01_24748	Transcript	(at1g07530 : 196.0) Encodes a member of the GRAS family of transcription factors. The protein interacts with the TGA2 transcription factor and affects the transcription of stress-responsive genes. The protein is found in the nucleus and is also exported to the cytoplasm.; SCARECROW-like 14 (SCL14); CONTAINS InterPro DOMAIN/s: Transcription factor GRAS (InterPro:IPR005202); BEST Arabidopsis thalia…	0.136023	17.4074	25.4973	7		7.55035
27.3.21	RNA.regulation of transcription.GRAS transcription factor family	sagi01_20432	Transcript	(at1g07530 : 97.8) Encodes a member of the GRAS family of transcription factors. The protein interacts with the TGA2 transcription factor and affects the transcription of stress-responsive genes. The protein is found in the nucleus and is also exported to the cytoplasm.; SCARECROW-like 14 (SCL14); CONTAINS InterPro DOMAIN/s: Transcription factor GRAS (InterPro:IPR005202); BEST Arabidopsis thalian…	0.2788	5.83841	6.43604	4.39		4.52887
27.3.21	RNA.regulation of transcription.GRAS transcription factor family	sagi01_37652	Transcript	(gnl|cdd|38301 : 43.5) no description available & (at1g07530 : 37.0) Encodes a member of the GRAS family of transcription factors. The protein interacts with the TGA2 transcription factor and affects the transcription of stress-responsive genes. The protein is found in the nucleus and is also exported to the cytoplasm.; SCARECROW-like 14 (SCL14); CONTAINS InterPro DOMAIN/s: Transcription factor G…	0.424572	45.4431	45.0853	6.74		6.7305
27.3.21	RNA.regulation of transcription.GRAS transcription factor family	sagi01_15418	Transcript	(at1g07530 : 428.0) Encodes a member of the GRAS family of transcription factors. The protein interacts with the TGA2 transcription factor and affects the transcription of stress-responsive genes. The protein is found in the nucleus and is also exported to the cytoplasm.; SCARECROW-like 14 (SCL14); CONTAINS InterPro DOMAIN/s: Transcription factor GRAS (InterPro:IPR005202); BEST Arabidopsis thalia…	0.473361	5.93979	12.7695	3.65		4.75362
27.3.21	RNA.regulation of transcription.GRAS transcription factor family	sagi01_4866	Transcript	(loc_os01g62460.3 : 219.0) no description available & (at2g37650 : 199.0) GRAS family transcription factor; CONTAINS InterPro DOMAIN/s: Transcription factor GRAS (InterPro:IPR005202); BEST Arabidopsis thaliana protein match is: SCARECROW-like 14 (TAIR:AT1G07530.1); Has 2417 Blast hits to 2350 proteins in 288 species: Archae - 0; Bacteria - 4; Metazoa - 2; Fungi - 0; Plants - 2410; Viruses - 0; Ot…	0.479513	2.092	4.87057	2.13		3.34445
27.3.21	RNA.regulation of transcription.GRAS transcription factor family	sagi01_11562	Transcript	(at2g29065 : 305.0) GRAS family transcription factor; CONTAINS InterPro DOMAIN/s: Transcription factor GRAS (InterPro:IPR005202); BEST Arabidopsis thaliana protein match is: GRAS family transcription factor (TAIR:AT1G07520.1). & (loc_os12g38490.1 : 280.0) no description available & (ipr005202 : 176.60591) Transcription factor GRAS & (q69vg1|cigr1_orysa : 154.0) Chitin-inducible gibberellin-respon…	0.525035	7.63533	23.5134	3.86		5.48493
27.3.21	RNA.regulation of transcription.GRAS transcription factor family	sagi01_51136	Transcript	(gnl|cdd|38301 : 51.9) no description available & (at1g07520 : 39.3) GRAS family transcription factor; CONTAINS InterPro DOMAIN/s: Transcription factor GRAS (InterPro:IPR005202); BEST Arabidopsis thaliana protein match is: GRAS family transcription factor (TAIR:AT2G29065.1); Has 2426 Blast hits to 2385 proteins in 289 species: Archae - 0; Bacteria - 8; Metazoa - 3; Fungi - 0; Plants - 2411; Virus…	0.829599	8.68641	12.2567	3.39		3.88501
27.3.21	RNA.regulation of transcription.GRAS transcription factor family	sagi01_4867	Transcript	(at1g07520 : 103.0) GRAS family transcription factor; CONTAINS InterPro DOMAIN/s: Transcription factor GRAS (InterPro:IPR005202); BEST Arabidopsis thaliana protein match is: GRAS family transcription factor (TAIR:AT2G29065.1); Has 2426 Blast hits to 2385 proteins in 289 species: Archae - 0; Bacteria - 8; Metazoa - 3; Fungi - 0; Plants - 2411; Viruses - 0; Other Eukaryotes - 4 (source: NCBI BLink)…	0.839149	5.4392	6.97377	2.7		3.05494
27.3.21	RNA.regulation of transcription.GRAS transcription factor family	sagi01_39418	Transcript	(at2g29060 : 85.1) GRAS family transcription factor; CONTAINS InterPro DOMAIN/s: Transcription factor GRAS (InterPro:IPR005202); BEST Arabidopsis thaliana protein match is: SCARECROW-like 14 (TAIR:AT1G07530.1); Has 4860 Blast hits to 2426 proteins in 308 species: Archae - 0; Bacteria - 15; Metazoa - 0; Fungi - 0; Plants - 4833; Viruses - 0; Other Eukaryotes - 12 (source: NCBI BLink). & (gnl|cdd|3…	0.998668	18.2023	4.45712	4.19	-2.03	2.15803
27.3.21	RNA.regulation of transcription.GRAS transcription factor family	sagi01_12546	Transcript	(loc_os12g04200.1 : 91.3) no description available & (at1g07530 : 86.7) Encodes a member of the GRAS family of transcription factors. The protein interacts with the TGA2 transcription factor and affects the transcription of stress-responsive genes. The protein is found in the nucleus and is also exported to the cytoplasm.; SCARECROW-like 14 (SCL14); CONTAINS InterPro DOMAIN/s: Transcription facto…	1.0393	10.4791	19.5135	3.33		4.23079
27.3.21	RNA.regulation of transcription.GRAS transcription factor family	sagi01_21610	Transcript	(loc_os03g48450.4 : 129.0) no description available & (at1g07530 : 127.0) Encodes a member of the GRAS family of transcription factors. The protein interacts with the TGA2 transcription factor and affects the transcription of stress-responsive genes. The protein is found in the nucleus and is also exported to the cytoplasm.; SCARECROW-like 14 (SCL14); CONTAINS InterPro DOMAIN/s: Transcription fac…	1.1519	7.70569	3.19096	2.74
27.3.21	RNA.regulation of transcription.GRAS transcription factor family	sagi01_6344	Transcript	(at1g07530 : 59.7) Encodes a member of the GRAS family of transcription factors. The protein interacts with the TGA2 transcription factor and affects the transcription of stress-responsive genes. The protein is found in the nucleus and is also exported to the cytoplasm.; SCARECROW-like 14 (SCL14); CONTAINS InterPro DOMAIN/s: Transcription factor GRAS (InterPro:IPR005202); BEST Arabidopsis thalian…	1.16468	7.04595	2.15091	2.6
27.3.21	RNA.regulation of transcription.GRAS transcription factor family	sagi01_10307	Transcript	(at1g07530 : 399.0) Encodes a member of the GRAS family of transcription factors. The protein interacts with the TGA2 transcription factor and affects the transcription of stress-responsive genes. The protein is found in the nucleus and is also exported to the cytoplasm.; SCARECROW-like 14 (SCL14); CONTAINS InterPro DOMAIN/s: Transcription factor GRAS (InterPro:IPR005202); BEST Arabidopsis thalia…	1.23358	8.81593	8.78719	2.84		2.83255
27.3.21	RNA.regulation of transcription.GRAS transcription factor family	sagi01_19066	Transcript	(gnl|cdd|38301 : 50.4) no description available & (gnl|cdd|33678 : 43.5) no description available & (loc_os03g40080.1 : 37.7) no description available & (at1g07530 : 36.2) Encodes a member of the GRAS family of transcription factors. The protein interacts with the TGA2 transcription factor and affects the transcription of stress-responsive genes. The protein is found in the nucleus and is also ex…	1.33841	12.6793	17.6554	3.24		3.72152
27.3.21	RNA.regulation of transcription.GRAS transcription factor family	sagi01_37228	Transcript	(at1g07530 : 127.0) Encodes a member of the GRAS family of transcription factors. The protein interacts with the TGA2 transcription factor and affects the transcription of stress-responsive genes. The protein is found in the nucleus and is also exported to the cytoplasm.; SCARECROW-like 14 (SCL14); CONTAINS InterPro DOMAIN/s: Transcription factor GRAS (InterPro:IPR005202); BEST Arabidopsis thalia…	1.34058	7.79814	12.7914	2.54		3.25424
27.3.21	RNA.regulation of transcription.GRAS transcription factor family	sagi01_33168	Transcript	(gnl|cdd|38301 : 41.9) no description available & (at1g07530 : 36.2) Encodes a member of the GRAS family of transcription factors. The protein interacts with the TGA2 transcription factor and affects the transcription of stress-responsive genes. The protein is found in the nucleus and is also exported to the cytoplasm.; SCARECROW-like 14 (SCL14); CONTAINS InterPro DOMAIN/s: Transcription factor G…	1.36926	15.1335	11.6954	3.47		3.09447
27.3.21	RNA.regulation of transcription.GRAS transcription factor family	sagi01_20488	Transcript	(loc_os11g47890.1 : 80.9) no description available & (at1g07530 : 78.6) Encodes a member of the GRAS family of transcription factors. The protein interacts with the TGA2 transcription factor and affects the transcription of stress-responsive genes. The protein is found in the nucleus and is also exported to the cytoplasm.; SCARECROW-like 14 (SCL14); CONTAINS InterPro DOMAIN/s: Transcription facto…	2.0331	8.2786	6.57073	2.03
27.3.21	RNA.regulation of transcription.GRAS transcription factor family	sagi01_24327	Transcript	(loc_os12g38490.1 : 102.0) no description available & (at1g07520 : 87.4) GRAS family transcription factor; CONTAINS InterPro DOMAIN/s: Transcription factor GRAS (InterPro:IPR005202); BEST Arabidopsis thaliana protein match is: GRAS family transcription factor (TAIR:AT2G29065.1); Has 2426 Blast hits to 2385 proteins in 289 species: Archae - 0; Bacteria - 8; Metazoa - 3; Fungi - 0; Plants - 2411; V…	2.10005	24.432	27.1483	3.54		3.69237
27.3.21	RNA.regulation of transcription.GRAS transcription factor family	sagi01_40788	Transcript	(at1g07530 : 77.0) Encodes a member of the GRAS family of transcription factors. The protein interacts with the TGA2 transcription factor and affects the transcription of stress-responsive genes. The protein is found in the nucleus and is also exported to the cytoplasm.; SCARECROW-like 14 (SCL14); CONTAINS InterPro DOMAIN/s: Transcription factor GRAS (InterPro:IPR005202); BEST Arabidopsis thalian…	3.5279	16.4174	3.5834	2.22	-2.2
27.3.21	RNA.regulation of transcription.GRAS transcription factor family	sagi01_54016	Transcript	(at1g07530 : 127.0) Encodes a member of the GRAS family of transcription factors. The protein interacts with the TGA2 transcription factor and affects the transcription of stress-responsive genes. The protein is found in the nucleus and is also exported to the cytoplasm.; SCARECROW-like 14 (SCL14); CONTAINS InterPro DOMAIN/s: Transcription factor GRAS (InterPro:IPR005202); BEST Arabidopsis thalia…	3.96263	18.4405	3.13634	2.22	-2.56
27.3.21	RNA.regulation of transcription.GRAS transcription factor family	sagi01_22769	Transcript	(at1g07530 : 70.5) Encodes a member of the GRAS family of transcription factors. The protein interacts with the TGA2 transcription factor and affects the transcription of stress-responsive genes. The protein is found in the nucleus and is also exported to the cytoplasm.; SCARECROW-like 14 (SCL14); CONTAINS InterPro DOMAIN/s: Transcription factor GRAS (InterPro:IPR005202); BEST Arabidopsis thalian…	6.74856	53.3887	28.6652	2.98		2.08665
27.3.21	RNA.regulation of transcription.GRAS transcription factor family	sagi01_55214	Transcript	(at1g07530 : 160.0) Encodes a member of the GRAS family of transcription factors. The protein interacts with the TGA2 transcription factor and affects the transcription of stress-responsive genes. The protein is found in the nucleus and is also exported to the cytoplasm.; SCARECROW-like 14 (SCL14); CONTAINS InterPro DOMAIN/s: Transcription factor GRAS (InterPro:IPR005202); BEST Arabidopsis thalia…	6.79004	3.94977	0.928869		-2.09	-2.86987
27.3.21	RNA.regulation of transcription.GRAS transcription factor family	sagi01_55358	Transcript	(at2g37650 : 75.1) GRAS family transcription factor; CONTAINS InterPro DOMAIN/s: Transcription factor GRAS (InterPro:IPR005202); BEST Arabidopsis thaliana protein match is: SCARECROW-like 14 (TAIR:AT1G07530.1); Has 2417 Blast hits to 2350 proteins in 288 species: Archae - 0; Bacteria - 4; Metazoa - 2; Fungi - 0; Plants - 2410; Viruses - 0; Other Eukaryotes - 1 (source: NCBI BLink). & (gnl|cdd|383…	38.3431	23.2739	3.07876		-2.92	-3.63855
27.3.21	RNA.regulation of transcription.GRAS transcription factor family	sagi01_53694	Transcript	(gnl|cdd|36433 : 44.6) no description available & (at1g07530 : 36.2) Encodes a member of the GRAS family of transcription factors. The protein interacts with the TGA2 transcription factor and affects the transcription of stress-responsive genes. The protein is found in the nucleus and is also exported to the cytoplasm.; SCARECROW-like 14 (SCL14); CONTAINS InterPro DOMAIN/s: Transcription factor G…	36.1469	26.3789	0.910303		-4.86	-5.31138
