# Supplementary material for: RNA-Seq analysis identifies key genes associated with haustorial development in the root hemiparasite Santalum album
Source: Front Plant Sci. 2015 Sep 1;6:661. doi: 10.3389/fpls.2015.00661 (PMC4555033; doi:10.3389/fpls.2015.00661)
Supplement: Table S8 — Phytohormone-related genes during haustorium development. [file Table8.XLS]

## Sheet: Sheet1
Table S8. Phytohormone related genes during haustorium development
Gene ID	Decription	Abbreviations	Sa_R_FPKM	Sa_PrAH_FPKM	Sa_PoAH_FPKM	log (PrAH/R)	log(PoAH/PrAH)	log(PoAH/R)
Auxin
SaGI01_41010	Auxin efflux carrier family protein	AEC	1.83586	19.2226	20.3426	3.39	0.08	3.47
SaGI01_7143	Transcriptional factor B3 family protein / auxin-responsive factor AUX/IAA-related	AUX/IAA	0.001	1.7534	0.001	3.24	-3.24	0
SaGI01_55051	Auxin-responsive GH3 family protein	GH3	1.71706	13.9834	1.58552	3.03	-3.14	-0.11
SaGI01_50879	SAUR-like auxin-responsive protein family	SAUK	4.63459	25.1621	23.7752	2.44	-0.08	2.36
SaGI01_19987	auxin-like 1 protein	AUL1	1.12218	4.56939	6.73535	2.03	0.56	2.59
SaGI01_8558	Transcriptional factor B3 family protein / auxin-responsive factor AUX/IAA-related	AUX/IAA	23.4524	75.1983	38.7368	1.68	-0.96	0.72
SaGI01_36581	SAUR-like auxin-responsive protein family	SAUR	19.5841	59.5894	26.4302	1.61	-1.17	0.43
SaGI01_459	Auxin-responsive GH3 family protein	GH3	12.3569	34.1151	14.248	1.47	-1.26	0.21
SaGI01_12026	N-MYC downregulated-like 2	NDL2	4.7528	12.902	8.28976	1.44	-0.64	0.8
SaGI01_52014	Auxin-responsive GH3 family protein	GH3	4.14505	11.2522	2.97695	1.44	-1.92	-0.48
SaGI01_41053	auxin response factor 17	ARF17	18.0693	49.0509	9.26946	1.44	-2.4	-0.96
SaGI01_4810	indole-3-acetic acid inducible 19	IAA19	2.9166	7.60071	3.01634	1.38	-1.33	0.05
SaGI01_52517	auxin transport protein	BIG	27.5213	65.8489	5.75387	1.26	-3.52	-2.26
SaGI01_18771	SUPPRESSOR OF AUXIN RESISTANCE1	SAR1	2.32624	5.4127	5.37007	1.22	-0.01	1.21
SaGI01_47812	Auxin efflux carrier family protein	AEC	9.86611	22.9565	9.58978	1.22	-1.26	-0.04
SaGI01_50887	auxin transport protein	BIG	19.5677	43.0008	6.0229	1.14	-2.84	-1.7
SaGI01_1227	auxin response factor 2	ARF2	48.1494	105.331	71.2248	1.13	-0.56	0.56
SaGI01_20225	SAUR-like auxin-responsive protein family	SAUK	7.4758	15.8416	32.2966	1.08	1.03	2.11
SaGI01_1460	Transcriptional factor B3 family protein / auxin-responsive factor AUX/IAA-related	AUX/IAA	9.47766	19.8357	16.3224	1.07	-0.28	0.78
SaGI01_40712	auxin response factor 16	ARF16	15.1866	30.3147	5.60926	1	-2.43	-1.44
SaGI01_43525	auxin transport protein	BIG	10.4252	20.5821	2.62543	0.98	-2.97	-1.99
SaGI01_7479	Auxin-responsive family protein	ARF	309.594	607.583	186.941	0.97	-1.7	-0.73
SaGI01_47580	auxin transport protein	BIG	15.6833	29.6497	10.8614	0.92	-1.45	-0.53
SaGI01_27532	auxin transport protein	BIG	40.0638	74.5764	10.0103	0.9	-2.9	-2
SaGI01_33275	Transcriptional factor B3 family protein / auxin-responsive factor AUX/IAA-related	AUX/IAA	13.0116	23.255	11.2602	0.84	-1.05	-0.21
SaGI01_50485	Auxin-responsive GH3 family protein	GH3	11.4446	20.3352	8.83859	0.83	-1.2	-0.37
SaGI01_30581	auxin-like 1 protein	AUL1	36.0125	63.5104	29.8227	0.82	-1.09	-0.27
SaGI01_14029	Auxin efflux carrier family protein	AEC	2.44562	4.26786	29.3575	0.8	2.78	3.59
SaGI01_12935	SAUR-like auxin-responsive protein family	SAUR	4.80986	8.22911	11.2341	0.77	0.45	1.22
SaGI01_4804	auxin response factor 17	ARF17	6.63616	11.2421	5.05272	0.76	-1.15	-0.39
SaGI01_50171	auxin response factor 16	ARF16	13.5151	22.6025	2.59994	0.74	-3.12	-2.38
SaGI01_54731	auxin transport protein	BIG	20.5291	32.5684	1.72331	0.67	-4.24	-3.57
SaGI01_36216	auxin F-box protein 5	AFB5	39.4244	62.4119	27.0063	0.66	-1.21	-0.55
SaGI01_38296	auxin transport protein	BIG	14.2831	22.4636	3.1751	0.65	-2.82	-2.17
SaGI01_29186	Transcriptional factor B3 family protein / auxin-responsive factor AUX/IAA-related	AUX/IAA	1.53229	2.22833	5.30588	0.54	1.25	1.79
SaGI01_23579	auxin signaling F-box 3	AFB3	30.4183	44.299	22.1502	0.54	-1	-0.46
SaGI01_46850	auxin transport protein	BIG	56.0026	79.2062	11.1536	0.5	-2.83	-2.33
SaGI01_43746	auxin transport protein	BIG	6.85537	9.3048	2.11006	0.44	-2.14	-1.7
SaGI01_13430	AUX/IAA transcriptional regulator family protein	AUX/IAA	2.43034	3.27986	21.8132	0.43	2.73	3.17
SaGI01_14585	SAUR-like auxin-responsive protein family	SAUR	10.2464	13.8279	21.572	0.43	0.64	1.07
SaGI01_45378	auxin transport protein	BIG	10.9706	14.7652	4.83333	0.43	-1.61	-1.18
SaGI01_49995	SUPPRESSOR OF AUXIN RESISTANCE1	SAR1	35.5092	46.913	13.8936	0.4	-1.76	-1.35
SaGI01_27665	auxin signaling F-box 3	AFB3	3.5279	4.5148	7.49256	0.36	0.73	1.09
SaGI01_17772	auxin transport protein	BIG	25.049	31.8641	13.376	0.35	-1.25	-0.91
SaGI01_5610	auxin transport protein	BIG	5.3106	6.75758	0.612971	0.35	-3.46	-3.11
SaGI01_48021	IAA-leucine-resistant (ILR1)-like 3	ILL3	31.3425	38.3688	19.2223	0.29	-1	-0.71
SaGI01_46919	SAUR-like auxin-responsive protein family	SAUR	5.50963	6.40991	12.7189	0.22	0.99	1.21
SaGI01_30942	Auxin efflux carrier family protein	AEC	92.7112	103.792	20.8102	0.16	-2.32	-2.16
SaGI01_5142	auxin transport protein	BIG	16.8009	18.4515	7.94305	0.14	-1.22	-1.08
SaGI01_41765	auxin transport protein	BIG	10.1017	10.9688	3.42019	0.12	-1.68	-1.56
SaGI01_48620	auxin response factor 4	ARF4	26.7064	28.1739	8.77746	0.08	-1.68	-1.61
SaGI01_17452	Auxin-responsive GH3 family protein	GH3	49.5778	47.0802	20.012	-0.07	-1.23	-1.31
SaGI01_5306	SAUR-like auxin-responsive protein family	SAUR	6.19146	5.36048	11.7002	-0.21	1.13	0.92
SaGI01_25096	Auxin-responsive GH3 family protein	GH3	200.594	172.521	48.5041	-0.22	-1.83	-2.05
SaGI01_40084	SAUR-like auxin-responsive protein family	SAUR	278.525	228.97	77.4251	-0.28	-1.56	-1.85
SaGI01_11761	Auxin-responsive family protein	ARF	22.4976	18.2458	7.6804	-0.3	-1.25	-1.55
SaGI01_48837	auxin response factor 16	ARF16	5.25501	4.26536	1.46701	-0.3	-1.54	-1.84
SaGI01_9654	Auxin efflux carrier family protein	AEC	35.0721	28.0364	16.4907	-0.32	-0.77	-1.09
SaGI01_31017	AUX/IAA transcriptional regulator family protein	AUX/IAA	69.4965	52.5485	34.3937	-0.4	-0.61	-1.01
SaGI01_5736	SAUR-like auxin-responsive protein family	SAUR	17.3458	13.0457	7.60401	-0.41	-0.78	-1.19
SaGI01_3110	auxin response factor 16	ARF16	11.7784	8.70782	5.51841	-0.44	-0.66	-1.09
SaGI01_38094	auxin response factor 10	ARF10	14.0621	10.027	5.86413	-0.49	-0.77	-1.26
SaGI01_1576	Auxin efflux carrier family protein	AEC	41.8779	29.5414	6.2321	-0.5	-2.24	-2.75
SaGI01_30582	auxin response factor 16	ARF16	21.0317	14.6346	6.26866	-0.52	-1.22	-1.75
SaGI01_14916	Auxin efflux carrier family protein	AEC	42.781	29.4176	16.9121	-0.54	-0.8	-1.34
SaGI01_49547	IAA-leucine resistant (ILR)-like gene 6	ILL6	33.6932	22.8659	12.9634	-0.56	-0.82	-1.38
SaGI01_1844	AUX/IAA transcriptional regulator family protein	AUX/IAA	17.5718	11.2192	23.5168	-0.65	1.07	0.42
SaGI01_1029	Auxin-responsive family protein	ARF	12.45	7.88882	1.23174	-0.66	-2.68	-3.34
SaGI01_27666	Auxin-responsive family protein	ARF	112.837	66.8096	25.7692	-0.76	-1.37	-2.13
SaGI01_53122	auxin response factor 16	ARF16	14.6869	8.54336	6.78087	-0.78	-0.33	-1.11
SaGI01_28189	Transcriptional factor B3 family protein / auxin-responsive factor AUX/IAA-related	AUX/IAA	8.69678	5.05892	2.00763	-0.78	-1.33	-2.11
SaGI01_27319	Auxin efflux carrier family protein	AEC	76.5749	42.971	23.5824	-0.83	-0.87	-1.7
SaGI01_26847	auxin signaling F-box 3	AFB3	19.4874	10.6273	24.7424	-0.87	1.22	0.34
SaGI01_26198	N-MYC downregulated-like 1	NDL1	25.8657	13.7194	12.43	-0.91	-0.14	-1.06
SaGI01_6108	SAUR-like auxin-responsive protein family	SAUR	21.2761	11.2949	8.20181	-0.91	-0.46	-1.38
SaGI01_55082	auxin response factor 16	ARF16	19.2484	9.95269	1.97486	-0.95	-2.33	-3.28
SaGI01_31465	Tryptophan RNA-binding attenuator protein-like	TRAP	26.6185	13.7304	52.0015	-0.96	1.92	0.97
SaGI01_49699	Auxin-responsive family protein	ARF	16.6736	8.08254	2.56605	-1.04	-1.66	-2.7
SaGI01_27559	SAUR-like auxin-responsive protein family	SAUR	10.5002	4.8864	9.69584	-1.1	0.99	-0.11
SaGI01_52733	SAUR-like auxin-responsive protein family	SAUR	80.5968	36.9987	21.0168	-1.12	-0.82	-1.94
SaGI01_23582	Auxin efflux carrier family protein	AEC	222.892	74.0895	140.756	-1.59	0.93	-0.66
SaGI01_51516	AUX/IAA transcriptional regulator family protein	AUX/IAA	8.97985	2.84923	1.00508	-1.66	-1.5	-3.16
SaGI01_27528	AUX/IAA transcriptional regulator family protein	AUX/IAA	3.96554	1.15338	20.1396	-1.78	4.13	2.34
SaGI01_6855	SAUR-like auxin-responsive protein family	SAUR	10.7823	3.041	1.81023	-1.83	-0.75	-2.57
SaGI01_34242	AUX/IAA transcriptional regulator family protein	AUX/IAA	16.4325	3.41386	3.2515	-2.27	-0.07	-2.34
SaGI01_41982	indole-3-acetic acid inducible 14	IAA14	172.295	28.987	27.4619	-2.57	-0.08	-2.65
SaGI01_50242	SAUR-like auxin-responsive protein family	SAUR	34.4914	5.73248	61.4233	-2.59	3.42	0.83
SaGI01_55485	indole-3-acetic acid 7	IAA7	17.802	2.58886	2.05478	-2.78	-0.33	-3.11
SaGI01_54042	like AUXIN RESISTANT 2	LAX2	4.29084	0.475425	0.377345	-3.17	-0.33	-3.51
SaGI01_55854	like AUXIN RESISTANT 2	LAX2	31.3266	1.63188	0.143914	-4.26	-3.5	-7.77
SaGI01_52568	indole-3-acetic acid inducible 14	IAA14	8.29599	0.001	0.766045	-13.02	9.58	-3.44
Cytokinin (CK)
SaGI01_28167	isopentenyltransferase 1	IPT1	0.001	8.41915	16.7057	13.04	0.99	14.03
SaGI01_9229	cytokinin oxidase 3	CKX3	4.28484	58.7703	12.0433	3.78	-2.29	1.49
SaGI01_30849	cytokinin oxidase 5	CKX5	16.9191	148.911	110.719	3.14	-0.43	2.71
SaGI01_27660	cytokinin oxidase 5	CKX5	45.3735	324.376	97.7609	2.84	-1.73	1.11
SaGI01_28650	isopentenyltransferase 1	1PT1	1.50761	9.41598	11.6498	2.64	0.31	2.95
SaGI01_17373	cytokinin oxidase 5	CKX5	7.37644	38.7388	31.6584	2.39	-0.29	2.1
SaGI01_12353	cytokinin oxidase/dehydrogenase 6	CKX6	24.0617	80.1751	104.959	1.74	0.39	2.13
SaGI01_21628	isopentenyltransferase 1	IPT1	5.5427	13.7028	15.7808	1.31	0.2	1.51
SaGI01_52296	cytokinin oxidase 5	CKX5	31.0126	56.1247	3.5796	0.86	-3.97	-3.11
SaGI01_47391	cytokinin oxidase 5	CKX5	44.542	48.1187	14.6892	0.11	-1.71	-1.6
SaGI01_21422	cytokinin oxidase 7	CKX7	5.08842	3.8128	12.5031	-0.42	1.71	1.3
SaGI01_5911	tRNAisopentenyltransferase 2	TRIT2	3.78565	2.42232	6.46693	-0.64	1.42	0.77
SaGI01_20930	cytokinin oxidase 7	CKX7	7.19552	4.46468	45.1811	-0.69	3.34	2.65
SaGI01_52791	isopentenyltransferase 5	IPT5	33.8491	15.1462	38.4689	-1.16	1.34	0.18
SaGI01_21962	isopentenyltransferase 3	IPT3	10.7891	3.9638	2.27216	-1.44	-0.8	-2.25
SaGI01_5699	isopentenyltransferase 5	IPT5	12.901	3.80228	1.58835	-1.76	-1.26	-3.02
SaGI01_42446	tRNAisopentenyltransferase 2	TRIT2	10.8368	2.10125	1.66776	-2.37	-0.33	-2.7
SaGI01_55931	isopentenyltransferase 5	IPT5	25.9374	2.3212	0.001	-3.48	-11.18	-14.66
Gibberellin (GA)
SaGI01_12465	gibberellin 20-oxidase 5	GA20ox5	2.7724	25.8033	26.4534	3.22	0.04	3.25
SaGI01_7309	Arabidopsis thaliana gibberellin 2-oxidase 1	AT GA2ox 1	31.3123	281.175	298.55	3.17	0.09	3.25
SaGI01_4116	gibberellin 20 oxidase 2	GA20ox2	1.28778	10.8869	15.855	3.08	0.54	3.62
SaGI01_7371	gibberellin 2-oxidase	GA2ox	6.81857	44.9817	116.533	2.72	1.37	4.1
SaGI01_18828	gibberellin 2-oxidase 8	GA2ox 8	5.06983	21.7228	9.41997	2.1	-1.21	0.89
SaGI01_43006	gibberellin 2-oxidase 6	GA2ox 6	2.13871	5.80574	3.94973	1.44	-0.56	0.89
SaGI01_9090	gibberellin 2-oxidase 8	GA2ox 8	2.14912	5.62565	9.75703	1.39	0.79	2.18
SaGI01_44818	gibberellin 2-oxidase 6	GA2ox 6	3.28219	7.637	10.6076	1.22	0.47	1.69
SaGI01_9275	Arabidopsis thaliana gibberellin 2-oxidase 1	AT GA2ox 1	26.2411	58.8856	118.498	1.17	1.01	2.17
SaGI01_20711	gibberellin 2-oxidase 8	GA2ox 8	5.60335	12.4143	7.82861	1.15	-0.67	0.48
SaGI01_12721	Gibberellin-regulated family protein	GASA	45.6948	28.1934	117.48	-0.7	2.06	1.36
SaGI01_24783	Gibberellin-regulated family protein	GASA	392.154	241.619	72.4549	-0.7	-1.74	-2.44
SaGI01_1113	gibberellin 2-oxidase 6	GA2ox 6	3.12723	1.55924	3.43769	-1	1.14	0.14
SaGI01_25291	Gibberellin-regulated family protein	GASA	120.03	44.3178	46.4576	-1.44	0.07	-1.37
SaGI01_24201	Gibberellin-regulated family protein	GASA	52.4007	8.53482	56.4507	-2.62	2.73	0.11
SaGI01_47160	Gibberellin-regulated family protein	GASA	169.513	18.4209	8.27787	-3.2	-1.15	-4.36
SaGI01_31129	Gibberellin-regulated family protein	GASA	137.627	9.5591	20.4429	-3.85	1.1	-2.75
SaGI01_30369	Gibberellin-regulated family protein	GASA	61.7562	4.07492	11.2348	-3.92	1.46	-2.46
Abscisic acid (ABA)
SaGI01_1049	highly ABA-induced PP2C gene 3	HAI PP2C3	2.36252	24.8744	18.9793	3.4	-0.39	3.01
SaGI01_8205	highly ABA-induced PP2C gene 2	HAI PP2C2	2.72792	17.749	61.7607	2.7	1.8	4.5
SaGI01_46237	abscisic acid binding	ABA-binding	6.85406	14.8089	7.23313	1.11	-1.03	0.08
SaGI01_23530	nine-cis-epoxycarotenoid dioxygenase 6	NCED	76.7039	160.052	53.5964	1.06	-1.58	-0.52
SaGI01_16311	highly ABA-induced PP2C gene 3	HAI PP2C3	17.6852	35.8754	20.8183	1.02	-0.79	0.24
SaGI01_5548	ABA-responsive element binding protein 3	ABEB3	4.3531	7.12767	2.53087	0.71	-1.49	-0.78
SaGI01_34020	ABA-responsive element binding protein 3	AREB3	30.4988	47.3097	17.4338	0.63	-1.44	-0.81
SaGI01_19684	abscisic acid (aba)-deficient 4	ABA4	25.8224	35.9371	77.3654	0.48	1.11	1.58
SaGI01_26190	ABA Overly-Sensitive 5	ABO5	14.0548	16.3514	4.25145	0.22	-1.94	-1.73
SaGI01_24643	nine-cis-epoxycarotenoid dioxygenase 4	NCED	28.0615	29.5458	13.4345	0.07	-1.14	-1.06
SaGI01_19102	highly ABA-induced PP2C gene 3	HAI PP2C3	15.1748	14.0694	7.35511	-0.11	-0.94	-1.04
SaGI01_24587	regulatory components of ABA receptor 3	RCAR3	34.7408	30.1792	64.6837	-0.2	1.1	0.9
SaGI01_21372	ARM repeat protein interacting with ABF2	ARIA	2.3053	1.34099	6.91825	-0.78	2.37	1.59
SaGI01_4618	ABA Overly-Sensitive 5	ABO5	5.76477	2.98077	8.08329	-0.95	1.44	0.49
SaGI01_12682	regulatory component of ABA receptor 1	RCAR1	210.01	108.936	91.6414	-0.95	-0.25	-1.2
SaGI01_42636	ARM repeat protein interacting with ABF2	ARIA	6.54919	1.90483	3.67167	-1.78	0.95	-0.83
SaGI01_25855	abscisic acid (aba)-deficient 4	ABA4	12.6898	3.28074	16.9255	-1.95	2.37	0.42
Ethylene (ET)
SaGI01_8613	ethylene-forming enzyme	EFE	89.6473	385.875	449.866	2.11	0.22	2.33
SaGI01_49858	1-aminocyclopropane-1-carboxylic acid synthase 6	ACC6	15.9343	43.0422	5.07366	1.43	-3.08	-1.65
SaGI01_52720	ethylene-dependent gravitropism-deficient and yellow-green-like 2	EGY2	4.27741	9.95269	3.94973	1.22	-1.33	-0.11
SaGI01_50883	ethylene-responsive element binding protein	EREBP	20.9729	46.9304	45.1357	1.16	-0.06	1.11
SaGI01_4497	ethylene-responsive nuclear protein / ethylene-regulated nuclear protein	ERT2	15.2562	33.6173	12.2215	1.14	-1.46	-0.32
SaGI01_30261	ethylene responsive element binding factor 4	ERF4	102.672	195.142	77.2877	0.93	-1.34	-0.41
SaGI01_40011	ethylene responsive element binding factor 4	ERF4	307.804	555.118	131.384	0.85	-2.08	-1.23
SaGI01_3272	ethylene-responsive nuclear protein / ethylene-regulated nuclear protein	ERT2	8.3121	14.8663	16.6681	0.84	0.17	1
SaGI01_39931	ethylene responsive element binding factor 4	ERF4	124.804	210.813	69.6838	0.76	-1.6	-0.84
SaGI01_24146	ethylene responsive element binding factor 2	ERF2	15.7021	20.9742	5.37007	0.42	-1.97	-1.55
SaGI01_4646	Signal transduction histidine kinase, hybrid-type, ethylene sensor	ERS	11.7063	15.3846	4.10361	0.39	-1.91	-1.51
SaGI01_30462	1-aminocyclopropane-1-carboxylic acid synthase 6	ACC6	5.53038	7.05271	1.96412	0.35	-1.84	-1.49
SaGI01_51144	Signal transduction histidine kinase, hybrid-type, ethylene sensor	ERS	11.954	14.6799	1.83971	0.3	-3	-2.7
SaGI01_54881	1-aminocyclopropane-1-carboxylate synthase 11	ACC11	23.2933	24.5588	0.672151	0.08	-5.19	-5.11
SaGI01_3738	ethylene responsive element binding factor 4	ERF4	52.5014	49.8807	20.7183	-0.07	-1.27	-1.34
SaGI01_2602	ethylene-dependent gravitropism-deficient and yellow-green-like 3	EGY3	21.8007	18.4756	40.0877	-0.24	1.12	0.88
SaGI01_36231	ethylene responsive element binding factor 3	ERF3	94.7103	78.5379	28.5865	-0.27	-1.46	-1.73
SaGI01_41708	ethylene-responsive element binding protein	EREBP	17.1957	10.0027	4.33045	-0.78	-1.21	-1.99
SaGI01_55149	1-aminocyclopropane-1-carboxylate synthase 11	ACC11	10.0025	5.81848	0.001	-0.78	-12.51	-13.29
SaGI01_51505	ethylene-dependent gravitropism-deficient and yellow-green-like 3	EGY3	15.7402	4.99422	18.4983	-1.66	1.89	0.23
SaGI01_28283	ethylene-dependent gravitropism-deficient and yellow-green-like 3	EGY3	6.41004	0.001	25.6489	-12.65	14.65	2
Brassinosteroid (BR)
SaGI01_7209	BRI1-associated receptor kinase	BAK	0.224975	7.45948	151.235	5.05	4.34	9.39
SaGI01_32197	BRI1-associated receptor kinase	BAK	0.141821	1.31996	34.7035	3.22	4.72	7.93
SaGI01_4588	BRI1-like 3	BRL3	2.09944	7.57171	4.45879	1.85	-0.76	1.09
SaGI01_45236	BES1/BZR1 homolog 4	BEH4	67.1452	136.211	58.0285	1.02	-1.23	-0.21
SaGI01_47665	BRI1 suppressor 1 like 3	BSL3	20.0285	34.8449	10.859	0.8	-1.68	-0.88
SaGI01_6869	BRI1-like 3	BRL3	3.65658	5.41427	1.53475	0.57	-1.82	-1.25
SaGI01_40305	BRI1-like 3	BRL3	16.4777	19.1702	49.269	0.22	1.36	1.58
SaGI01_49986	BRI1-like 3	BRL3	9.91879	11.5395	25.187	0.22	1.13	1.34
SaGI01_55354	BRI1-like 3	BRL3	9.55364	10.0032	3.5287	0.07	-1.5	-1.44
SaGI01_22891	Brassinosteroid signalling positive regulator family protein	BZR1	93.9391	94.1937	35.6236	0	-1.4	-1.4
SaGI01_42092	BRI1-like 3	BRL3	7.14982	6.53566	0.943155	-0.13	-2.79	-2.92
SaGI01_18665	BZR1/BZR1 homolog 4	BEH4	17.2011	15.493	42.2703	-0.15	1.45	1.3
SaGI01_31936	BRI1-like 2	BRL2	14.2642	12.6903	1.54959	-0.17	-3.03	-3.2
SaGI01_4467	BRI1-like 2	BRL2	6.26444	3.70187	2.66272	-0.76	-0.48	-1.23
SaGI01_19221	BRI1-like 2	BRL2	5.02285	2.92179	2.31903	-0.78	-0.33	-1.11
SaGI01_47505	BRI1-like 2	BRL2	20.3325	11.8274	5.36425	-0.78	-1.14	-1.92
SaGI01_50298	BRI1-like 2	BRL2	4.36749	1.69371	2.6886	-1.37	0.67	-0.7
SaGI01_50382	BRI1-like 3	BRL3	6.15903	2.38847	3.79146	-1.37	0.67	-0.7
SaGI01_1898	brassinosteroid-6-oxidase 2	BR6OX2	21.001	7.29502	18.4731	-1.53	1.34	-0.19
SaGI01_14146	BRI1 kinase inhibitor 1	BKI1	42.5545	14.6273	26.7917	-1.54	0.87	-0.67
Jasmonate (JA)
SaGI01_4940	jasmonate-zim-domain protein 8	JA8	2.98462	16.9275	16.7655	2.5	-0.01	2.49
SaGI01_8825	jasmonate-zim-domain protein 3	JA3	74.1938	221.587	352.11	1.58	0.67	2.25
SaGI01_22088	jasmonate-zim-domain protein 3	JA3	88.0869	198.447	220.924	1.17	0.15	1.33
SaGI01_11863	jasmonate-zim-domain protein 3	JA3	36.2427	77.2137	101.661	1.09	0.4	1.49
SaGI01_18071	jasmonate-zim-domain protein 1	JA1	11.8978	24.9829	37.5142	1.07	0.59	1.66
SaGI01_16672	allene oxide synthase	AOS	18.0365	29.9579	11.8713	0.73	-1.34	-0.6
