# Supplementary material for: RNA-Seq analysis identifies key genes associated with haustorial development in the root hemiparasite Santalum album
Source: Front Plant Sci. 2015 Sep 1;6:661. doi: 10.3389/fpls.2015.00661 (PMC4555033; doi:10.3389/fpls.2015.00661)
Supplement: Table S9 — Lists of genes in six clusters. A total of 1395 significantly differentially expressed genes with a fold change ≥ 8 in at least one pairwise comparison of the three analyzed tissues could be divided into six clusters based on modulation of their expression. [file Table9.XLS]

## Sheet: Cluster 1
Table S9. Lists of genes in Cluster 1
#	Gene ID	log10 (R_FPKM+1)	log10 (PrAH_FPKM + 1)	log10 (PoAH_FPKM + 1)	Gene_short_name	Description
1	SaGI01_163	0.000434077	0.256405	1.18669	GSVIVT01035923001	x
2	SaGI01_10490	0.000434077	0.288627	1.16083	GSVIVT01030481001	RNAse II-like 1
3	SaGI01_38401	0.000434077	0.295826	1.15142	GSVIVT01027719001	C2H2 and C2HC zinc fingers superfamily protein
4	SaGI01_20478	0.000434077	0.31368	1.15986	GSVIVT01036167001	Subtilisin-like serine endopeptidase family protein
5	SaGI01_6425	0.000434077	0.266681	1.11024	GSVIVT01027949001	myb domain protein 305
6	SaGI01_8304	0.0553871	0.289922	1.18522	GSVIVT01017850001	pyruvate orthophosphate dikinase
7	SaGI01_34233	0.000434077	0.356491	1.19434	GSVIVT01021303001	K-box region and MADS-box transcription factor family protein
8	SaGI01_53812	0.000434077	0.317802	1.19188	GSVIVT01023919001	expansin-like A2
9	SaGI01_24871	0.000434077	0.173313	1.17648	GSVIVT01009746001	Glycosyl hydrolase superfamily protein
10	SaGI01_33776	0.000434077	0.160952	1.24883	GSVIVT01026876001	Arabidopsis thaliana protein of unknown function (DUF821)
11	SaGI01_9111	0.000434077	0.316463	1.27975	GSVIVT01031486001	xyloglucan endotransglucosylase/hydrolase 32
12	SaGI01_24846	0.000434077	0.266433	1.33919	GSVIVT01034955001	x
13	SaGI01_12642	0.0623646	0.219777	1.29819	GSVIVT01008264001	ferulic acid 5-hydroxylase 1
14	SaGI01_14065	0.14224	0.304146	1.2944	GSVIVT01035033001	beta-xylosidase 2
15	SaGI01_3024	0.000434077	0.419802	1.31281	GSVIVT01021720001	FAD-binding Berberine family protein
16	SaGI01_15141	0.000434077	0.43023	1.29364	GSVIVT01034783001	laccase 14
17	SaGI01_9875	0.000434077	0.395013	1.16601	GSVIVT01025760001	serine carboxypeptidase-like 45
18	SaGI01_18846	0.000434077	0.421665	1.22073	GSVIVT01021303001	K-box region and MADS-box transcription factor family protein
19	SaGI01_4448	0.000434077	0.624376	1.21437	GSVIVT01017701001	aspartic proteinase A1
20	SaGI01_53022	0.000434077	0.599179	1.18072	GSVIVT01009043001	S-adenosyl-L-methionine-dependent methyltransferases superfamily protein
21	SaGI01_44597	0.000434077	0.581442	1.2758	GSVIVT01014587001	C-terminal cysteine residue is changed to a serine 1
22	SaGI01_20126	0.000434077	0.544041	1.20087	GSVIVT01030138001	Subtilisin-like serine endopeptidase family protein
23	SaGI01_27901	0.000434077	0.484061	1.17868	GSVIVT01031170001	Nodulin MtN3 family protein
24	SaGI01_51322	0.000434077	0.5587	1.12958	GSVIVT01006217001	electron carriers
25	SaGI01_3311	0.177243	0.336994	0.892434	GSVIVT01015782001	x
26	SaGI01_28364	0.190697	0.358464	0.881837	GSVIVT01005998001	Plant protein of unknown function (DUF946)
27	SaGI01_15937	0.158139	0.385767	0.883774	GSVIVT01009705001	Erythronate-4-phosphate dehydrogenase family protein
28	SaGI01_33130	0.231873	0.421892	0.836562	GSVIVT01013606001	x
29	SaGI01_11737	0.120448	0.478271	0.975007	GSVIVT01002783001	Subtilase family protein
30	SaGI01_20715	0.138511	0.439045	0.985519	GSVIVT01030931001	UDP-Glycosyltransferase superfamily protein
31	SaGI01_21641	0.134055	0.428592	1.01492	GSVIVT01018946001	Late embryogenesis abundant (LEA) protein
32	SaGI01_17675	0.0661425	0.464473	0.894081	GSVIVT01005998001	Plant protein of unknown function (DUF946)
33	SaGI01_48202	0.000434077	0.391406	0.901214	GSVIVT01025771001	serine carboxypeptidase-like 46
34	SaGI01_4866	0.170119	0.490239	0.76868	GSVIVT01016520001	SCARECROW-like 14
35	SaGI01_19670	0.151851	0.535905	0.720288	GSVIVT01032388001	NAC (No Apical Meristem) domain transcriptional regulator superfamily protein
36	SaGI01_6481	0.175723	0.521253	0.957085	GSVIVT01008751001	x
37	SaGI01_20653	0.168402	0.505733	0.865822	GSVIVT01009260001	amino acid permease 6
38	SaGI01_20134	0.205022	0.654132	0.885659	GSVIVT01032716001	Major facilitator superfamily protein
39	SaGI01_44583	0.221183	0.611777	0.889054	GSVIVT01025946001	4-phosphopantetheine adenylyltransferase
40	SaGI01_3722	0.000434077	0.324533	1.07141	GSVIVT01021629001	FAD-binding Berberine family protein
41	SaGI01_45124	0.000434077	0.305841	0.996741	GSVIVT01009260001	amino acid permease 6
42	SaGI01_19319	0.000434077	0.442099	1.03425	GSVIVT01035890001	x
43	SaGI01_27318	0.000434077	0.47075	1.03892	GSVIVT01021720001	FAD-binding Berberine family protein
44	SaGI01_41285	0.000434077	0.512946	1.02847	GSVIVT01018844001	S-adenosyl-L-methionine-dependent methyltransferases superfamily protein
45	SaGI01_4984	0.274202	0.306213	0.987136	GSVIVT01006525001	x
46	SaGI01_41474	0.288651	0.32181	0.987441	GSVIVT01023442001	x
47	SaGI01_13381	0.242014	0.395777	1.00648	GSVIVT01013538001	ENTH/VHS family protein
48	SaGI01_28396	0.198515	0.41045	0.980523	GSVIVT01013077001	x
49	SaGI01_41480	0.203511	0.378554	1.03883	GSVIVT01000932001	Thioredoxin superfamily protein
50	SaGI01_21205	0.208099	0.234308	1.09176	GSVIVT01031004001	Core-2/I-branching beta-1,6-N-acetylglucosaminyltransferase family protein
51	SaGI01_5252	0.107727	0.259789	1.00981	GSVIVT01027652001	Plant invertase/pectin methylesterase inhibitor superfamily
52	SaGI01_5400	0.115085	0.274737	0.871813	GSVIVT01025203001	Protein of unknown function (DUF707)
53	SaGI01_6221	0.0858384	0.178542	0.766641	GSVIVT01031796001	Cupredoxin superfamily protein
54	SaGI01_27782	0.000434077	0.178536	0.872573	GSVIVT01000156001	Subtilase family protein
55	SaGI01_6280	0.000434077	0.31252	0.69655	GSVIVT01024935001	GRAS family transcription factor
56	SaGI01_1146	0.0861405	0.580644	0.480836	GSVIVT01002010001	Cellulose-synthase-like C6
57	SaGI01_28601	0.000434077	0.704899	0.626274	GSVIVT01011939001	phytochrome and flowering time regulatory protein (PFT1)
58	SaGI01_48063	0.000434077	0.756695	0.675681	GSVIVT01038723001	Protein kinase superfamily protein
59	SaGI01_48964	0.000434077	0.57807	0.697132	GSVIVT01006210001	ATP synthase subunit beta
60	SaGI01_28659	0.000434077	0.692208	0.940319	GSVIVT01037154001	cytochrome P450, family 714, subfamily A, polypeptide 1
61	SaGI01_40886	0.000434077	0.623762	0.936078	GSVIVT01011452001	EXS (ERD1/XPR1/SYG1) family protein
62	SaGI01_50777	0.000434077	0.636464	0.950778	GSVIVT01004905001	photolyase 1
63	SaGI01_39076	0.000434077	0.704899	0.872663	GSVIVT01030977001	Plant protein of unknown function (DUF827)
64	SaGI01_51344	0.000434077	0.587289	0.893474	GSVIVT01030544001	ELMO/CED-12 family protein
65	SaGI01_476	0.124302	0.738156	1.56838	GSVIVT01006970001	Subtilisin-like serine endopeptidase family protein
66	SaGI01_8524	0.161432	0.756943	1.54518	GSVIVT01029748001	Peroxidase superfamily protein
67	SaGI01_10544	0.136689	0.819178	1.52215	GSVIVT01008262001	cytochrome P450, family 71, subfamily A, polypeptide 26
68	SaGI01_11708	0.0996623	0.851377	1.52263	GSVIVT01018980001	Sulfite exporter TauE/SafE family protein
69	SaGI01_8226	0.0651594	0.749271	1.52904	GSVIVT01017701001	aspartic proteinase A1
70	SaGI01_43616	0.000434077	0.751464	1.55636	GSVIVT01033890001	Transducin/WD40 repeat-like superfamily protein
71	SaGI01_48762	0.036734	0.708202	1.56943	GSVIVT01034337001	alpha-galactosidase 1
72	SaGI01_11007	0.000434077	0.706632	1.47438	GSVIVT01015069001	Subtilase family protein
73	SaGI01_14446	0.000434077	0.763031	1.41268	GSVIVT01027652001	Plant invertase/pectin methylesterase inhibitor superfamily
74	SaGI01_3704	0.0862042	0.609089	1.3798	GSVIVT01000506001	cytochrome P450, family 72, subfamily A, polypeptide 15
75	SaGI01_10338	0.000434077	0.657483	1.39642	GSVIVT01031702001	Leucine-rich repeat (LRR) family protein
76	SaGI01_15149	0.000434077	0.584465	1.42418	GSVIVT01025760001	serine carboxypeptidase-like 45
77	SaGI01_31823	0.000434077	0.565798	1.41183	GSVIVT01014935001	cytochrome P450, family 72, subfamily A, polypeptide 15
78	SaGI01_3451	0.25518	0.393212	1.4549	GSVIVT01008320001	Core-2/I-branching beta-1,6-N-acetylglucosaminyltransferase family protein
79	SaGI01_13930	0.192916	0.401082	1.39667	GSVIVT01000846001	Disease resistance-responsive (dirigent-like protein) family protein
80	SaGI01_18950	0.12716	0.365334	1.42402	GSVIVT01025650001	Peroxidase superfamily protein
81	SaGI01_11128	0.197951	0.525207	1.354	GSVIVT01026878001	Arabidopsis thaliana protein of unknown function (DUF821)
82	SaGI01_25627	0.296479	0.515647	1.43489	GSVIVT01035445001	x
83	SaGI01_41129	0.299155	0.519401	1.37814	GSVIVT01031170001	Nodulin MtN3 family protein
84	SaGI01_17390	0.000434077	0.488702	1.50627	GSVIVT01021303001	K-box region and MADS-box transcription factor family protein
85	SaGI01_29727	0.000434077	0.468272	1.50226	GSVIVT01025650001	Peroxidase superfamily protein
86	SaGI01_21692	0.000434077	0.460961	1.52191	GSVIVT01003955001	Deoxyxylulose-5-phosphate synthase
87	SaGI01_41779	0.000434077	0.466914	1.57715	GSVIVT01027359001	Plant invertase/pectin methylesterase inhibitor superfamily
88	SaGI01_18401	0.000434077	0.439075	1.41461	GSVIVT01036671001	Eukaryotic aspartyl protease family protein
89	SaGI01_18486	0.000434077	0.363926	1.46403	GSVIVT01038241001	Pectin lyase-like superfamily protein
90	SaGI01_32197	0.057598	0.36548	1.55271	GSVIVT01029798001	BRI1-associated receptor kinase
91	SaGI01_9705	0.000434077	0.552355	1.63706	GSVIVT01013689001	laccase 14
92	SaGI01_22873	0.000434077	0.66193	1.59463	GSVIVT01001603001	laccase 14
93	SaGI01_24795	0.000434077	0.591623	1.57188	GSVIVT01010993001	Nodulin MtN3 family protein
94	SaGI01_30166	0.000434077	0.677546	1.74974	GSVIVT01025900001	12-oxophytodienoate reductase 2
95	SaGI01_12671	0.0786692	0.519875	1.72341	GSVIVT01009155001	Eukaryotic aspartyl protease family protein
96	SaGI01_19470	0.0944502	0.382592	1.70587	GSVIVT01018194001	HIT-type Zinc finger family protein
97	SaGI01_14342	0.000434077	0.466977	1.72386	GSVIVT01009716001	RAD-like 6
98	SaGI01_25448	0.000434077	0.409977	1.7659	GSVIVT01037008001	CAP (Cysteine-rich secretory proteins, Antigen 5, and Pathogenesis-related 1 protein) superfamily protein
99	SaGI01_26248	0.000434077	0.534805	1.78998	GSVIVT01033452001	x
100	SaGI01_890	0.2816	0.630758	1.20862	GSVIVT01000861001	elongation defective 1 protein / ELD1 protein
101	SaGI01_14795	0.299155	0.649348	1.21912	GSVIVT01011382001	tubulin alpha-4 chain
102	SaGI01_19427	0.297583	0.627794	1.21615	GSVIVT01000582001	Cysteine proteinases superfamily protein
103	SaGI01_19225	0.314893	0.633839	1.18813	GSVIVT01029570001	Galactose oxidase/kelch repeat superfamily protein
104	SaGI01_13363	0.315941	0.67523	1.22547	GSVIVT01019815001	Ubiquitin-like superfamily protein
105	SaGI01_14201	0.421237	0.642202	1.18895	GSVIVT01033729001	x
106	SaGI01_17948	0.406147	0.637885	1.29629	GSVIVT01005906001	Protein kinase superfamily protein
107	SaGI01_19702	0.441076	0.681689	1.2708	GSVIVT01023868001	tonoplast monosaccharide transporter2
108	SaGI01_35527	0.434705	0.699323	1.26668	GSVIVT01033708001	O-methyltransferase family protein
109	SaGI01_6478	0.397276	0.557626	1.1207	GSVIVT01009010001	Haloacid dehalogenase-like hydrolase (HAD) superfamily protein
110	SaGI01_16730	0.398428	0.559014	1.17251	GSVIVT01009739001	ornithine carbamoyltransferase
111	SaGI01_25408	0.382226	0.588053	1.14707	GSVIVT01007585001	Cysteine proteinases superfamily protein
112	SaGI01_37420	0.385358	0.592018	1.09839	GSVIVT01005065001	methyl esterase 1
113	SaGI01_29576	0.36744	0.612326	1.12337	GSVIVT01003965001	zinc finger (C3HC4-type RING finger) family protein
114	SaGI01_4769	0.452185	0.81046	1.20174	GSVIVT01024227001	P-loop containing nucleoside triphosphate hydrolases superfamily protein
115	SaGI01_41889	0.401283	0.799528	1.17694	GSVIVT01015772001	UbiA prenyltransferase family protein
116	SaGI01_15679	0.257954	0.823614	1.18273	GSVIVT01031850001	VERDANDI
117	SaGI01_50839	0.296479	0.825798	1.18939	GSVIVT01026423001	diacylglycerol acyltransferase family
118	SaGI01_27783	0.243717	0.814505	1.24224	GSVIVT01000545001	GDSL-like Lipase/Acylhydrolase superfamily protein
119	SaGI01_8848	0.24539	0.656523	1.4417	GSVIVT01012737001	MATE efflux family protein
120	SaGI01_16806	0.378174	0.666081	1.47732	GSVIVT01000386001	homeobox protein 34
121	SaGI01_26784	0.374505	0.697298	1.32677	GSVIVT01017368001	FAR1-related sequence 6
122	SaGI01_47189	0.389577	0.78311	1.35135	GSVIVT01018844001	S-adenosyl-L-methionine-dependent methyltransferases superfamily protein
123	SaGI01_13430	0.535337	0.63143	1.35819	GSVIVT01017159001	AUX/IAA transcriptional regulator family protein
124	SaGI01_39674	0.516551	0.563304	1.3444	GSVIVT01035445001	x
125	SaGI01_21561	0.469187	0.643001	1.40234	GSVIVT01015414001	sulfate transporter 3;5
126	SaGI01_32720	0.473801	0.588302	1.44605	GSVIVT01033658001	xyloglucan endotransglucosylase/hydrolase 32
127	SaGI01_12173	0.224658	0.526928	1.16917	GSVIVT01011247001	GDSL-like Lipase/Acylhydrolase superfamily protein
128	SaGI01_26109	0.194773	0.519097	1.13998	GSVIVT01005998001	Plant protein of unknown function (DUF946)
129	SaGI01_15658	0.251554	0.572709	1.12441	GSVIVT01008835001	beta-galactosidase 16
130	SaGI01_17085	0.255307	0.547367	1.20949	GSVIVT01009968001	Subtilisin-like serine endopeptidase family protein
131	SaGI01_29106	0.231422	0.577948	1.20622	GSVIVT01006002001	Protein of Unknown Function (DUF239)
132	SaGI01_52519	0.260141	0.463693	1.20815	GSVIVT01018946001	Late embryogenesis abundant (LEA) protein
133	SaGI01_18536	0.286769	0.420345	1.07176	GSVIVT01032163001	polyamine oxidase 1
134	SaGI01_40127	0.279022	0.49092	1.10209	GSVIVT01028328001	myb domain protein 14
135	SaGI01_18889	0.281115	0.493907	0.973412	GSVIVT01031352001	Glutamyl/glutaminyl-tRNA synthetase, class Ic
136	SaGI01_17192	0.224202	0.656827	1.10378	GSVIVT01014102001	TRICHOME BIREFRINGENCE-LIKE 42
137	SaGI01_33198	0.283808	0.625191	1.03883	GSVIVT01030606001	x
138	SaGI01_28180	0.181635	0.765887	1.04412	GSVIVT01030048001	CCCH-type zinc fingerfamily protein with RNA-binding domain
139	SaGI01_28699	0.235616	0.780195	1.06605	GSVIVT01017326001	S-domain-2 5
140	SaGI01_17648	0.090604	0.568069	1.08418	GSVIVT01029748001	Peroxidase superfamily protein
141	SaGI01_37357	0.176779	0.593544	1.06705	GSVIVT01030468001	cellulose synthase-like B3
142	SaGI01_21094	0.000434077	0.602154	1.02231	GSVIVT01018947001	homeobox protein 33
143	SaGI01_21181	0.000434077	0.621828	1.04594	GSVIVT01012566001	LEM3 (ligand-effect modulator 3) family protein / CDC50 family protein
144	SaGI01_21660	0.000434077	0.632867	1.09095	GSVIVT01000156001	Subtilase family protein
145	SaGI01_46774	0.000434077	0.641402	1.06924	GSVIVT01029207001	SET domain-containing protein
146	SaGI01_41357	0.000434077	0.589378	1.05322	GSVIVT01022309001	tonoplast monosaccharide transporter2
147	SaGI01_42176	0.000434077	0.575661	1.07807	GSVIVT01021975001	chloroplast ribosomal protein S4
148	SaGI01_758	0.000434077	0.920123	1.04593	GSVIVT01016523001	SCARECROW-like 14
149	SaGI01_23371	0.000434077	0.914064	1.09471	GSVIVT01030544001	ELMO/CED-12 family protein
150	SaGI01_27882	0.000434077	0.888374	0.995953	GSVIVT01034603001	ubiquitin-specific protease 12
151	SaGI01_46608	0.000434077	0.888374	0.995953	GSVIVT01038668001	Calcium-binding endonuclease/exonuclease/phosphatase family
152	SaGI01_29302	0.000434077	0.855681	1.03336	GSVIVT01028095001	TBP-associated factor 13
153	SaGI01_33661	0.000434077	0.825457	1.04775	GSVIVT01000445001	S-locus lectin protein kinase family protein
154	SaGI01_28884	0.000434077	0.875573	1.16956	GSVIVT01008079001	Ubiquitin carboxyl-terminal hydrolase-related protein
155	SaGI01_34267	0.000434077	0.894032	1.16322	GSVIVT01001155001	Terpenoid cyclases/Protein prenyltransferases superfamily protein
156	SaGI01_52137	0.000434077	0.918534	1.14669	GSVIVT01038205001	Uridine diphosphate glycosyltransferase 74E2
157	SaGI01_50359	0.000434077	0.925135	1.21232	GSVIVT01020301001	DNA topoisomerase I alpha
158	SaGI01_51977	0.000434077	0.954635	1.18472	GSVIVT01025771001	serine carboxypeptidase-like 46
159	SaGI01_2740	0.0211782	0.714832	1.12902	GSVIVT01016523001	SCARECROW-like 14
160	SaGI01_42409	0.000434077	0.68833	1.12434	GSVIVT01028817001	disease resistance family protein / LRR family protein
161	SaGI01_54238	0.000434077	0.704899	1.09	GSVIVT01035330001	RNApolymerase sigma-subunit C
162	SaGI01_39068	0.000434077	0.751551	1.08123	GSVIVT01011871001	glutamine-tRNA ligase, putative / glutaminyl-tRNA synthetase, putative / GlnRS, putative
163	SaGI01_50410	0.000434077	0.78311	1.11626	GSVIVT01012068001	alpha 1,4-glycosyltransferase family protein
164	SaGI01_13664	0.000434077	0.790828	1.01058	GSVIVT01015656001	GDP dissociation inhibitor family protein / Rab GTPase activator family protein
165	SaGI01_24169	0.000434077	0.74545	1.0025	GSVIVT01014500001	protein serine/threonine kinases;protein kinases;ATP binding;sugar binding;kinases;carbohydrate binding
166	SaGI01_2170	0.0472955	0.790681	1.32676	GSVIVT01036015001	Eukaryotic aspartyl protease family protein
167	SaGI01_8814	0.000434077	0.721438	1.30713	GSVIVT01018980001	Sulfite exporter TauE/SafE family protein
168	SaGI01_23298	0.000434077	0.711995	1.32555	GSVIVT01037349001	Plant invertase/pectin methylesterase inhibitor superfamily
169	SaGI01_15746	0.000434077	0.855612	1.33061	GSVIVT01037349001	Plant invertase/pectin methylesterase inhibitor superfamily
170	SaGI01_34234	0.000434077	0.814793	1.31691	GSVIVT01015960001	multidrug resistance-associated protein 11
171	SaGI01_33454	0.000434077	0.87309	1.27789	GSVIVT01013755001	DC1 domain-containing protein
172	SaGI01_38888	0.000434077	0.901191	1.30003	GSVIVT01033904001	alpha/beta-Hydrolases superfamily protein
173	SaGI01_17372	0.000434077	0.936363	1.31597	GSVIVT01015066001	Protein of unknown function (DUF567)
174	SaGI01_19272	0.000434077	0.940639	1.33104	GSVIVT01025722001	DVL family protein
175	SaGI01_29130	0.000434077	0.848711	1.25116	GSVIVT01023918001	Alanyl-tRNA synthetase, class IIc
176	SaGI01_39369	0.000434077	0.763664	1.259	GSVIVT01024932001	GRAS family transcription factor
177	SaGI01_29473	0.000434077	0.777733	1.19129	GSVIVT01014355001	Cellulase (glycosyl hydrolase family 5) protein
178	SaGI01_33968	0.000434077	0.816384	1.15291	GSVIVT01020301001	DNA topoisomerase I alpha
179	SaGI01_34220	0.0748252	0.825259	1.20696	GSVIVT01021629001	FAD-binding Berberine family protein
180	SaGI01_11871	0.000434077	1.0179	1.06751	GSVIVT01024935001	GRAS family transcription factor
181	SaGI01_25312	0.000434077	1.0122	1.08113	GSVIVT01024207001	Minichromosome maintenance (MCM2/3/5) family protein
182	SaGI01_11991	0.000434077	1.01848	1.04078	GSVIVT01017996001	Pentatricopeptide repeat (PPR) superfamily protein
183	SaGI01_38125	0.000434077	1.01111	1.12216	GSVIVT01024010001	plasma membrane intrinsic protein 3
184	SaGI01_40440	0.000434077	0.995045	1.1057	GSVIVT01005906001	Protein kinase superfamily protein
185	SaGI01_34585	0.000434077	1.1296	1.12258	GSVIVT01016523001	SCARECROW-like 14
186	SaGI01_42934	0.000434077	1.15099	1.11177	GSVIVT01006121001	Tetratricopeptide repeat (TPR)-like superfamily protein
187	SaGI01_35882	0.000434077	1.16359	1.14391	GSVIVT01009174001	O-fucosyltransferase family protein
188	SaGI01_28167	0.000434077	0.974012	1.24811	GSVIVT01011886001	isopentenyltransferase 1
189	SaGI01_42784	0.000434077	1.01111	1.25881	GSVIVT01029283001	autoinhibited Ca(2)-ATPase 10
190	SaGI01_37552	0.000434077	1.03971	1.22547	GSVIVT01030113001	RPM1-interacting protein 4 (RIN4) family protein
191	SaGI01_49584	0.000434077	1.04602	1.17763	GSVIVT01028712001	Pentatricopeptide repeat (PPR) superfamily protein
192	SaGI01_34837	0.000434077	1.03512	1.31238	GSVIVT01005299001	Protein of unknown function, DUF538
193	SaGI01_49154	0.000434077	1.07407	1.30949	GSVIVT01006576001	NAD(P)-binding Rossmann-fold superfamily protein
194	SaGI01_3497	0.396606	0.88247	1.17334	GSVIVT01015413001	sulfate transporter 3;5
195	SaGI01_40236	0.382013	0.878607	1.1853	GSVIVT01020400001	x
196	SaGI01_37228	0.369323	0.944391	1.13961	GSVIVT01016520001	SCARECROW-like 14
197	SaGI01_15501	0.303848	0.838392	0.99504	GSVIVT01015496001	AGC (cAMP-dependent, cGMP-dependent and protein kinase C) kinase family protein
198	SaGI01_16056	0.343627	0.820383	1.04232	GSVIVT01023966001	mitochondrial editing factor 9
199	SaGI01_33654	0.293837	0.889362	1.1007	GSVIVT01018913001	S-adenosyl-L-methionine-dependent methyltransferases superfamily protein
200	SaGI01_37419	0.288651	0.880133	1.05911	GSVIVT01015424001	ATP binding
201	SaGI01_50765	0.313053	0.922846	1.0315	GSVIVT01030626001	cyclin p2;1
202	SaGI01_10228	0.105177	0.903826	1.08849	GSVIVT01008169001	UDP-Glycosyltransferase superfamily protein
203	SaGI01_13502	0.207108	0.877384	1.06895	GSVIVT01025290001	x
204	SaGI01_15418	0.168309	0.841346	1.13892	GSVIVT01016523001	SCARECROW-like 14
205	SaGI01_4867	0.264617	0.808832	0.901664	GSVIVT01024932001	GRAS family transcription factor
206	SaGI01_26754	0.271499	0.781915	0.955202	GSVIVT01021445001	potassium channel in Arabidopsis thaliana 1
207	SaGI01_15555	0.167819	0.731606	0.913115	GSVIVT01023992001	Protein of unknown function (DUF630 and DUF632)
208	SaGI01_20432	0.106803	0.834955	0.871342	GSVIVT01016522001	GRAS family transcription factor
209	SaGI01_41897	0.167713	0.879685	0.924223	GSVIVT01003820001	Calcium-dependent phosphotriesterase superfamily protein
210	SaGI01_6492	0.244213	1.00317	0.949313	GSVIVT01033423001	calmodulin-binding family protein
211	SaGI01_48121	0.254663	0.991844	0.941115	GSVIVT01021445001	potassium channel in Arabidopsis thaliana 1
212	SaGI01_18773	0.24539	0.951943	1.00506	GSVIVT01011622001	PLATZ transcription factor family protein
213	SaGI01_21671	0.257307	0.97612	0.98159	GSVIVT01030048001	CCCH-type zinc fingerfamily protein with RNA-binding domain
214	SaGI01_16060	0.22965	0.981995	1.1129	GSVIVT01019860001	Integrase-type DNA-binding superfamily protein
215	SaGI01_30812	0.179573	0.990661	1.03389	GSVIVT01000606001	Homeodomain-like superfamily protein
216	SaGI01_15520	0.300184	1.03545	1.15367	GSVIVT01009721001	homeobox protein 33
217	SaGI01_21281	0.311315	0.971274	1.06611	GSVIVT01003874001	fatty acid desaturase 6
218	SaGI01_42525	0.334047	1.0183	1.06791	GSVIVT01014228001	Plant protein of unknown function (DUF828)
219	SaGI01_18484	0.350219	1.04521	0.89593	GSVIVT01013483001	phosphatidyl inositol monophosphate 5 kinase 4
220	SaGI01_48923	0.374635	1.08465	0.933834	GSVIVT01012224001	receptor-like protein kinase 2
221	SaGI01_19814	0.157473	1.02779	0.917206	GSVIVT01019766001	glutathione peroxidase 6
222	SaGI01_20766	0.260141	1.06061	0.799489	GSVIVT01014878001	3-ketoacyl-CoA synthase 4
223	SaGI01_24807	0.24539	1.03018	0.820238	GSVIVT01025814001	Uncharacterized conserved protein (DUF2215)
224	SaGI01_15676	0.000434077	0.823614	0.844605	GSVIVT01021611001	amino acid transporter 1
225	SaGI01_44726	0.000434077	0.924428	0.837315	GSVIVT01014948001	cytochrome P450, family 72, subfamily A, polypeptide 15
226	SaGI01_15878	0.000434077	0.876975	0.943396	GSVIVT01002544001	Transducin/WD40 repeat-like superfamily protein
227	SaGI01_29750	0.000434077	0.848968	0.914761	GSVIVT01009260001	amino acid permease 6
228	SaGI01_46457	0.000434077	0.901139	0.898138	GSVIVT01013392001	Calcium-binding EF hand family protein
229	SaGI01_27480	0.000434077	0.954635	0.951584	GSVIVT01023129001	Tetratricopeptide repeat (TPR)-like superfamily protein
230	SaGI01_39578	0.000434077	0.937035	0.918372	GSVIVT01035911001	Integrase-type DNA-binding superfamily protein
231	SaGI01_35207	0.000434077	1.01848	0.928822	GSVIVT01038260001	Dihydrodipicolinate reductase, bacterial/plant
232	SaGI01_47601	0.000434077	1.02591	0.936078	GSVIVT01032955001	DEAD/DEAH box helicase, putative
233	SaGI01_45535	0.000434077	1.03341	0.943396	GSVIVT01028343001	Structural maintenance of chromosomes (SMC) family protein
234	SaGI01_42175	0.000434077	1.0768	0.831599	GSVIVT01021534001	AGAMOUS-like 62
235	SaGI01_28955	0.122785	0.800837	0.742378	GSVIVT01006399001	terpene synthase 03
236	SaGI01_41718	0.000434077	0.815353	0.731944	GSVIVT01032843001	arginine-tRNA protein transferase 1
237	SaGI01_42058	0.000434077	0.802592	0.791505	GSVIVT01004811001	KNOX/ELK homeobox transcription factor
238	SaGI01_33702	0.142441	0.938373	0.693966	GSVIVT01038703001	Protein kinase superfamily protein
239	SaGI01_54545	0.000434077	0.986163	0.683968	GSVIVT01010270001	Peroxidase superfamily protein
240	SaGI01_4798	0.129868	0.0550605	0.966651	GSVIVT01000573001	Cellulase (glycosyl hydrolase family 5) protein
241	SaGI01_5921	0.290655	0.0869628	1.00646	GSVIVT01032163001	polyamine oxidase 1
242	SaGI01_5798	0.0719685	0.152096	1.0342	GSVIVT01008763001	Peroxidase superfamily protein
243	SaGI01_6440	0.000434077	0.108932	1.02133	GSVIVT01033904001	alpha/beta-Hydrolases superfamily protein
244	SaGI01_19128	0.257954	0.000434077	1.11341	GSVIVT01034058001	glutathione S-transferase TAU 8
245	SaGI01_21216	0.186722	0.000434077	1.18708	GSVIVT01029124001	CAP (Cysteine-rich secretory proteins, Antigen 5, and Pathogenesis-related 1 protein) superfamily protein
246	SaGI01_5456	0.000434077	0.000434077	1.14024	GSVIVT01009072001	Ribosomal protein S6e
247	SaGI01_18693	0.000434077	0.000434077	1.14214	GSVIVT01009371001	Subtilase family protein
248	SaGI01_10820	0.000434077	0.000434077	1.12432	GSVIVT01015069001	Subtilase family protein
249	SaGI01_32280	0.000434077	0.000434077	1.15868	GSVIVT01013414001	tonoplast monosaccharide transporter2
250	SaGI01_54635	0.000434077	0.000434077	1.16293	GSVIVT01010013001	SEUSS transcriptional co-regulator
251	SaGI01_48812	0.000434077	0.000434077	1.16908	GSVIVT01022075001	RNA-binding (RRM/RBD/RNP motifs) family protein
252	SaGI01_5718	0.000434077	0.000434077	1.09399	GSVIVT01011406001	Transmembrane amino acid transporter family protein
253	SaGI01_29219	0.000434077	0.000434077	1.08762	GSVIVT01006443001	Pectin lyase-like superfamily protein
254	SaGI01_20322	0.000434077	0.000434077	1.05407	GSVIVT01025146001	GTP binding Elongation factor Tu family protein
255	SaGI01_37248	0.000434077	0.000434077	1.07349	GSVIVT01019877001	subtilase family protein
256	SaGI01_18995	0.000434077	0.000434077	0.995953	GSVIVT01033934001	Putative lysine decarboxylase family protein
257	SaGI01_20121	0.000434077	0.000434077	0.961483	GSVIVT01021244001	ribosomal protein large subunit 16A
258	SaGI01_27814	0.000434077	0.000434077	0.911912	GSVIVT01008338001	Ribosomal protein S24/S35, mitochondrial
259	SaGI01_5018	0.000434077	0.0601688	1.2404	GSVIVT01036015001	Eukaryotic aspartyl protease family protein
260	SaGI01_18237	0.000434077	0.000434077	1.24002	GSVIVT01035304001	Protein kinase family protein with leucine-rich repeat domain
261	SaGI01_47068	0.000434077	0.000434077	1.23917	GSVIVT01018021001	Tesmin/TSO1-like CXC domain-containing protein
262	SaGI01_20018	0.000434077	0.000434077	1.24297	GSVIVT01027969001	x
263	SaGI01_33506	0.000434077	0.000434077	1.23601	GSVIVT01000517001	Ankyrin repeat family protein
264	SaGI01_26722	0.000434077	0.000434077	1.2483	GSVIVT01038241001	Pectin lyase-like superfamily protein
265	SaGI01_21502	0.000434077	0.000434077	1.18984	GSVIVT01011399001	Transmembrane amino acid transporter family protein
266	SaGI01_35273	0.000434077	0.000434077	1.18332	GSVIVT01018553001	Ribosomal protein S10p/S20e family protein
267	SaGI01_32272	0.000434077	0.000434077	1.20638	GSVIVT01027609001	Ku80 family protein
268	SaGI01_38722	0.000434077	0.000434077	1.19733	GSVIVT01027905001	Ribosomal protein L14p/L23e family protein
269	SaGI01_11902	0.000434077	0.000434077	1.29123	GSVIVT01022205001	ferulic acid 5-hydroxylase 1
270	SaGI01_15478	0.000434077	0.000434077	1.32735	GSVIVT01017975001	Ribosomal protein S13/S18 family
271	SaGI01_16860	0.000434077	0.000434077	1.32461	GSVIVT01012877001	Nucleic acid-binding, OB-fold-like protein
272	SaGI01_18208	0.000434077	0.000434077	1.31953	GSVIVT01021377001	Ribosomal protein L32e
273	SaGI01_32323	0.000434077	0.000434077	1.33605	GSVIVT01028052001	Ribosomal protein L19e family protein
274	SaGI01_16999	0.000434077	0.0888364	1.37638	GSVIVT01024596001	Peroxidase superfamily protein
275	SaGI01_19630	0.000434077	0.136248	1.37896	GSVIVT01018438001	subtilase family protein
276	SaGI01_20743	0.114978	0.0916972	1.31369	GSVIVT01009746001	Glycosyl hydrolase superfamily protein
277	SaGI01_41861	0.13123	0.000434077	1.35843	GSVIVT01035033001	beta-xylosidase 2
278	SaGI01_8791	0.000434077	0.000434077	1.41882	GSVIVT01036560001	PLC-like phosphodiesterases superfamily protein
279	SaGI01_16059	0.000434077	0.000434077	1.41538	GSVIVT01010328001	glyceraldehyde-3-phosphate dehydrogenase C subunit 1
280	SaGI01_24989	0.000434077	0.000434077	1.41374	GSVIVT01009919001	rotamase cyclophilin 5
281	SaGI01_19062	0.000434077	0.000434077	1.41022	GSVIVT01016595001	ribosomal protein S15A
282	SaGI01_16910	0.000434077	0.000434077	1.39703	GSVIVT01038241001	Pectin lyase-like superfamily protein
283	SaGI01_17838	0.000434077	0.000434077	1.4416	GSVIVT01009942001	Ribosomal protein S5 domain 2-like superfamily protein
284	SaGI01_37907	0.000434077	0.000434077	1.4807	GSVIVT01000156001	Subtilase family protein
285	SaGI01_42498	0.000434077	0.000434077	1.47526	GSVIVT01038241001	Pectin lyase-like superfamily protein
286	SaGI01_11474	0.000434077	0.000434077	1.55424	GSVIVT01016318001	GTP binding Elongation factor Tu family protein
287	SaGI01_12619	0.000434077	0.000434077	1.54581	GSVIVT01032964001	ribosomal protein S27
288	SaGI01_28625	0.000434077	0.000434077	1.58317	GSVIVT01016795001	Ribosomal protein L6 family
289	SaGI01_29023	0.000434077	0.000434077	1.57251	GSVIVT01035311001	Leucine-rich receptor-like protein kinase family protein
290	SaGI01_11913	0.000434077	0.000434077	1.53	GSVIVT01006909001	cytochrome oxidase 2
291	SaGI01_34543	0.000434077	0.000434077	1.52424	GSVIVT01001167001	Ribosomal protein S24e family protein
292	SaGI01_20665	0.000434077	0.000434077	1.50576	GSVIVT01018328001	Zinc-binding ribosomal protein family protein
293	SaGI01_41307	0.000434077	0.000434077	1.50549	GSVIVT01022209001	somatic embryogenesis receptor-like kinase 1
294	SaGI01_23555	0.000434077	0.000434077	1.50282	GSVIVT01034955001	x
295	SaGI01_15571	0.278665	0.000434077	1.285	GSVIVT01034764001	cytochrome P450, family 94, subfamily C, polypeptide 1
296	SaGI01_29489	0.363909	0.000434077	1.35793	GSVIVT01038625001	x
297	SaGI01_18927	0.296479	0.000434077	1.46282	GSVIVT01035911001	Integrase-type DNA-binding superfamily protein
298	SaGI01_29652	0.283595	0.000434077	1.5942	GSVIVT01013601001	x
299	SaGI01_9026	0.000434077	0.000434077	1.86312	GSVIVT01005049001	alpha carbonic anhydrase 4
300	SaGI01_49771	0.000434077	0.000434077	1.86685	GSVIVT01022191001	Ribosomal protein L7Ae/L30e/S12e/Gadd45 family protein
301	SaGI01_9183	0.000434077	0.0739254	1.99127	GSVIVT01003417001	Peroxidase superfamily protein
302	SaGI01_14256	0.0968287	0.0589151	2.11714	GSVIVT01009107001	Peroxidase superfamily protein
303	SaGI01_33272	0.000434077	0.000434077	2.15414	GSVIVT01036013001	Eukaryotic aspartyl protease family protein
304	SaGI01_12418	0.000434077	0.000434077	1.66419	GSVIVT01003942001	x
305	SaGI01_35302	0.000434077	0.000434077	1.67285	GSVIVT01033877001	Ribosomal protein S11 family protein
306	SaGI01_13819	0.000434077	0.000434077	1.71968	GSVIVT01025147001	GTP binding Elongation factor Tu family protein
307	SaGI01_18239	0.000434077	0.000434077	1.75559	GSVIVT01021726001	FAD-binding Berberine family protein
308	SaGI01_23142	0.000434077	0.226025	1.74187	GSVIVT01022541001	beta-D-xylosidase 4
309	SaGI01_46622	0.000434077	0.218212	1.63833	GSVIVT01019877001	subtilase family protein
310	SaGI01_16598	0.501633	0.000434077	1.94115	GSVIVT01022109001	Integrase-type DNA-binding superfamily protein
311	SaGI01_38244	0.698133	0.000434077	1.76427	GSVIVT01013515001	Terpenoid cyclases/Protein prenyltransferases superfamily protein
312	SaGI01_7674	0.660065	0.367291	2.50824	GSVIVT01034955001	x
313	SaGI01_8843	0.028737	0.192316	2.58559	GSVIVT01028938001	PAR1 protein
314	SaGI01_21989	0.188963	0.493317	2.47067	GSVIVT01033673001	alpha carbonic anhydrase 7

## Sheet: Cluster 2
Table 9 Lists of genes in Cluster 2
#	Gene ID	log10 (R_FPKM+1)	log10 (PrAH_FPKM + 1)	log10 (PoAH_FPKM + 1)	Gene_short_name	Description
1	SaGI01_4404	1.42922	0.606725	0.816006	GSVIVT01026059001	Major facilitator superfamily protein
2	SaGI01_14989	1.11825	0.392692	0.877004	GSVIVT01010547001	methyl-CPG-binding domain protein 13
3	SaGI01_19070	1.1548	0.405732	0.771285	GSVIVT01012035001	YELLOW STRIPE like 7
4	SaGI01_39113	1.19625	0.394669	0.820664	GSVIVT01008346001	Octicosapeptide/Phox/Bem1p family protein
5	SaGI01_53123	1.19558	0.395496	0.799848	GSVIVT01034484001	x
6	SaGI01_42583	1.22179	0.450619	0.915516	GSVIVT01034955001	x
7	SaGI01_51282	1.33929	0.417722	0.870118	GSVIVT01023849001	P-loop containing nucleoside triphosphate hydrolases superfamily protein
8	SaGI01_14130	1.28687	0.496354	1.10946	GSVIVT01038529001	fatty acid amide hydrolase
9	SaGI01_40344	1.2575	0.490411	1.1796	GSVIVT01011388001	x
10	SaGI01_42728	1.31704	0.442099	1.08719	GSVIVT01021705001	RmlC-like cupins superfamily protein
11	SaGI01_51711	1.23703	0.411008	1.06576	GSVIVT01017056001	AMP-dependent synthetase and ligase family protein
12	SaGI01_47147	1.50103	0.459341	1.15918	GSVIVT01030060001	Carbohydrate-binding X8 domain superfamily protein
13	SaGI01_13799	1.19718	0.448071	1.3236	GSVIVT01026377001	x
14	SaGI01_27634	1.19148	0.459341	1.44489	GSVIVT01030443001	Pentatricopeptide repeat (PPR) superfamily protein
15	SaGI01_22633	1.04555	0.45956	1.27684	GSVIVT01037764001	Putative lysine decarboxylase family protein
16	SaGI01_51171	1.02303	0.454955	1.36237	GSVIVT01020509001	cytochrome P450, family 72, subfamily A, polypeptide 13
17	SaGI01_34077	1.12838	0.486775	1.31578	GSVIVT01020166001	x
18	SaGI01_51928	1.07973	0.496354	1.29331	GSVIVT01027639001	x
19	SaGI01_34069	0.945042	0.605223	1.50861	GSVIVT01010633001	Per1-like family protein
20	SaGI01_42759	0.923815	0.587289	1.41538	GSVIVT01025602001	Low temperature and salt responsive protein family
21	SaGI01_44929	0.979855	0.542305	1.35608	GSVIVT01025208001	cyclic nucleotide-gated channel 15
22	SaGI01_47340	1.03159	0.546773	1.4317	GSVIVT01024018001	high-affinity nickel-transport family protein
23	SaGI01_36736	1.13181	0.593201	1.42303	GSVIVT01020764001	RING/U-box superfamily protein
24	SaGI01_44364	1.07396	0.599002	1.43991	GSVIVT01019430001	x
25	SaGI01_42007	1.13902	0.629281	1.5814	GSVIVT01005452001	x
26	SaGI01_17979	1.31617	0.587289	1.48536	GSVIVT01009919001	rotamase cyclophilin 5
27	SaGI01_37677	1.29934	0.617514	1.55564	GSVIVT01009652001	Methyltransferase MT-A70 family protein
28	SaGI01_39222	1.40361	0.617514	1.52439	GSVIVT01011657001	cleavage and polyadenylation specificity factor 73 kDa subunit-II
29	SaGI01_35504	1.49605	0.569944	1.57555	GSVIVT01011703001	Protein of unknown function, DUF593
30	SaGI01_47352	1.61855	0.617514	1.37042	GSVIVT01011268001	Major facilitator superfamily protein
31	SaGI01_16002	1.24406	0.000434077	1.2115	GSVIVT01016604001	phragmoplastin interacting protein 1
32	SaGI01_33929	1.23915	0.000434077	1.36281	GSVIVT01027612001	x
33	SaGI01_46421	1.14671	0.000434077	1.30609	GSVIVT01029846001	Transducin/WD40 repeat-like superfamily protein
34	SaGI01_48663	1.13181	0.000434077	1.38327	GSVIVT01038617001	Ubiquitin supergroup;Ribosomal protein L40e
35	SaGI01_42547	1.17721	0.000434077	1.47011	GSVIVT01027631001	DHHC-type zinc finger family protein
36	SaGI01_31136	1.2436	0.000434077	1.63729	GSVIVT01013209001	vacuolar ATP synthase catalytic subunit-related / V-ATPase-related / vacuolar proton pump-related
37	SaGI01_29084	1.08747	0.000434077	1.05579	GSVIVT01032774001	Mad3/BUB1 homology region 1
38	SaGI01_53351	1.08669	0.000434077	1.05502	GSVIVT01020924001	methionine--tRNA ligase, putative / methionyl-tRNA synthetase, putative / MetRS, putative
39	SaGI01_53353	1.07449	0.000434077	1.0429	GSVIVT01011898001	x
40	SaGI01_52474	1.13368	0.000434077	1.1017	GSVIVT01032970001	Protein kinase superfamily protein
41	SaGI01_49120	1.27186	0.000434077	1.04982	GSVIVT01000566001	cytochrome P450, family 71, subfamily B, polypeptide 35
42	SaGI01_51215	1.21003	0.000434077	1.0429	GSVIVT01017751001	vesicle-associated membrane protein 724
43	SaGI01_50484	1.32374	0.000434077	1.01148	GSVIVT01010964001	CW-type Zinc Finger
44	SaGI01_49859	1.27626	0.000434077	0.907429	GSVIVT01023842001	phototropin 2
45	SaGI01_53901	1.24786	0.000434077	0.874544	GSVIVT01011834001	x
46	SaGI01_5029	0.382269	0.445805	1.20539	GSVIVT01018835001	Leucine-rich repeat (LRR) family protein
47	SaGI01_28276	0.399177	0.439869	1.21241	GSVIVT01016822001	Myosin family protein with Dil domain
48	SaGI01_30488	0.420875	0.490394	1.1686	GSVIVT01015414001	sulfate transporter 3;5
49	SaGI01_19783	0.457319	0.501228	1.30008	GSVIVT01022427001	SNF1-related protein kinase 2.10
50	SaGI01_29263	0.460537	0.504611	1.24448	GSVIVT01024342001	S-adenosyl-L-methionine-dependent methyltransferases superfamily protein
51	SaGI01_41874	0.457319	0.501228	1.26086	GSVIVT01000965001	x
52	SaGI01_9264	0.442604	0.307511	1.30913	GSVIVT01032563001	Oxoglutarate/iron-dependent oxygenase
53	SaGI01_11825	0.485579	0.341972	1.3013	GSVIVT01006218001	Cytochrome C assembly protein
54	SaGI01_12639	0.345954	0.383273	1.26558	GSVIVT01011170001	ALC-interacting protein 1
55	SaGI01_38657	0.582059	0.421665	1.28392	GSVIVT01027065001	x
56	SaGI01_41906	0.582059	0.421665	1.22073	GSVIVT01008076001	DNAJ heat shock family protein
57	SaGI01_46244	0.550223	0.395031	1.14459	GSVIVT01029921001	Ycf1 protein
58	SaGI01_9681	0.384717	0.242055	1.04141	GSVIVT01008948001	Galactosyltransferase family protein
59	SaGI01_37334	0.380958	0.296696	1.05586	GSVIVT01017381001	Tetratricopeptide repeat (TPR)-like superfamily protein
60	SaGI01_17993	0.457108	0.319066	1.05431	GSVIVT01003990001	alpha/beta-Hydrolases superfamily protein
61	SaGI01_28397	0.450358	0.31368	1.04483	GSVIVT01014587001	C-terminal cysteine residue is changed to a serine 1
62	SaGI01_16455	0.364806	0.403371	1.08575	GSVIVT01036167001	Subtilisin-like serine endopeptidase family protein
63	SaGI01_19095	0.316409	0.351655	1.12806	GSVIVT01029570001	Galactose oxidase/kelch repeat superfamily protein
64	SaGI01_34561	0.335081	0.371653	1.10769	GSVIVT01022083001	RING/U-box superfamily protein
65	SaGI01_6214	0.472291	0.356261	1.61444	GSVIVT01031170001	Nodulin MtN3 family protein
66	SaGI01_24500	0.58989	0.318979	1.68196	GSVIVT01006642001	terpene synthase 03
67	SaGI01_10231	0.377197	0.322467	1.44759	GSVIVT01033767001	Nucleotide-diphospho-sugar transferases superfamily protein
68	SaGI01_12509	0.477927	0.308993	1.44003	GSVIVT01013810001	Protein of Unknown Function (DUF239)
69	SaGI01_25519	0.374341	0.145451	1.57732	GSVIVT01026875001	x
70	SaGI01_12321	1.03211	0.40056	1.17113	GSVIVT01003159001	Reticulon family protein
71	SaGI01_26529	0.995679	0.360675	1.08995	GSVIVT01001357001	cofactor of nitrate reductase and xanthine dehydrogenase 2
72	SaGI01_41117	0.90579	0.421665	1.1853	GSVIVT01015564001	chloroplast thylakoid lumen protein
73	SaGI01_48967	0.931631	0.391406	1.13894	GSVIVT01032268001	ARM repeat superfamily protein
74	SaGI01_19548	0.885565	0.30894	1.07816	GSVIVT01038259001	Poly (ADP-ribose) glycohydrolase (PARG)
75	SaGI01_27450	0.891713	0.174335	1.11904	GSVIVT01034635001	UDP-Glycosyltransferase superfamily protein
76	SaGI01_44023	0.930459	0.210839	1.14291	GSVIVT01025260001	HISTIDINE BIOSYNTHESIS 6B
77	SaGI01_15254	0.905606	0.499321	1.35362	GSVIVT01016822001	Myosin family protein with Dil domain
78	SaGI01_20507	0.908926	0.486775	1.31578	GSVIVT01024544001	regulatory particle triple-A ATPase 3
79	SaGI01_18849	0.938864	0.419293	1.33973	GSVIVT01030074001	Haloacid dehalogenase-like hydrolase (HAD) superfamily protein
80	SaGI01_29328	0.922772	0.433779	1.38276	GSVIVT01035975001	proton gradient regulation 3
81	SaGI01_27461	0.911404	0.425655	1.31847	GSVIVT01016822001	Myosin family protein with Dil domain
82	SaGI01_51787	0.917065	0.429693	1.29611	GSVIVT01011903001	conserved peptide upstream open reading frame 53
83	SaGI01_34614	0.940574	0.428828	1.26431	GSVIVT01006302001	Rhamnogalacturonate lyase family protein
84	SaGI01_18070	0.865511	0.348056	1.24499	GSVIVT01013373001	Patched family protein
85	SaGI01_29392	0.883788	0.406172	1.26005	GSVIVT01025723001	ATPase, AAA-type, CDC48 protein
86	SaGI01_50408	0.851097	0.411008	1.23717	GSVIVT01008444001	zinc finger (Ran-binding) family protein
87	SaGI01_28185	0.84699	0.380788	1.18972	GSVIVT01016441001	photosystem II reaction center protein A
88	SaGI01_34099	0.810376	0.31368	1.27075	GSVIVT01022273001	x
89	SaGI01_26328	0.778243	0.468272	1.25366	GSVIVT01020425001	BTB/POZ domain-containing protein
90	SaGI01_16786	0.698217	0.406172	1.19707	GSVIVT01024225001	SNF2 domain-containing protein / helicase domain-containing protein
91	SaGI01_28043	0.707694	0.290997	1.18728	GSVIVT01009523001	x
92	SaGI01_24485	0.734606	0.239516	1.29424	GSVIVT01012479001	DHHC-type zinc finger family protein
93	SaGI01_38235	0.659394	0.262307	1.31699	GSVIVT01015293001	MATE efflux family protein
94	SaGI01_27528	0.695966	0.333121	1.3251	GSVIVT01015573001	AUX/IAA transcriptional regulator family protein
95	SaGI01_41372	0.727163	0.354289	1.36206	GSVIVT01006218001	Cytochrome C assembly protein
96	SaGI01_26591	0.740672	0.5587	1.53493	GSVIVT01018012001	DNAse I-like superfamily protein
97	SaGI01_32969	0.686501	0.511146	1.34981	GSVIVT01014329001	x
98	SaGI01_27064	0.758196	0.356034	1.44531	GSVIVT01034719001	Nucleotide-diphospho-sugar transferases superfamily protein
99	SaGI01_6577	0.91428	0.000434077	1.09993	GSVIVT01029942001	WUSCHEL related homeobox 11
100	SaGI01_43975	0.909964	0.000434077	1.07807	GSVIVT01033456001	x
101	SaGI01_44504	0.890683	0.000434077	1.07727	GSVIVT01023685001	x
102	SaGI01_20382	0.855549	0.000434077	1.09327	GSVIVT01030813001	5\'-AMP-activated protein kinase-related
103	SaGI01_29153	0.863332	0.000434077	1.10158	GSVIVT01033577001	lycopene cyclase
104	SaGI01_22972	0.867063	0.000434077	1.0524	GSVIVT01037674001	MUTS-homologue 5
105	SaGI01_45051	0.827639	0.000434077	1.06338	GSVIVT01021119001	Protein kinase superfamily protein
106	SaGI01_33173	0.909964	0.000434077	0.990138	GSVIVT01013488001	Amidohydrolase family
107	SaGI01_34938	0.934326	0.000434077	0.973938	GSVIVT01037384001	chloroplastic NIFS-like cysteine desulfurase
108	SaGI01_34299	0.869821	0.000434077	0.948998	GSVIVT01037562001	Tetratricopeptide repeat (TPR)-like superfamily protein
109	SaGI01_46108	0.876367	0.000434077	0.955713	GSVIVT01029953001	Polynucleotidyl transferase, ribonuclease H fold protein with HRDC domain
110	SaGI01_24806	0.740672	0.000434077	1.0568	GSVIVT01009082001	Mitochondrial ribosomal protein L27
111	SaGI01_29234	0.750656	0.000434077	1.06791	GSVIVT01032434001	Cytochrome c oxidase subunit Vc family protein
112	SaGI01_25047	0.795596	0.000434077	1.0289	GSVIVT01001209001	Ankyrin repeat family protein
113	SaGI01_26732	0.806613	0.000434077	1.04078	GSVIVT01015969001	Low PSII Accumulation 3
114	SaGI01_42106	0.779484	0.000434077	1.01148	GSVIVT01023966001	mitochondrial editing factor 9
115	SaGI01_44785	0.772861	0.000434077	1.00431	GSVIVT01036170001	homolog of histone chaperone HIRA
116	SaGI01_29760	0.792921	0.000434077	1.11466	GSVIVT01034698001	x
117	SaGI01_34351	0.770207	0.000434077	1.0896	GSVIVT01019982001	maternal effect embryo arrest 12
118	SaGI01_34072	0.678673	0.000434077	1.05874	GSVIVT01031292001	Pentatricopeptide repeat (PPR) superfamily protein
119	SaGI01_45079	0.680771	0.000434077	1.06116	GSVIVT01036757001	Pentatricopeptide repeat (PPR) superfamily protein
120	SaGI01_47116	0.678673	0.000434077	1.0123	GSVIVT01015322001	staurosporin and temperature sensitive 3-like A
121	SaGI01_7142	0.654815	0.000434077	0.874741	GSVIVT01017090001	x
122	SaGI01_19282	0.65069	0.000434077	0.928646	GSVIVT01031801001	Peroxidase superfamily protein
123	SaGI01_21720	0.674841	0.000434077	0.941964	GSVIVT01030674001	Pentatricopeptide repeat (PPR) superfamily protein
124	SaGI01_32934	0.67102	0.000434077	0.923204	GSVIVT01011622001	PLATZ transcription factor family protein
125	SaGI01_21053	0.722087	0.000434077	0.948998	GSVIVT01017492001	Transmembrane amino acid transporter family protein
126	SaGI01_40042	0.760346	0.000434077	0.93903	GSVIVT01010231001	zinc knuckle (CCHC-type) family protein
127	SaGI01_30164	0.753363	0.000434077	0.872994	GSVIVT01008327001	Protein kinase superfamily protein
128	SaGI01_40894	0.734417	0.000434077	0.853048	GSVIVT01023636001	multipolar spindle 1
129	SaGI01_39921	0.729771	0.000434077	0.887702	GSVIVT01022794001	Pentatricopeptide repeat (PPR) superfamily protein
130	SaGI01_49522	0.727755	0.000434077	0.914761	GSVIVT01001047001	FAD-dependent oxidoreductase family protein
131	SaGI01_13947	0.849866	0.000434077	0.903883	GSVIVT01009183001	kinase interacting family protein
132	SaGI01_41446	0.832968	0.000434077	0.89732	GSVIVT01029217001	Haloacid dehalogenase-like hydrolase (HAD) superfamily protein
133	SaGI01_26821	0.88691	0.000434077	0.892815	GSVIVT01010924001	photosystem II reaction center protein D
134	SaGI01_18781	0.807425	0.000434077	0.884854	GSVIVT01019309001	x
135	SaGI01_24473	0.804808	0.000434077	0.849518	GSVIVT01014763001	Transducin/WD40 repeat-like superfamily protein
136	SaGI01_42830	0.772861	0.000434077	0.893474	GSVIVT01026489001	callose synthase 5
137	SaGI01_43873	0.792921	0.000434077	0.914498	GSVIVT01024168001	ubiquitin fusion degradation 1
138	SaGI01_48375	0.849866	0.000434077	0.820313	GSVIVT01035684001	helicases;ATP-dependent helicases;nucleic acid binding;ATP binding;DNA-directed DNA polymerases;DNA binding
139	SaGI01_48519	0.821987	0.000434077	0.792768	GSVIVT01029394001	RNA-binding (RRM/RBD/RNP motifs) family protein
140	SaGI01_50506	0.775022	0.000434077	0.81242	GSVIVT01014274001	P-loop containing nucleoside triphosphate hydrolases superfamily protein
141	SaGI01_12002	0.506651	0.15495	1.02234	GSVIVT01024179001	glycosyl hydrolase 9B18
142	SaGI01_31149	0.659385	0.164579	1.02153	GSVIVT01027891001	RNA-binding (RRM/RBD/RNP motifs) family protein
143	SaGI01_29175	0.603787	0.150079	0.771919	GSVIVT01023292001	Basic-leucine zipper (bZIP) transcription factor family protein
144	SaGI01_35537	0.545541	0.199883	0.900824	GSVIVT01031237001	Pentatricopeptide repeat (PPR-like) superfamily protein
145	SaGI01_21049	0.666478	0.266433	0.957407	GSVIVT01027985001	DNA mismatch repair protein, putative
146	SaGI01_26677	0.654639	0.305841	1.03087	GSVIVT01010225001	Protein of unknown function (DUF3755)
147	SaGI01_28478	0.741462	0.243092	0.877942	GSVIVT01010106001	NYC1-like
148	SaGI01_12980	0.869821	0.000434077	1.39227	GSVIVT01034505001	C2H2 and C2HC zinc fingers superfamily protein
149	SaGI01_28283	0.869821	0.000434077	1.42568	GSVIVT01037052001	ethylene-dependent gravitropism-deficient and yellow-green-like 3
150	SaGI01_27961	0.669477	0.000434077	1.36244	GSVIVT01033100001	cytochrome P450, family 94, subfamily B, polypeptide 3
151	SaGI01_46670	0.692289	0.000434077	1.50238	GSVIVT01035859001	S-domain-2 5
152	SaGI01_13673	0.850522	0.000434077	1.29532	GSVIVT01031733001	Tetratricopeptide repeat (TPR)-like superfamily protein
153	SaGI01_34186	0.84423	0.000434077	1.27793	GSVIVT01007806001	BAH domain ;TFIIS helical bundle-like domain
154	SaGI01_18263	0.799735	0.000434077	1.25881	GSVIVT01010617001	Protein of unknown function (DUF2930)
155	SaGI01_18300	0.827639	0.000434077	1.15272	GSVIVT01013796001	cysteine-rich RLK (RECEPTOR-like protein kinase) 2
156	SaGI01_35191	0.795596	0.000434077	1.19123	GSVIVT01034789001	x
157	SaGI01_40516	0.8784	0.000434077	1.19126	GSVIVT01031169001	pseudouridine synthase and archaeosine transglycosylase (PUA) domain-containing protein
158	SaGI01_48614	0.870354	0.000434077	1.17116	GSVIVT01008955001	x
159	SaGI01_26988	0.659844	0.000434077	1.24252	GSVIVT01017110001	Heat shock protein 70 (Hsp 70) family protein
160	SaGI01_29899	0.678992	0.000434077	1.17446	GSVIVT01003685001	ureidoglycine aminohydrolase
161	SaGI01_36364	0.693263	0.000434077	1.15601	GSVIVT01016873001	SMAD/FHA domain-containing protein
162	SaGI01_27855	1.02845	0.000434077	1.15847	GSVIVT01013505001	response regulator 9
163	SaGI01_47093	1.04285	0.000434077	1.17324	GSVIVT01015849001	Pentatricopeptide repeat (PPR) superfamily protein
164	SaGI01_52524	0.988701	0.000434077	1.14356	GSVIVT01000756001	P-loop containing nucleoside triphosphate hydrolases superfamily protein
165	SaGI01_31122	0.91511	0.000434077	1.15661	GSVIVT01028764001	disease resistance family protein / LRR family protein
166	SaGI01_43026	0.946069	0.000434077	1.14669	GSVIVT01010345001	x
167	SaGI01_44289	0.937905	0.000434077	1.18072	GSVIVT01009139001	CYCLIN D4;1
168	SaGI01_41389	0.959498	0.000434077	1.32158	GSVIVT01021320001	subtilase family protein
169	SaGI01_47524	1.04285	0.000434077	1.23601	GSVIVT01017761001	protein arginine methyltransferase 4A
170	SaGI01_18643	0.52291	0.000434077	1.20638	GSVIVT01036167001	Subtilisin-like serine endopeptidase family protein
171	SaGI01_20675	0.550951	0.000434077	1.18072	GSVIVT01006068001	sterol-4alpha-methyl oxidase 1-1
172	SaGI01_49293	0.491369	0.000434077	1.10158	GSVIVT01038177001	NAD(P)-binding Rossmann-fold superfamily protein
173	SaGI01_21941	0.47156	0.000434077	1.39005	GSVIVT01014488001	GTP binding Elongation factor Tu family protein
174	SaGI01_43962	0.517495	0.000434077	1.38531	GSVIVT01009837001	glyoxal oxidase-related protein
175	SaGI01_37695	0.506858	0.000434077	1.33104	GSVIVT01015960001	multidrug resistance-associated protein 11
176	SaGI01_5801	0.279022	0.152096	0.712708	GSVIVT01001820001	Rad21/Rec8-like family protein
177	SaGI01_28869	0.436508	0.14707	0.655026	GSVIVT01028268001	x
178	SaGI01_20337	0.233126	0.000434077	0.764271	GSVIVT01021720001	FAD-binding Berberine family protein
179	SaGI01_6118	0.308908	0.236435	0.875577	GSVIVT01019597001	x
180	SaGI01_6952	0.388538	0.26515	0.921483	GSVIVT01007755001	ataxia-telangiectasia mutated
181	SaGI01_20345	0.371651	0.252157	0.944943	GSVIVT01006908001	x
182	SaGI01_6268	0.411376	0.183187	0.807129	GSVIVT01028773001	disease resistance family protein / LRR family protein
183	SaGI01_34749	0.435035	0.176413	0.95205	GSVIVT01007908001	Ribosomal protein S19e family protein
184	SaGI01_20787	0.550223	0.000434077	0.965726	GSVIVT01013762001	x
185	SaGI01_36185	0.560636	0.000434077	0.959702	GSVIVT01032984001	Acyl-CoA N-acyltransferases (NAT) superfamily protein
186	SaGI01_39447	0.53393	0.000434077	0.997195	GSVIVT01001310001	x
187	SaGI01_24094	0.586795	0.000434077	1.01069	GSVIVT01004482001	Tetratricopeptide repeat (TPR)-like superfamily protein
188	SaGI01_45795	0.607417	0.000434077	0.929899	GSVIVT01010452001	Zn-dependent exopeptidases superfamily protein
189	SaGI01_51982	0.580671	0.000434077	0.943396	GSVIVT01015962001	multidrug resistance-associated protein 11
190	SaGI01_39869	0.49308	0.000434077	0.83578	GSVIVT01027003001	MATE efflux family protein
191	SaGI01_44883	0.52291	0.000434077	0.872994	GSVIVT01013373001	Patched family protein
192	SaGI01_28047	0.545484	0.000434077	0.61194	GSVIVT01022038001	x
193	SaGI01_28090	0.650706	0.000434077	0.699833	GSVIVT01018572001	Zincin-like metalloproteases family protein
194	SaGI01_41639	0.661685	0.000434077	0.670424	GSVIVT01018815001	ATP binding microtubule motor family protein
195	SaGI01_47868	0.703217	0.000434077	0.777082	GSVIVT01024282001	Restriction endonuclease, type II-like superfamily protein
196	SaGI01_48230	0.627415	0.000434077	0.777213	GSVIVT01029942001	WUSCHEL related homeobox 11
197	SaGI01_10158	0.876367	0.000434077	0.700294	GSVIVT01000554001	RNA helicase family protein
198	SaGI01_38732	0.883788	0.000434077	0.670762	GSVIVT01025206001	Putative lysine decarboxylase family protein
199	SaGI01_49509	0.889221	0.000434077	0.675681	GSVIVT01004712001	Pentatricopeptide repeat (PPR) superfamily protein
200	SaGI01_35502	0.946069	0.000434077	0.727486	GSVIVT01025064001	Polymerase/histidinol phosphatase-like
201	SaGI01_42070	0.923815	0.000434077	0.744283	GSVIVT01013670001	cleavage stimulating factor 64
202	SaGI01_52054	0.958959	0.000434077	0.777082	GSVIVT01030484001	Lycopene beta/epsilon cyclase protein
203	SaGI01_52689	0.911404	0.000434077	0.79832	GSVIVT01002701001	LisH dimerisation motif;WD40/YVTN repeat-like-containing domain
204	SaGI01_13825	1.02914	0.000434077	0.927342	GSVIVT01014843001	HMG (high mobility group) box protein with ARID/BRIGHT DNA-binding domain
205	SaGI01_36061	1.00987	0.000434077	0.901629	GSVIVT01009124001	x
206	SaGI01_32262	1.05797	0.000434077	0.884591	GSVIVT01038610001	P-loop containing nucleoside triphosphate hydrolases superfamily protein
207	SaGI01_18247	0.970419	0.000434077	0.888724	GSVIVT01033323001	DNA-binding protein, putative
208	SaGI01_18253	1.16829	0.000434077	0.808523	GSVIVT01035003001	aldehyde dehydrogenase 22A1
209	SaGI01_33014	1.11715	0.000434077	0.737813	GSVIVT01009629001	MATE efflux family protein
210	SaGI01_44412	1.14768	0.000434077	0.750873	GSVIVT01020055001	Leucine-rich repeat protein kinase family protein
211	SaGI01_53571	1.18342	0.000434077	0.731406	GSVIVT01029561001	Tetratricopeptide repeat (TPR)-like superfamily protein
212	SaGI01_33911	1.10622	0.000434077	0.664931	GSVIVT01019870001	Major Facilitator Superfamily with SPX (SYG1/Pho81/XPR1) domain-containing protein
213	SaGI01_52971	1.005	0.000434077	0.716735	GSVIVT01021255001	x
214	SaGI01_19602	1.03726	0.311035	0.777004	GSVIVT01005713001	S-locus lectin protein kinase family protein
215	SaGI01_34689	1.08102	0.35301	0.811268	GSVIVT01026066001	Major facilitator superfamily protein
216	SaGI01_44182	1.06104	0.324585	0.855836	GSVIVT01033427001	Mediator complex, subunit Med7
217	SaGI01_51836	1.04284	0.286485	0.672753	GSVIVT01011380001	basic helix-loop-helix (bHLH) DNA-binding family protein
218	SaGI01_27116	1.03075	0.288627	0.965629	GSVIVT01011797001	ATP synthase alpha/beta family protein
219	SaGI01_36908	1.0062	0.1713	0.829742	GSVIVT01019628001	HIT-type Zinc finger family protein

## Sheet: Cluster 3
Table 9 Lists of genes in Cluster 3
#	Gene ID	log10 (R_FPKM+1)	log10 (PrAH_FPKM + 1)	log10 (PoAH_FPKM + 1)	Gene_short_name	Description
1	SaGI01_282	0.000434077	0.817834	1.6453	GSVIVT01021581001	ATP synthase subunit C family protein
2	SaGI01_14917	0.766096	2.28647	2.54319	GSVIVT01024216001	purple acid phosphatase 10
3	SaGI01_25415	0.797542	1.62515	1.81958	GSVIVT01019076001	Protein phosphatase 2C family protein
4	SaGI01_50242	0.64987	1.69592	1.1784	GSVIVT01033868001	SAUR-like auxin-responsive protein family
5	SaGI01_19591	0.39066	0.881802	1.30947	GSVIVT01015034001	P-loop containing nucleoside triphosphate hydrolases superfamily protein
6	SaGI01_25712	0.000434077	0.867628	1.67158	GSVIVT01018857001	Cytochrome P450 superfamily protein
7	SaGI01_29606	0.59649	1.19885	1.6134	GSVIVT01010647001	SLOW GROWTH 1
8	SaGI01_38387	0.0553871	1.26499	1.4232	GSVIVT01007623001	Calcineurin-like metallo-phosphoesterase superfamily protein
9	SaGI01_4800	0.000434077	1.06061	2.04168	GSVIVT01034038001	PAR1 protein
10	SaGI01_32573	0.290065	1.2221	1.41036	GSVIVT01028391001	peptide transporter 3
11	SaGI01_41201	0.443585	1.0545	1.24078	GSVIVT01004003001	ACT domain-containing small subunit of acetolactate synthase protein
12	SaGI01_48706	0.436326	0.813692	1.42584	GSVIVT01018835001	Leucine-rich repeat (LRR) family protein
13	SaGI01_12036	0.742819	0.841825	1.78665	GSVIVT01029996001	x
14	SaGI01_35493	0.63554	1.77612	1.24446	GSVIVT01003981001	Ubiquitin-like superfamily protein
15	SaGI01_15569	0.16833	1.35885	1.72506	GSVIVT01029994001	Wound-responsive family protein
16	SaGI01_20930	0.000434077	0.823517	1.60866	GSVIVT01035468001	cytokinin oxidase 7
17	SaGI01_30123	0.679159	1.10014	1.69422	GSVIVT01025170001	beta-galactosidase 8
18	SaGI01_48601	1.1756	1.46154	2.07787	GSVIVT01032720001	x
19	SaGI01_3935	0.6886	1.17308	1.53261	GSVIVT01023134001	HSP20-like chaperones superfamily protein
20	SaGI01_11556	0.0337078	1.17581	1.7707	GSVIVT01010015001	Nodulin MtN3 family protein
21	SaGI01_13722	0.000434077	0.983338	1.67533	GSVIVT01006373001	Domain of unknown function (DUF966)
22	SaGI01_47206	0.966866	0.652898	1.64363	GSVIVT01012865001	serine-rich protein-related
23	SaGI01_7371	0.870354	0.67523	1.8756	GSVIVT01021468001	gibberellin 2-oxidase
24	SaGI01_8560	0.613589	1.6401	1.40956	GSVIVT01036145001	centroradialis
25	SaGI01_13659	0.000434077	0.808553	2.03374	GSVIVT01037267001	Lateral root primordium (LRP) protein-related
26	SaGI01_40154	0.404062	0.66018	2.06653	GSVIVT01012922001	Kunitz family trypsin and protease inhibitor protein
27	SaGI01_22781	0.23947	1.39284	1.85809	GSVIVT01016845001	cytochrome P450, family 90, subfamily D, polypeptide 1
28	SaGI01_11843	0.47086	1.05891	1.58775	GSVIVT01006373001	Domain of unknown function (DUF966)
29	SaGI01_8129	0.353603	0.912813	1.61727	GSVIVT01032497001	x
30	SaGI01_19981	0.481755	1.07738	1.25257	GSVIVT01022185001	Heavy metal transport/detoxification superfamily protein
31	SaGI01_31964	0.84697	1.4159	1.79415	GSVIVT01033865001	Rho GTPase activating protein with PAK-box/P21-Rho-binding domain
32	SaGI01_9177	0.53393	1.46457	1.32439	GSVIVT01020928001	sucrose phosphate synthase 3F
33	SaGI01_42930	0.443585	1.0545	1.24078	GSVIVT01003981001	Ubiquitin-like superfamily protein
34	SaGI01_12861	0.185112	1.19119	1.71015	GSVIVT01010463001	nodulin MtN21 /EamA-like transporter family protein
35	SaGI01_32291	0.000434077	1.5308	2.03357	GSVIVT01021797001	calmodulin-like 11
36	SaGI01_8189	0.711621	1.6215	1.8776	GSVIVT01029994001	Wound-responsive family protein
37	SaGI01_9235	0.591225	0.889362	1.74411	GSVIVT01031229001	calreticulin 1b
38	SaGI01_13542	0.876898	2.12221	2.45075	GSVIVT01013517001	terpene synthase-like sequence-1,8-cineole
39	SaGI01_47129	0.47156	1.16715	1.39005	GSVIVT01006002001	Protein of Unknown Function (DUF239)
40	SaGI01_605	0.718497	0.878607	1.69172	GSVIVT01009812001	SHI-related sequence 5
41	SaGI01_41149	0.000434077	1.56932	1.55116	GSVIVT01020746001	FAD-binding Berberine family protein
42	SaGI01_618	0.000434077	0.76985	2.19886	GSVIVT01033792001	Duplicated homeodomain-like superfamily protein
43	SaGI01_30265	0.000434077	0.857471	1.72843	GSVIVT01020708001	Protein of unknown function (DUF640)
44	SaGI01_9380	0.000434077	1.09569	1.37565	GSVIVT01032961001	Integrase-type DNA-binding superfamily protein
45	SaGI01_15598	0.687115	2.00937	2.00654	GSVIVT01000386001	homeobox protein 34
46	SaGI01_23286	0.138323	1.01929	1.47004	GSVIVT01001327001	Pectin lyase-like superfamily protein
47	SaGI01_1049	0.304861	1.29332	1.5965	GSVIVT01028698001	highly ABA-induced PP2C gene 3
48	SaGI01_20404	0.526107	1.69634	1.11316	GSVIVT01033667001	Major facilitator superfamily protein
49	SaGI01_10046	1.2735	1.01627	1.88879	GSVIVT01030589001	MATE efflux family protein
50	SaGI01_48024	0.407868	1.26763	1.78487	GSVIVT01025521001	NAD(P)-binding Rossmann-fold superfamily protein
51	SaGI01_4331	0.214665	0.857227	1.63459	GSVIVT01021754001	Protein of unknown function (DUF640)
52	SaGI01_31172	0.253661	1.00986	1.42553	GSVIVT01001155001	Terpenoid cyclases/Protein prenyltransferases superfamily protein
53	SaGI01_9017	0.512145	0.795176	1.44767	GSVIVT01009482001	Remorin family protein
54	SaGI01_12465	0.172234	0.850486	1.30079	GSVIVT01008782001	gibberellin 20-oxidase 5
55	SaGI01_24327	1.11582	2.09613	1.79332	GSVIVT01016523001	SCARECROW-like 14
56	SaGI01_4635	1.22437	0.5587	1.7725	GSVIVT01018845001	Lateral root primordium (LRP) protein-related
57	SaGI01_8205	0.452685	1.06741	1.32925	GSVIVT01019544001	highly ABA-induced PP2C gene 2
58	SaGI01_30731	0.508563	1.21835	2.34006	GSVIVT01014236001	TCP family transcription factor 4
59	SaGI01_10678	0.0394753	1.28479	2.18308	GSVIVT01007686001	NAD(P)-binding Rossmann-fold superfamily protein
60	SaGI01_19810	0.295151	0.813943	1.86126	GSVIVT01022118001	ralf-like 34
61	SaGI01_17092	0.723032	1.77649	1.11539	GSVIVT01019012001	homeobox protein 40
62	SaGI01_25333	0.935437	0.991006	1.81287	GSVIVT01005275001	Protein of unknown function, DUF538
63	SaGI01_17304	1.15638	2.16965	1.9646	GSVIVT01000491001	cytochrome P450, family 72, subfamily A, polypeptide 15
64	SaGI01_43854	1.13384	1.5955	2.11544	GSVIVT01034077001	Protein of unknown function (DUF3411)
65	SaGI01_931	0.337557	1.15488	1.50321	GSVIVT01025607001	Pentatricopeptide repeat (PPR) superfamily protein
66	SaGI01_13523	0.565554	1.38637	2.09362	GSVIVT01021720001	FAD-binding Berberine family protein
67	SaGI01_32120	0.507188	1.40981	1.30736	GSVIVT01016330001	LOB domain-containing protein 11
68	SaGI01_48958	1.18456	2.17912	1.97307	GSVIVT01026243001	cytochrome P450, family 714, subfamily A, polypeptide 1
69	SaGI01_12765	0.458299	1.11741	1.39153	GSVIVT01026339001	Protein of Unknown Function (DUF239)
70	SaGI01_25943	0.000434077	1.09275	1.4658	GSVIVT01009010001	Haloacid dehalogenase-like hydrolase (HAD) superfamily protein
71	SaGI01_21274	0.000434077	1.41925	1.32319	GSVIVT01033063001	WRKY DNA-binding protein 75
72	SaGI01_2384	0.263302	1.26614	1.49566	GSVIVT01001435001	serine carboxypeptidase-like 40
73	SaGI01_18916	0.171643	1.34294	1.7406	GSVIVT01033174001	Barwin-related endoglucanase
74	SaGI01_9737	0.486327	1.02556	1.30236	GSVIVT01009812001	SHI-related sequence 5
75	SaGI01_10741	1.16336	1.51986	2.05485	GSVIVT01017349001	adenine phosphoribosyltransferase 5
76	SaGI01_8624	0.000434077	1.35332	1.41021	GSVIVT01021335001	senescence-related gene 1
77	SaGI01_9969	0.000434077	1.38528	1.45815	GSVIVT01018845001	Lateral root primordium (LRP) protein-related
78	SaGI01_13781	0.936907	1.15674	1.99416	GSVIVT01000606001	Homeodomain-like superfamily protein
79	SaGI01_11997	0.548184	1.34803	1.34347	GSVIVT01030635001	Receptor-like protein kinase-related family protein
80	SaGI01_2088	0.0992029	0.942617	1.64586	GSVIVT01024267001	Cytochrome P450 superfamily protein
81	SaGI01_16549	0.890708	1.3836	1.78139	GSVIVT01035502001	Integrase-type DNA-binding superfamily protein
82	SaGI01_3973	1.30797	0.779943	1.64992	GSVIVT01021397001	WRKY DNA-binding protein 28
83	SaGI01_7304	0.439118	1.04812	1.27327	GSVIVT01025374001	Peroxidase superfamily protein
84	SaGI01_3360	0.339597	1.88353	2.66774	GSVIVT01027359001	Plant invertase/pectin methylesterase inhibitor superfamily
85	SaGI01_20504	0.330888	1.54269	1.64589	GSVIVT01001435001	serine carboxypeptidase-like 40
86	SaGI01_24748	0.460453	1.23969	1.5164	GSVIVT01016521001	SCARECROW-like 14
87	SaGI01_2279	0.637851	1.30429	2.38562	GSVIVT01021397001	WRKY DNA-binding protein 28
88	SaGI01_15424	0.000434077	1.15404	1.62164	GSVIVT01008436001	Protein kinase family protein with leucine-rich repeat domain
89	SaGI01_18459	0.599032	1.50832	1.55959	GSVIVT01004811001	KNOX/ELK homeobox transcription factor
90	SaGI01_8617	0.692289	1.09384	1.68215	GSVIVT01034040001	laccase 7
91	SaGI01_4099	0.611563	0.762744	1.51015	GSVIVT01008436001	Protein kinase family protein with leucine-rich repeat domain
92	SaGI01_32282	0.101497	1.27335	1.36403	GSVIVT01015496001	AGC (cAMP-dependent, cGMP-dependent and protein kinase C) kinase family protein
93	SaGI01_13734	0.863548	1.41331	1.84196	GSVIVT01017850001	pyruvate orthophosphate dikinase
94	SaGI01_48341	1.25332	2.17583	2.04813	GSVIVT01037344001	Plant invertase/pectin methylesterase inhibitor superfamily
95	SaGI01_50375	0.875769	1.47666	1.80352	GSVIVT01017187001	pleiotropic drug resistance 12
96	SaGI01_14453	0.000434077	1.27748	1.94389	GSVIVT01020708001	Protein of unknown function (DUF640)
97	SaGI01_49282	0.561998	1.7551	1.86964	GSVIVT01016148001	Major facilitator superfamily protein
98	SaGI01_29465	0.478682	1.17714	1.33625	GSVIVT01021736001	FAD-binding Berberine family protein
99	SaGI01_11324	0.599615	1.4317	1.2134	GSVIVT01033910001	NAD(P)-binding Rossmann-fold superfamily protein
100	SaGI01_24195	0.55379	0.869316	1.53917	GSVIVT01018322001	cytochrome P450, family 714, subfamily A, polypeptide 1
101	SaGI01_44131	0.000434077	0.926469	1.53522	GSVIVT01022329001	bidirectional amino acid transporter 1
102	SaGI01_54859	0.000434077	1.2676	1.53618	GSVIVT01026058001	Major facilitator superfamily protein
103	SaGI01_38123	0.491369	1.40538	1.44945	GSVIVT01031168001	ribosomal protein L18
104	SaGI01_25979	0.147126	1.01629	1.59768	GSVIVT01024935001	GRAS family transcription factor
105	SaGI01_3393	0.725835	1.92175	2.10361	GSVIVT01019699001	AP2/B3-like transcriptional factor family protein
106	SaGI01_23891	0.654639	0.853314	1.55497	GSVIVT01028718001	WRKY family transcription factor
107	SaGI01_6123	0.374968	0.97809	1.70947	GSVIVT01018989001	ovate family protein 7
108	SaGI01_29926	0.565854	0.775658	1.35117	GSVIVT01032816001	CRINKLY4 related 3
109	SaGI01_16785	0.0332063	1.26868	2.1885	GSVIVT01010024001	alcohol dehydrogenase 1
110	SaGI01_36257	0.364707	1.04446	2.10088	GSVIVT01019699001	AP2/B3-like transcriptional factor family protein
111	SaGI01_4204	0.596417	0.895436	1.40658	GSVIVT01031349001	x
112	SaGI01_27453	0.0618926	1.15187	1.50416	GSVIVT01006218001	Cytochrome C assembly protein
113	SaGI01_19900	0.457319	0.875853	1.26086	GSVIVT01008169001	UDP-Glycosyltransferase superfamily protein
114	SaGI01_7808	0.000434077	1.46693	1.45419	GSVIVT01038591001	Dof-type zinc finger DNA-binding family protein
115	SaGI01_10187	0.526665	1.41287	1.30058	GSVIVT01010473001	microtubule-associated protein 65-8
116	SaGI01_36562	0.627542	1.12007	1.43902	GSVIVT01012737001	MATE efflux family protein
117	SaGI01_10078	0.451849	1.49932	1.68706	GSVIVT01026595001	nodulin MtN21 /EamA-like transporter family protein
118	SaGI01_11899	0.422462	1.61372	2.16409	GSVIVT01007278001	FAD/NAD(P)-binding oxidoreductase family protein
119	SaGI01_10270	0.0308842	1.21914	1.70862	GSVIVT01024285001	glutathione S-transferase tau 7
120	SaGI01_26446	0.0548187	1.00338	1.46998	GSVIVT01017299001	Peptidase S24/S26A/S26B/S26C family protein
121	SaGI01_27290	1.3888	1.06093	1.97495	GSVIVT01031975001	RAD-like 1
122	SaGI01_35486	1.08725	2.09455	1.39192	GSVIVT01000157001	Chaperone DnaJ-domain superfamily protein
123	SaGI01_40750	0.308752	1.23141	1.51666	GSVIVT01030194001	Protein kinase superfamily protein
124	SaGI01_52503	0.374505	1.11201	1.55334	GSVIVT01003610001	CYCLIN D4;1
125	SaGI01_9368	1.55012	0.828175	1.79535	GSVIVT01008434001	Leucine-rich repeat receptor-like protein kinase family protein
126	SaGI01_12928	0.893127	1.66259	2.07016	GSVIVT01008628001	basic helix-loop-helix (bHLH) DNA-binding superfamily protein
127	SaGI01_12826	0.0881272	0.927344	2.18251	GSVIVT01025299001	heavy metal atpase 5
128	SaGI01_25964	0.0932069	1.35291	1.762	GSVIVT01029994001	Wound-responsive family protein
129	SaGI01_14029	0.161426	1.01453	1.51035	GSVIVT01010025001	Auxin efflux carrier family protein
130	SaGI01_28337	0.000434077	0.907154	1.64089	GSVIVT01008378001	ATP synthase alpha/beta family protein
131	SaGI01_30972	0.0648954	0.919741	1.71514	GSVIVT01023992001	Protein of unknown function (DUF630 and DUF632)
132	SaGI01_47945	0.495172	1.45315	1.70218	GSVIVT01013267001	Protein of unknown function (DUF581)
133	SaGI01_14888	0.987151	1.46256	1.98475	GSVIVT01014184001	pathogenesis-related family protein
134	SaGI01_26837	0.256749	1.02391	1.51862	GSVIVT01021726001	FAD-binding Berberine family protein
135	SaGI01_17247	0.866719	1.20995	1.84431	GSVIVT01021397001	WRKY DNA-binding protein 28
136	SaGI01_4888	0.536043	1.36103	1.34963	GSVIVT01019840001	osmotin 34
137	SaGI01_11562	0.000434077	1.30513	1.4923	GSVIVT01024931001	SCARECROW-like 14
138	SaGI01_32318	0.913577	0.737565	1.66446	GSVIVT01014978001	cytochrome P450, family 72, subfamily A, polypeptide 13
139	SaGI01_34062	0.000434077	1.25262	2.40246	GSVIVT01030431001	alkenal reductase
140	SaGI01_8229	0.566198	1.38757	1.76329	GSVIVT01034224001	NOD26-like intrinsic protein 6;1
141	SaGI01_12536	0.254016	1.4113	2.26387	GSVIVT01020738001	Peroxidase superfamily protein
142	SaGI01_13861	0.571467	1.27298	1.79769	GSVIVT01020027001	basic helix-loop-helix (bHLH) DNA-binding superfamily protein
143	SaGI01_8802	0.933669	1.73461	1.88774	GSVIVT01018988001	Major facilitator superfamily protein
144	SaGI01_14772	0.0926298	0.913353	2.26242	GSVIVT01025374001	Peroxidase superfamily protein
145	SaGI01_19485	1.23465	1.60743	2.17931	GSVIVT01010040001	EF-TU receptor
146	SaGI01_7892	1.25941	0.636464	1.85948	GSVIVT01033364001	Pectin lyase-like superfamily protein
147	SaGI01_20415	0.676534	1.26108	1.69977	GSVIVT01015782001	x
148	SaGI01_16226	0.518455	1.51065	1.40297	GSVIVT01000156001	Subtilase family protein
149	SaGI01_19199	0.47316	1.43155	1.323	GSVIVT01024741001	cation exchanger 3
150	SaGI01_11215	0.531886	1.04336	1.4571	GSVIVT01007873001	plasmodesmata callose-binding protein 3
151	SaGI01_11512	1.02319	1.68149	1.98295	GSVIVT01000012001	basic helix-loop-helix (bHLH) DNA-binding superfamily protein
152	SaGI01_11297	0.707858	1.55134	1.13384	GSVIVT01000573001	Cellulase (glycosyl hydrolase family 5) protein
153	SaGI01_15791	0.283114	1.02264	1.46727	GSVIVT01034040001	laccase 7
154	SaGI01_13663	0.455755	0.869102	1.34136	GSVIVT01000423001	x
155	SaGI01_17727	0.600181	0.899833	1.52261	GSVIVT01025365001	Peroxidase superfamily protein
156	SaGI01_10103	0.477082	1.18875	1.54032	GSVIVT01030138001	Subtilisin-like serine endopeptidase family protein
157	SaGI01_18567	1.11699	1.60442	2.0309	GSVIVT01026633001	x
158	SaGI01_33464	1.09686	2.05101	1.41719	GSVIVT01026871001	downstream target of AGL15 2
159	SaGI01_27588	0.91095	0.728746	1.7481	GSVIVT01018845001	Lateral root primordium (LRP) protein-related
160	SaGI01_39541	1.30745	0.903956	1.77021	GSVIVT01008264001	ferulic acid 5-hydroxylase 1
161	SaGI01_2641	0.537267	0.721634	1.48227	GSVIVT01031700001	Leucine-rich repeat (LRR) family protein
162	SaGI01_9210	0.000434077	1.04097	1.4382	GSVIVT01013822001	RmlC-like cupins superfamily protein
163	SaGI01_12677	1.28457	1.89967	0.942231	GSVIVT01027158001	Eukaryotic aspartyl protease family protein
164	SaGI01_22660	0.414129	0.900825	1.2797	GSVIVT01031793001	Cupredoxin superfamily protein
165	SaGI01_5511	0.755494	1.3321	1.89783	GSVIVT01007585001	Cysteine proteinases superfamily protein
166	SaGI01_8253	0.837936	0.894715	1.71369	GSVIVT01021397001	WRKY DNA-binding protein 28
167	SaGI01_24110	0.790413	1.50251	1.93211	GSVIVT01024741001	cation exchanger 3
168	SaGI01_20568	0.583116	1.60407	1.17416	GSVIVT01000764001	cytochrome P450, family 94, subfamily B, polypeptide 3
169	SaGI01_7636	0.504631	0.868503	1.28446	GSVIVT01019405001	Pectin lyase-like superfamily protein
170	SaGI01_12010	0.498495	1.20118	1.91092	GSVIVT01015498001	early nodulin-related
171	SaGI01_18564	0.315712	1.35953	1.67261	GSVIVT01008265001	cytochrome P450, family 71, subfamily A, polypeptide 21
172	SaGI01_7209	0.251554	0.919232	1.28134	GSVIVT01029798001	BRI1-associated receptor kinase
173	SaGI01_8485	0.89992	1.39106	1.75748	GSVIVT01032718001	Hypoxia-responsive family protein
174	SaGI01_7769	1.20254	1.67093	2.18513	GSVIVT01030968001	RmlC-like cupins superfamily protein
175	SaGI01_33769	0.687203	1.79336	1.56122	GSVIVT01010993001	Nodulin MtN3 family protein
176	SaGI01_23490	0.000434077	1.28028	2.158	GSVIVT01018816001	x
177	SaGI01_30538	0.000434077	1.15685	1.49982	GSVIVT01004937001	serine carboxypeptidase-like 45
178	SaGI01_32251	0.000434077	0.967775	1.68342	GSVIVT01028935001	PAR1 protein
179	SaGI01_25740	0.946069	1.74564	1.96438	GSVIVT01029998001	Wound-responsive family protein
180	SaGI01_2803	0.642201	1.35554	1.52946	GSVIVT01001870001	x
181	SaGI01_30877	0.252563	1.27635	1.6115	GSVIVT01000416001	xyloglucan endotransglucosylase/hydrolase 9
182	SaGI01_9878	1.16829	1.88263	0.808523	GSVIVT01016697001	HSP20-like chaperones superfamily protein
183	SaGI01_29378	0.000434077	1.24369	1.6625	GSVIVT01033829001	PEBP (phosphatidylethanolamine-binding protein) family protein
184	SaGI01_10070	0.545936	1.47007	1.74041	GSVIVT01024987001	heat shock protein 70 (Hsp 70) family protein
185	SaGI01_38015	0.000434077	1.35581	1.41657	GSVIVT01022185001	Heavy metal transport/detoxification superfamily protein
186	SaGI01_9343	0.000434077	0.975139	1.47771	GSVIVT01037267001	Lateral root primordium (LRP) protein-related
187	SaGI01_31363	1.2237	0.704899	1.6493	GSVIVT01031841001	Dof-type zinc finger DNA-binding family protein
188	SaGI01_30849	0.325651	0.989855	1.74142	GSVIVT01009786001	cytokinin oxidase 5
189	SaGI01_37065	0.08128	1.32455	1.8812	GSVIVT01003981001	Ubiquitin-like superfamily protein
190	SaGI01_5821	0.232373	1.00237	1.27046	GSVIVT01002124001	alpha/beta-Hydrolases superfamily protein
191	SaGI01_54003	0.101467	1.02714	1.92612	GSVIVT01005906001	Protein kinase superfamily protein
192	SaGI01_43586	0.522233	0.663869	1.4396	GSVIVT01032785001	ZIP metal ion transporter family
193	SaGI01_13111	0.761722	1.80165	2.53233	GSVIVT01021092001	dormancy-associated protein-like 1
194	SaGI01_22225	0.179875	0.938821	1.64286	GSVIVT01011616001	ARM repeat superfamily protein
195	SaGI01_23107	0.753872	0.765914	1.95976	GSVIVT01009294001	Integrase-type DNA-binding superfamily protein
196	SaGI01_3471	0.948878	1.63379	1.81564	GSVIVT01019519001	Integrase-type DNA-binding superfamily protein
197	SaGI01_3550	0.691823	1.38546	1.57883	GSVIVT01033540001	beta-1,3-glucanase 3
198	SaGI01_9229	0.795623	0.746452	1.63737	GSVIVT01015194001	cytokinin oxidase 3
199	SaGI01_23169	0.576618	1.42819	1.4386	GSVIVT01035144001	Hypoxia-responsive family protein
200	SaGI01_31616	0.568353	1.0182	1.57017	GSVIVT01010629001	Integrase-type DNA-binding superfamily protein
201	SaGI01_10437	0.0651949	1.1731	1.56031	GSVIVT01013601001	x
202	SaGI01_11043	0.0994869	1.1826	1.39291	GSVIVT01009096001	RING/U-box superfamily protein
203	SaGI01_22368	0.18328	0.936279	1.3894	GSVIVT01013486001	Lateral root primordium (LRP) protein-related
204	SaGI01_43021	0.49647	1.03915	1.60702	GSVIVT01028752001	chitinase A
205	SaGI01_4255	0.304981	1.73353	2.07384	GSVIVT01010024001	alcohol dehydrogenase 1
206	SaGI01_27113	0.567113	0.905441	1.45793	GSVIVT01013497001	response regulator 9
207	SaGI01_8719	0.942165	0.955101	1.8585	GSVIVT01027958001	glutathione S-transferase phi 8
208	SaGI01_22442	0.954866	1.85548	1.72762	GSVIVT01013486001	Lateral root primordium (LRP) protein-related
209	SaGI01_31438	0.613242	1.23831	1.74183	GSVIVT01033911001	NAD(P)-binding Rossmann-fold superfamily protein
210	SaGI01_7440	0.520545	1.19414	1.38186	GSVIVT01010024001	alcohol dehydrogenase 1
211	SaGI01_7740	1.15855	1.99784	2.0583	GSVIVT01000012001	basic helix-loop-helix (bHLH) DNA-binding superfamily protein
212	SaGI01_8590	0.953023	1.87096	1.11894	GSVIVT01013497001	response regulator 9
213	SaGI01_22227	1.07251	1.74161	1.94292	GSVIVT01007585001	Cysteine proteinases superfamily protein

## Sheet: Cluster 4
Table 9 Lists of genes in Cluster 4
#	Gene ID	log10 (R_FPKM+1)	log10 (PrAH_FPKM + 1)	log10 (PoAH_FPKM + 1)	Gene_short_name	Description
1	SaGI01_204	1.26907	0.721418	0.228516	GSVIVT01022321001	amino acid permease 2
2	SaGI01_13570	1.30978	0.713838	0.243772	GSVIVT01031613001	UDP-Glycosyltransferase superfamily protein
3	SaGI01_43028	1.29607	0.83784	0.272004	GSVIVT01031333001	AGAMOUS-like 80
4	SaGI01_55695	1.31719	0.780195	0.139908	GSVIVT01009624001	photosystem II subunit O-2
5	SaGI01_6390	1.1371	0.69078	0.0868849	GSVIVT01027584001	xylem serine peptidase 1
6	SaGI01_27413	1.20122	0.782022	0.196734	GSVIVT01015304001	Senescence/dehydration-associated protein-related
7	SaGI01_37788	1.18772	0.715188	0.221456	GSVIVT01030053001	photosystem II light harvesting complex gene 2.3
8	SaGI01_971	1.10279	0.753627	0.308462	GSVIVT01022321001	amino acid permease 2
9	SaGI01_54759	1.10733	0.771171	0.336013	GSVIVT01034110001	transcription factor-related
10	SaGI01_55152	1.12396	0.766759	0.272749	GSVIVT01028713001	Nodulin MtN3 family protein
11	SaGI01_48653	1.07866	0.684325	0.304146	GSVIVT01038679001	Pathogenesis-related thaumatin superfamily protein
12	SaGI01_3798	1.06793	0.780249	0.296749	GSVIVT01019998001	phytochrome kinase substrate 1
13	SaGI01_52465	1.05557	0.753417	0.284705	GSVIVT01007721001	x
14	SaGI01_53025	1.06552	0.754252	0.254247	GSVIVT01012680001	x
15	SaGI01_54287	1.07241	0.764806	0.214155	GSVIVT01033214001	AMP-dependent synthetase and ligase family protein
16	SaGI01_30834	1.07757	0.849385	0.293023	GSVIVT01030602001	glutamate receptor 3.4
17	SaGI01_48064	1.05762	0.848838	0.342928	GSVIVT01017838001	inosine-uridine preferring nucleoside hydrolase family protein
18	SaGI01_54195	1.02003	0.863147	0.287157	GSVIVT01025523001	Major facilitator superfamily protein
19	SaGI01_5898	0.967223	0.85278	0.229036	GSVIVT01018466001	subtilase 1.3
20	SaGI01_55181	0.982849	0.885366	0.195365	GSVIVT01030075001	Transducin/WD40 repeat-like superfamily protein
21	SaGI01_18759	0.937544	0.759909	0.167783	GSVIVT01036763001	FTSH protease 12
22	SaGI01_41414	0.961034	0.704109	0.186676	GSVIVT01030871001	cytochrome P450, family 96, subfamily A, polypeptide 9
23	SaGI01_54526	0.959589	0.757278	0.242792	GSVIVT01006384001	x
24	SaGI01_948	0.992035	0.50983	0.275733	GSVIVT01018620001	Plant invertase/pectin methylesterase inhibitor superfamily
25	SaGI01_42823	1.04665	0.511308	0.276739	GSVIVT01016372001	Laccase/Diphenol oxidase family protein
26	SaGI01_4583	0.962494	0.536301	0.272017	GSVIVT01018466001	subtilase 1.3
27	SaGI01_55057	0.987652	0.52388	0.209343	GSVIVT01013055001	xyloglucan endotransglucosylase/hydrolase 30
28	SaGI01_51516	0.999124	0.585374	0.302132	GSVIVT01000720001	AUX/IAA transcriptional regulator family protein
29	SaGI01_52560	1.04326	0.593544	0.285058	GSVIVT01037808001	x
30	SaGI01_48925	1.11912	0.558578	0.262795	GSVIVT01008693001	OPC-8:0 CoA ligase1
31	SaGI01_55654	1.11042	0.55567	0.226983	GSVIVT01031089001	nuclear factor Y, subunit B5
32	SaGI01_53385	1.11908	0.612075	0.183585	GSVIVT01030284001	TRICHOME BIREFRINGENCE-LIKE 34
33	SaGI01_54644	1.11244	0.489437	0.190882	GSVIVT01024694001	Acyl-CoA N-acyltransferases (NAT) superfamily protein
34	SaGI01_5482	0.991351	0.63264	0.156989	GSVIVT01012084001	phloem protein 2-A1
35	SaGI01_6681	0.942303	0.637686	0.102177	GSVIVT01019967001	myb domain protein 105
36	SaGI01_52899	0.996626	0.678952	0.242792	GSVIVT01013806001	Pyruvate phosphate dikinase, PEP/pyruvate binding domain
37	SaGI01_54088	0.944495	0.671307	0.238667	GSVIVT01009061001	UDP-glucosyl transferase 85A2
38	SaGI01_53042	0.914843	0.57975	0.240726	GSVIVT01012069001	x
39	SaGI01_3253	1.1695	0.617808	0.254046	GSVIVT01019659001	Basic helix-loop-helix (bHLH) DNA-binding family protein
40	SaGI01_54223	1.20925	0.56239	0.230786	GSVIVT01024694001	Acyl-CoA N-acyltransferases (NAT) superfamily protein
41	SaGI01_55281	1.17069	0.556288	0.243131	GSVIVT01036343001	terpene synthase 21
42	SaGI01_33941	1.23435	0.608451	0.309766	GSVIVT01011951001	high affinity K transporter 5
43	SaGI01_55582	1.17403	0.592018	0.365331	GSVIVT01027122001	Cytochrome b561/ferric reductase transmembrane with DOMON related domain
44	SaGI01_47085	1.08097	0.65625	0.370226	GSVIVT01006152001	Six-hairpin glycosidases superfamily protein
45	SaGI01_49610	1.06794	0.635238	0.364847	GSVIVT01024035001	ascorbate peroxidase 3
46	SaGI01_50592	1.11116	0.620886	0.375755	GSVIVT01016426001	x
47	SaGI01_55633	1.14234	0.636436	0.365733	GSVIVT01035801001	K transporter 1
48	SaGI01_54124	1.09645	0.468913	0.371062	GSVIVT01010463001	nodulin MtN21 /EamA-like transporter family protein
49	SaGI01_968	1.13234	0.850084	0.356043	GSVIVT01023246001	Leucine-rich receptor-like protein kinase family protein
50	SaGI01_43303	1.18184	0.819158	0.365142	GSVIVT01026965001	WRKY family transcription factor
51	SaGI01_53184	1.1501	0.82787	0.400602	GSVIVT01030573001	transferases;folic acid binding
52	SaGI01_55846	1.08746	0.80349	0.367276	GSVIVT01024853001	UDP-Glycosyltransferase superfamily protein
53	SaGI01_29684	1.27348	0.857471	0.421755	GSVIVT01001528001	Tetratricopeptide repeat (TPR)-like superfamily protein
54	SaGI01_53734	1.18735	0.794701	0.425109	GSVIVT01000120001	Phototropic-responsive NPH3 family protein
55	SaGI01_3661	1.26341	0.730059	0.342602	GSVIVT01009821001	salt tolerance homolog2
56	SaGI01_46102	1.18857	0.698891	0.313452	GSVIVT01017011001	GATA transcription factor 9
57	SaGI01_48426	1.16713	0.761884	0.354968	GSVIVT01018404001	DNA replication helicase, putative
58	SaGI01_49885	1.20073	0.733308	0.37045	GSVIVT01011643001	RNA-dependent RNA polymerase 2
59	SaGI01_4835	1.16036	0.70951	0.42097	GSVIVT01034267001	leucine-rich repeat/extensin 2
60	SaGI01_55424	1.17578	0.704899	0.417419	GSVIVT01014604001	x
61	SaGI01_5699	1.14305	0.681448	0.413023	GSVIVT01017885001	isopentenyltransferase 5
62	SaGI01_39599	1.14795	0.727609	0.411468	GSVIVT01027122001	Cytochrome b561/ferric reductase transmembrane with DOMON related domain
63	SaGI01_15236	1.22118	0.620886	0.415766	GSVIVT01007755001	ataxia-telangiectasia mutated
64	SaGI01_41930	1.21485	0.661182	0.443663	GSVIVT01032905001	serine carboxypeptidase-like 25
65	SaGI01_4117	1.30664	0.732506	0.451186	GSVIVT01012231001	cytochrome P450, family 78, subfamily A, polypeptide 5
66	SaGI01_45365	1.33997	0.753633	0.455385	GSVIVT01005968001	Disease resistance-responsive (dirigent-like protein) family protein
67	SaGI01_53324	1.3074	0.675907	0.502109	GSVIVT01034896001	Vacuolar iron transporter (VIT) family protein
68	SaGI01_55048	1.31106	0.678952	0.397594	GSVIVT01007715001	KNOTTED1-like homeobox gene 6
69	SaGI01_53502	1.40527	0.568946	0.41681	GSVIVT01019818001	cytochrome P450, family 87, subfamily A, polypeptide 2
70	SaGI01_54717	1.37593	0.657403	0.367781	GSVIVT01023744001	Plant protein of unknown function (DUF828) with plant pleckstrin homology-like region
71	SaGI01_47873	1.33381	0.720491	0.548059	GSVIVT01009479001	basic helix-loop-helix (bHLH) DNA-binding superfamily protein
72	SaGI01_55946	1.36382	0.72324	0.550493	GSVIVT01027772001	x
73	SaGI01_48955	1.37756	0.751083	0.56811	GSVIVT01008122001	cytochrome P450, family 78, subfamily A, polypeptide 10
74	SaGI01_869	0.829827	0.707838	0.203622	GSVIVT01035820001	x
75	SaGI01_6473	0.828361	0.678648	0.228087	GSVIVT01008928001	SET domain group 37
76	SaGI01_49411	0.800229	0.750953	0.207698	GSVIVT01030886001	formyltransferase, putative
77	SaGI01_4515	0.89803	0.792376	0.219212	GSVIVT01009537001	phospholipase A 2A
78	SaGI01_40087	0.861552	0.785786	0.236472	GSVIVT01029388001	sucrose synthase 6
79	SaGI01_52952	0.76821	0.823412	0.161116	GSVIVT01023694001	Tetratricopeptide repeat (TPR)-like superfamily protein
80	SaGI01_53967	0.738563	0.721132	0.138568	GSVIVT01028428001	Tetratricopeptide repeat (TPR)-like superfamily protein
81	SaGI01_19612	0.792921	0.848711	0.000434077	GSVIVT01000420001	mitochondrial editing factor 22
82	SaGI01_51489	0.770207	0.825457	0.000434077	GSVIVT01027839001	Tetratricopeptide repeat (TPR)-like superfamily protein
83	SaGI01_54975	0.819193	0.807808	0.000434077	GSVIVT01031312001	Peroxidase superfamily protein
84	SaGI01_44221	0.851216	0.758202	0.000434077	GSVIVT01030557001	Pentatricopeptide repeat (PPR-like) superfamily protein
85	SaGI01_54571	0.88119	0.81225	0.000434077	GSVIVT01033472001	Protein kinase superfamily protein
86	SaGI01_55443	0.902211	0.825263	0.000434077	GSVIVT01033533001	C2 calcium/lipid-binding plant phosphoribosyltransferase family protein
87	SaGI01_39613	0.737244	0.726287	0.000434077	GSVIVT01038611001	YELLOW STRIPE like 3
88	SaGI01_54939	0.752988	0.727479	0.000434077	GSVIVT01004465001	Leucine-rich receptor-like protein kinase family protein
89	SaGI01_55036	0.801484	0.710529	0.000434077	GSVIVT01012044001	Zinc finger, C3HC4 type (RING finger) family protein
90	SaGI01_55534	0.671785	0.724329	0.000434077	GSVIVT01014682001	Pectin lyase-like superfamily protein
91	SaGI01_46946	0.968095	0.72324	0.000434077	GSVIVT01022844001	x
92	SaGI01_55715	0.982463	0.699323	0.000434077	GSVIVT01023101001	Seven transmembrane MLO family protein
93	SaGI01_55013	0.978707	0.775026	0.000434077	GSVIVT01006269001	Lateral organ boundaries (LOB) domain family protein
94	SaGI01_51866	0.872893	0.677546	0.000434077	GSVIVT01008509001	Leucine-rich repeat protein kinase family protein
95	SaGI01_55532	0.90455	0.653564	0.000434077	GSVIVT01032552001	P-loop containing nucleoside triphosphate hydrolases superfamily protein
96	SaGI01_4077	0.812159	0.357386	0.142973	GSVIVT01004309001	Arabidopsis protein of unknown function (DUF241)
97	SaGI01_32748	0.829002	0.426677	0.158995	GSVIVT01028746001	x
98	SaGI01_52072	0.794164	0.424548	0.157952	GSVIVT01017787001	Glutaredoxin family protein
99	SaGI01_45552	0.892208	0.455165	0.185981	GSVIVT01028016001	alpha/beta-Hydrolases superfamily protein
100	SaGI01_54010	0.883567	0.467411	0.207877	GSVIVT01000914001	hydroxysteroid dehydrogenase 1
101	SaGI01_54318	0.875736	0.514906	0.204468	GSVIVT01011420001	NAC domain containing protein 94
102	SaGI01_42343	0.712108	0.479064	0.0643857	GSVIVT01020559001	SPA1-related 3
103	SaGI01_49289	0.674584	0.59999	0.0846088	GSVIVT01004476001	Kinase interacting (KIP1-like) family protein
104	SaGI01_46961	0.65675	0.44545	0.154114	GSVIVT01016794001	ATPases;nucleotide binding;ATP binding;nucleoside-triphosphatases;transcription factor binding
105	SaGI01_5530	0.623894	0.917703	0.159595	GSVIVT01027508001	Homeobox-leucine zipper family protein / lipid-binding START domain-containing protein
106	SaGI01_54290	0.647548	1.11435	0.000434077	GSVIVT01020778001	S-domain-2 5
107	SaGI01_55196	0.586795	1.04094	0.000434077	GSVIVT01037101001	ATP-dependent Clp protease
108	SaGI01_49188	0.47156	0.74545	0.000434077	GSVIVT01035759001	mitochondrial editing factor 21
109	SaGI01_51980	0.476424	0.751464	0.000434077	GSVIVT01018298001	homolog of asparagine-linked glycosylation 12
110	SaGI01_5609	0.873454	0.910823	0.247043	GSVIVT01012044001	Zinc finger, C3HC4 type (RING finger) family protein
111	SaGI01_54897	0.862633	0.931337	0.274111	GSVIVT01014697001	ubiquitin-protein ligase 1
112	SaGI01_47761	0.904694	0.96276	0.258011	GSVIVT01003650001	Tetratricopeptide repeat (TPR)-like superfamily protein
113	SaGI01_51970	0.910624	0.968794	0.238688	GSVIVT01028296001	poly(ADP-ribose) polymerase 2
114	SaGI01_5610	0.800071	0.889726	0.207627	GSVIVT01036538001	auxin transport protein (BIG)
115	SaGI01_30954	0.804574	0.879903	0.251363	GSVIVT01031809001	phragmoplast orienting kinesin 2
116	SaGI01_38379	0.954318	1.01322	0.260299	GSVIVT01021159001	glutamate receptor 2.7
117	SaGI01_50620	0.963467	0.976482	0.264963	GSVIVT01015456001	pleiotropic drug resistance 4
118	SaGI01_53012	0.985254	1.0192	0.301091	GSVIVT01036566001	COBRA-like extracellular glycosyl-phosphatidyl inositol-anchored protein family
119	SaGI01_49739	1.03598	0.973839	0.206073	GSVIVT01035504001	3-ketoacyl-CoA synthase 4
120	SaGI01_54436	0.960462	0.948504	0.211009	GSVIVT01027603001	NAD(P)-binding Rossmann-fold superfamily protein
121	SaGI01_46895	0.807425	0.973358	0.000434077	GSVIVT01014634001	multidrug resistance-associated protein 3
122	SaGI01_54298	0.792921	1.00379	0.000434077	GSVIVT01012023001	ARM repeat superfamily protein
123	SaGI01_53038	0.89635	1.06697	0.000434077	GSVIVT01024107001	Chalcone and stilbene synthase family protein
124	SaGI01_55417	0.923815	0.982213	0.000434077	GSVIVT01002111001	Major facilitator superfamily protein
125	SaGI01_55430	0.923815	0.982213	0.000434077	GSVIVT01005048001	alpha carbonic anhydrase 4
126	SaGI01_52587	1.35967	0.914997	0.114513	GSVIVT01011714001	phosphoglucomutase, putative / glucose phosphomutase, putative
127	SaGI01_54851	1.276	0.932684	0.17618	GSVIVT01034148001	WRKY DNA-binding protein 49
128	SaGI01_53408	1.31617	0.828175	0.000434077	GSVIVT01027402001	x
129	SaGI01_55267	1.34923	0.967482	0.000434077	GSVIVT01017981001	2Fe-2S ferredoxin-like superfamily protein
130	SaGI01_53128	1.04285	0.834958	0.000434077	GSVIVT01020854001	glucan synthase-like 7
131	SaGI01_55149	1.04149	0.833688	0.000434077	GSVIVT01015239001	1-aminocyclopropane-1-carboxylate synthase 11
132	SaGI01_55401	1.03308	0.825798	0.000434077	GSVIVT01020076001	nitrate transporter 1:2
133	SaGI01_55543	1.03529	0.82787	0.000434077	GSVIVT01028629001	NB-ARC domain-containing disease resistance protein
134	SaGI01_55981	1.04716	0.79565	0.000434077	GSVIVT01011123001	basic helix-loop-helix (bHLH) DNA-binding superfamily protein
135	SaGI01_54628	1.00133	0.863545	0.000434077	GSVIVT01031365001	DNA polymerase epsilon catalytic subunit
136	SaGI01_55017	1.10541	0.836138	0.000434077	GSVIVT01018791001	C2 calcium/lipid-binding plant phosphoribosyltransferase family protein
137	SaGI01_55520	1.11307	0.856812	0.000434077	GSVIVT01016372001	Laccase/Diphenol oxidase family protein
138	SaGI01_55333	1.07792	0.918534	0.000434077	GSVIVT01033035001	dsRNA-binding protein 5
139	SaGI01_55130	1.20213	0.746636	0.000434077	GSVIVT01031298001	Pectin lyase-like superfamily protein
140	SaGI01_55201	1.2006	0.830388	0.000434077	GSVIVT01018951001	GATA type zinc finger transcription factor family protein
141	SaGI01_768	1.27869	0.994258	0.4863	GSVIVT01008955001	x
142	SaGI01_55257	1.27083	1.00559	0.448944	GSVIVT01010951001	high affinity K transporter 5
143	SaGI01_32644	1.32466	0.99113	0.454011	GSVIVT01026533001	Ankyrin repeat family protein
144	SaGI01_54935	1.29384	0.986283	0.455874	GSVIVT01030545001	O-methyltransferase family protein
145	SaGI01_55720	1.3061	0.960826	0.417419	GSVIVT01014295001	ribosomal protein L11 methyltransferase-related
146	SaGI01_31468	1.21081	0.908267	0.458993	GSVIVT01029936001	exostosin family protein
147	SaGI01_54189	1.28909	0.904191	0.517771	GSVIVT01035214001	NAC domain containing protein 28
148	SaGI01_30611	1.35923	0.902217	0.444315	GSVIVT01017512001	Plant protein of unknown function (DUF247)
149	SaGI01_53309	1.35373	0.894715	0.448944	GSVIVT01033214001	AMP-dependent synthetase and ligase family protein
150	SaGI01_30732	1.34529	0.904651	0.379249	GSVIVT01011417001	myb domain protein 96
151	SaGI01_46832	1.35891	0.968005	0.560127	GSVIVT01025590001	x
152	SaGI01_55251	1.31542	0.851475	0.534305	GSVIVT01008309001	S-locus lectin protein kinase family protein
153	SaGI01_55399	1.38799	0.848711	0.532029	GSVIVT01038263001	RAP
154	SaGI01_35747	1.4555	0.945692	0.551815	GSVIVT01030121001	Kinase-related protein of unknown function (DUF1296)
155	SaGI01_54867	1.45365	0.953061	0.492769	GSVIVT01030284001	TRICHOME BIREFRINGENCE-LIKE 34
156	SaGI01_54121	1.50583	0.951036	0.478523	GSVIVT01018226001	DNAJ homologue 2
157	SaGI01_55833	1.45907	0.935898	0.386299	GSVIVT01027597001	UDP-N-acetylglucosamine (UAA) transporter family
158	SaGI01_2842	1.4505	1.12627	0.39663	GSVIVT01008023001	TEOSINTE BRANCHED, cycloidea and PCF (TCP) 14
159	SaGI01_55412	1.402	1.08913	0.396529	GSVIVT01014149001	Leucine-rich repeat transmembrane protein kinase
160	SaGI01_53632	1.35569	1.10323	0.354974	GSVIVT01035861001	x
161	SaGI01_54142	1.37869	1.08727	0.325045	GSVIVT01033973001	Protein kinase superfamily protein
162	SaGI01_53159	1.41308	1.01451	0.426174	GSVIVT01007981001	myb domain protein 16
163	SaGI01_54955	1.35765	1.0468	0.369413	GSVIVT01002076001	x
164	SaGI01_55420	1.34281	1.01726	0.396729	GSVIVT01009050001	UDP-glucosyl transferase 85A3
165	SaGI01_21481	1.42901	1.06383	0.506571	GSVIVT01028402001	cellulose synthase A4
166	SaGI01_45688	1.38559	1.07027	0.530257	GSVIVT01008288001	Ribulose bisphosphate carboxylase (small chain) family protein
167	SaGI01_55892	1.3726	1.10301	0.520744	GSVIVT01010694001	x
168	SaGI01_23663	1.31876	1.00986	0.504834	GSVIVT01035657001	ENTH/VHS/GAT family protein
169	SaGI01_55082	1.30639	1.03952	0.473467	GSVIVT01016266001	auxin response factor 16
170	SaGI01_55530	1.32813	1.06033	0.488765	GSVIVT01021170001	HXXXD-type acyl-transferase family protein
171	SaGI01_16688	1.2672	1.15822	0.495043	GSVIVT01009930001	Pathogenesis-related thaumatin superfamily protein
172	SaGI01_49310	1.32312	1.21869	0.441329	GSVIVT01016500001	LOB domain-containing protein 33
173	SaGI01_55155	1.30046	1.21622	0.439655	GSVIVT01015144001	x
174	SaGI01_53760	1.30647	1.25038	0.508143	GSVIVT01010358001	AMP-dependent synthetase and ligase family protein
175	SaGI01_48726	1.35149	1.20365	0.561413	GSVIVT01027717001	cellulose synthase like G1
176	SaGI01_55439	1.36498	1.18558	0.515203	GSVIVT01034027001	O-fucosyltransferase family protein
177	SaGI01_47507	1.35674	1.35557	0.498389	GSVIVT01008603001	DNA binding;ATP binding
178	SaGI01_55219	1.35144	1.30549	0.402162	GSVIVT01030071001	receptor like protein 19
179	SaGI01_1029	1.12872	0.948844	0.348644	GSVIVT01037693001	Auxin-responsive family protein
180	SaGI01_55696	1.13265	0.919776	0.334639	GSVIVT01029971001	Cobalamin-independent synthase family protein
181	SaGI01_33692	1.06042	0.935983	0.344608	GSVIVT01013234001	CheY-like two-component responsive regulator family protein
182	SaGI01_4136	1.17147	1.02783	0.357573	GSVIVT01032247001	Double Clp-N motif-containing P-loop nucleoside triphosphate hydrolases superfamily protein
183	SaGI01_53281	1.14398	1.00114	0.341243	GSVIVT01000576001	x
184	SaGI01_4165	1.08483	0.957816	0.257971	GSVIVT01008918001	Pathogenesis-related thaumatin superfamily protein
185	SaGI01_38654	1.10507	0.963454	0.318854	GSVIVT01031809001	phragmoplast orienting kinesin 2
186	SaGI01_32894	1.11042	1.02177	0.226983	GSVIVT01023283001	TCP family transcription factor
187	SaGI01_45993	1.12561	1.02456	0.290175	GSVIVT01006265001	Six-hairpin glycosidases superfamily protein
188	SaGI01_49887	1.11548	1.01465	0.28487	GSVIVT01012044001	Zinc finger, C3HC4 type (RING finger) family protein
189	SaGI01_45693	1.11575	0.873465	0.268626	GSVIVT01016525001	expansin A4
190	SaGI01_54536	1.13957	0.931563	0.216733	GSVIVT01033973001	Protein kinase superfamily protein
191	SaGI01_3851	1.20813	1.06484	0.455688	GSVIVT01024541001	Phototropic-responsive NPH3 family protein
192	SaGI01_4405	1.2565	1.04704	0.445477	GSVIVT01034463001	ATP-binding casette family G25
193	SaGI01_24534	1.24702	1.06525	0.393621	GSVIVT01023246001	Leucine-rich receptor-like protein kinase family protein
194	SaGI01_43743	1.21611	1.0837	0.37264	GSVIVT01022993001	Pathogenesis-related thaumatin superfamily protein
195	SaGI01_53710	1.2045	1.08455	0.393552	GSVIVT01032625001	ABC-2 type transporter family protein
196	SaGI01_51828	1.18772	1.07535	0.367416	GSVIVT01005967001	x
197	SaGI01_51979	1.21611	1.05191	0.37264	GSVIVT01035210001	sucrose synthase 6
198	SaGI01_55064	1.19705	1.05271	0.37314	GSVIVT01028722001	multidrug resistance-associated protein 14
199	SaGI01_43389	1.13624	1.03869	0.39774	GSVIVT01026880001	C2 calcium/lipid-binding plant phosphoribosyltransferase family protein
200	SaGI01_49763	1.18013	1.03625	0.437896	GSVIVT01020164001	Xanthine/uracil permease family protein
201	SaGI01_54688	1.15642	1.05474	0.421918	GSVIVT01023919001	expansin-like A2
202	SaGI01_28730	1.19348	1.06204	0.195938	GSVIVT01017443001	prephenate dehydrogenase family protein
203	SaGI01_55645	1.22299	1.05859	0.181302	GSVIVT01016372001	Laccase/Diphenol oxidase family protein
204	SaGI01_55185	1.2527	1.01908	0.27875	GSVIVT01023101001	Seven transmembrane MLO family protein
205	SaGI01_27801	1.23053	1.18979	0.421918	GSVIVT01015456001	pleiotropic drug resistance 4
206	SaGI01_55135	1.20605	1.20941	0.378701	GSVIVT01009941001	Leucine-rich receptor-like protein kinase family protein
207	SaGI01_31936	1.18367	1.13641	0.40647	GSVIVT01011586001	BRI1-like 2
208	SaGI01_44972	1.1824	1.14984	0.372597	GSVIVT01032492001	methyl-CPG-binding domain 9
209	SaGI01_48431	1.23593	1.11412	0.37314	GSVIVT01008168001	UDP-glucosyl transferase 89B1
210	SaGI01_53779	1.27486	1.1231	0.369965	GSVIVT01008803001	Protein kinase protein with adenine nucleotide alpha hydrolases-like domain
211	SaGI01_55323	1.15159	1.17761	0.304053	GSVIVT01016304001	Seven transmembrane MLO family protein
212	SaGI01_51066	1.09288	1.21622	0.439655	GSVIVT01024323001	Nucleotide-diphospho-sugar transferases superfamily protein
213	SaGI01_52878	1.0582	1.17492	0.429116	GSVIVT01035859001	S-domain-2 5
214	SaGI01_55610	0.981618	1.20365	0.365733	GSVIVT01008498001	AMP-dependent synthetase and ligase family protein
215	SaGI01_16399	1.10622	1.09384	0.000434077	GSVIVT01035425001	x
216	SaGI01_55043	1.04044	1.10058	0.000434077	GSVIVT01003875001	actin binding
217	SaGI01_44560	1.04774	1.22436	0.000434077	GSVIVT01014265001	UDP-Glycosyltransferase superfamily protein
218	SaGI01_53346	1.05479	1.20531	0.000434077	GSVIVT01007186001	chromatin assembly factor-1 (FASCIATA1) (FAS1)
219	SaGI01_54475	1.13368	1.1949	0.000434077	GSVIVT01035774001	FAD/NAD(P)-binding oxidoreductase family protein
220	SaGI01_55689	1.12445	1.18558	0.000434077	GSVIVT01035801001	K transporter 1
221	SaGI01_55403	1.09585	1.19192	0.000434077	GSVIVT01008168001	UDP-glucosyl transferase 89B1
222	SaGI01_46996	1.19591	1.1211	0.000434077	GSVIVT01008432001	Wall-associated kinase family protein
223	SaGI01_55687	1.18932	1.10209	0.000434077	GSVIVT01035504001	3-ketoacyl-CoA synthase 4
224	SaGI01_55474	1.20583	1.02362	0.000434077	GSVIVT01013601001	x
225	SaGI01_42191	1.26116	1.32353	0.000434077	GSVIVT01014697001	ubiquitin-protein ligase 1
226	SaGI01_54997	1.22809	1.36565	0.000434077	GSVIVT01036812001	MATE efflux family protein
227	SaGI01_55732	1.29949	1.43179	0.000434077	GSVIVT01024583001	SOS3-interacting protein 4
228	SaGI01_44381	1.38799	1.11783	0.000434077	GSVIVT01033884001	Protein of unknown function, DUF584
229	SaGI01_50156	1.38273	1.23432	0.000434077	GSVIVT01024104001	x
230	SaGI01_51918	1.5169	1.0725	0.000434077	GSVIVT01028189001	Pectin lyase-like superfamily protein
231	SaGI01_55739	1.47442	1.00939	0.000434077	GSVIVT01027651001	plasmodesmata-located protein 8
232	SaGI01_55927	1.73672	1.21939	0.000434077	GSVIVT01032590001	Core-2/I-branching beta-1,6-N-acetylglucosaminyltransferase family protein
233	SaGI01_44418	1.54134	1.29572	0.383431	GSVIVT01022971001	RING/U-box superfamily protein
234	SaGI01_55107	1.43043	1.22951	0.377632	GSVIVT01034648001	Double Clp-N motif-containing P-loop nucleoside triphosphate hydrolases superfamily protein
235	SaGI01_55127	1.55271	1.24971	0.260468	GSVIVT01012231001	cytochrome P450, family 78, subfamily A, polypeptide 5
236	SaGI01_55234	1.61842	1.24181	0.271949	GSVIVT01028189001	Pectin lyase-like superfamily protein
237	SaGI01_54881	1.38549	1.40754	0.223275	GSVIVT01015239001	1-aminocyclopropane-1-carboxylate synthase 11
238	SaGI01_55131	1.42296	1.38126	0.272189	GSVIVT01010694001	x
239	SaGI01_5789	1.26967	1.45939	0.475786	GSVIVT01031879001	target of rapamycin
240	SaGI01_54731	1.33303	1.52593	0.435097	GSVIVT01036538001	auxin transport protein (BIG)
241	SaGI01_39525	1.29221	1.55168	0.51716	GSVIVT01009183001	kinase interacting family protein
242	SaGI01_53083	1.19816	1.54894	0.515203	GSVIVT01024625001	methyltransferases
243	SaGI01_32621	1.25068	1.3461	0.448858	GSVIVT01001661001	VQ motif-containing protein
244	SaGI01_46428	1.16829	1.28464	0.448944	GSVIVT01024555001	x
245	SaGI01_50171	1.16182	1.37296	0.556295	GSVIVT01025691001	auxin response factor 16
246	SaGI01_54174	1.16539	1.41987	0.43159	GSVIVT01014697001	ubiquitin-protein ligase 1
247	SaGI01_54971	1.14051	1.45246	0.473193	GSVIVT01009946001	P-glycoprotein 13
248	SaGI01_44865	1.03045	1.37348	0.552187	GSVIVT01009394001	Leucine-rich repeat protein kinase family protein
249	SaGI01_54693	1.0212	1.34566	0.484748	GSVIVT01028787001	Protein kinase superfamily protein
250	SaGI01_50450	0.977458	1.36098	0.438224	GSVIVT01017989001	Pentatricopeptide repeat (PPR) superfamily protein
251	SaGI01_54438	1.01698	1.50489	0.388535	GSVIVT01022321001	amino acid permease 2
252	SaGI01_19573	0.820565	1.48286	0.555417	GSVIVT01000450001	myb domain protein 15
253	SaGI01_20638	0.772562	1.3786	0.400602	GSVIVT01026820001	Disease resistance protein (CC-NBS-LRR class) family
254	SaGI01_48220	0.734417	1.38323	0.483318	GSVIVT01010340001	FAD/NAD(P)-binding oxidoreductase family protein
255	SaGI01_46054	0.800229	1.67539	0.771285	GSVIVT01028718001	WRKY family transcription factor
256	SaGI01_39862	1.02845	1.46457	0.000434077	GSVIVT01010139001	magnesium ion binding;thiamin pyrophosphate binding;hydro-lyases;catalytics;2-succinyl-5-enolpyruvyl-6-hydroxy-3-cyclohexene-1-carboxylic-acid synthases
257	SaGI01_54594	0.96682	1.30599	0.000434077	GSVIVT01011735001	Tetratricopeptide repeat (TPR)-like superfamily protein
258	SaGI01_55572	0.91511	1.38226	0.000434077	GSVIVT01009284001	1-amino-cyclopropane-1-carboxylate synthase 8
259	SaGI01_55588	0.728223	1.32707	0.000434077	GSVIVT01033052001	Tetratricopeptide repeat (TPR)-like superfamily protein
260	SaGI01_55062	0.811409	1.75404	0.000434077	GSVIVT01021386001	Carbohydrate-binding X8 domain superfamily protein
261	SaGI01_4116	0.359414	1.07507	1.22673	GSVIVT01027572001	gibberellin 20 oxidase 2
262	SaGI01_35169	0.327859	1.06045	1.22053	GSVIVT01022137001	centrin2
263	SaGI01_20046	0.371158	1.01816	1.27491	GSVIVT01026423001	diacylglycerol acyltransferase family
264	SaGI01_12546	0.309481	1.05991	1.31204	GSVIVT01024932001	GRAS family transcription factor
265	SaGI01_39427	0.299155	1.13631	1.24249	GSVIVT01014890001	cytochrome P450, family 72, subfamily A, polypeptide 15
266	SaGI01_40116	0.240132	1.1148	1.29803	GSVIVT01006373001	Domain of unknown function (DUF966)
267	SaGI01_16748	0.333419	1.09413	1.04652	GSVIVT01038651001	Transducin/WD40 repeat-like superfamily protein
268	SaGI01_38698	0.353576	1.15119	1.0123	GSVIVT01018205001	squamosa promoter binding protein-like 2
269	SaGI01_43888	0.374505	1.11201	0.993293	GSVIVT01038628001	PEP1 receptor 1
270	SaGI01_32325	0.405281	1.13235	1.14051	GSVIVT01021972001	sodium hydrogen exchanger 2
271	SaGI01_35739	0.389577	1.16188	1.06924	GSVIVT01031978001	3-ketoacyl-CoA synthase 4
272	SaGI01_42630	0.413431	1.14473	1.0524	GSVIVT01013532001	Calcium-dependent ARF-type GTPase activating protein family
273	SaGI01_9869	0.332699	1.28886	1.267	GSVIVT01014454001	MYB-like 102
274	SaGI01_14174	0.34167	1.23203	1.32924	GSVIVT01033792001	Duplicated homeodomain-like superfamily protein
275	SaGI01_27205	0.411845	1.20754	1.25417	GSVIVT01010015001	Nodulin MtN3 family protein
276	SaGI01_47697	0.476011	1.19534	1.24446	GSVIVT01021445001	potassium channel in Arabidopsis thaliana 1
277	SaGI01_36135	0.459313	1.267	1.31532	GSVIVT01018988001	Major facilitator superfamily protein
278	SaGI01_41010	0.452685	1.30584	1.32925	GSVIVT01011783001	Auxin efflux carrier family protein
279	SaGI01_50464	0.506858	1.27919	1.28753	GSVIVT01006444001	Protein kinase superfamily protein
280	SaGI01_10577	0.408959	1.25149	1.18306	GSVIVT01013358001	acyl activating enzyme 1
281	SaGI01_43267	0.386147	1.29874	1.15996	GSVIVT01005299001	Protein of unknown function, DUF538
282	SaGI01_19532	0.293837	1.27882	1.18438	GSVIVT01034287001	DNA-directed RNA polymerase family protein
283	SaGI01_15015	0.313053	1.40781	1.13603	GSVIVT01021445001	potassium channel in Arabidopsis thaliana 1
284	SaGI01_6524	0.583227	1.4022	0.855954	GSVIVT01023210001	LRR and NB-ARC domains-containing disease resistance protein
285	SaGI01_41118	0.624149	1.5133	0.876124	GSVIVT01006277001	Integrase-type DNA-binding superfamily protein
286	SaGI01_42522	0.552156	1.50305	0.986197	GSVIVT01033886001	NAC domain containing protein 90
287	SaGI01_45191	0.526381	1.46798	0.953832	GSVIVT01020823001	Protein kinase superfamily protein
288	SaGI01_20212	0.505858	1.43611	0.746763	GSVIVT01024164001	NAD(P)-linked oxidoreductase superfamily protein
289	SaGI01_24065	0.489179	1.4475	0.896206	GSVIVT01028718001	WRKY family transcription factor
290	SaGI01_52753	0.448108	1.38226	0.884854	GSVIVT01020514001	Leucine-rich receptor-like protein kinase family protein
291	SaGI01_20937	0.519871	1.34174	0.959361	GSVIVT01023207001	NB-ARC domain-containing disease resistance protein
292	SaGI01_33931	0.512145	1.28645	1.0568	GSVIVT01008270001	aluminum-activated malate transporter 9
293	SaGI01_43015	0.405119	1.25929	0.950913	GSVIVT01034124001	Concanavalin A-like lectin protein kinase family protein
294	SaGI01_19056	0.393431	1.16792	0.706182	GSVIVT01021183001	Tetratricopeptide repeat (TPR)-like superfamily protein
295	SaGI01_45916	0.32476	1.14428	0.787853	GSVIVT01014344001	Protein of unknown function (DUF2921)
296	SaGI01_49291	0.385772	1.1022	0.79832	GSVIVT01030502001	small ubiquitin-like modifier 2
297	SaGI01_20233	0.393431	1.16792	0.809222	GSVIVT01018828001	Protein of unknown function (DUF726)
298	SaGI01_29305	0.417581	1.15099	0.843081	GSVIVT01027459001	Protein kinase superfamily protein
299	SaGI01_49476	0.448108	1.19614	0.778389	GSVIVT01018969001	x
300	SaGI01_30914	0.308402	1.20288	0.845279	GSVIVT01018247001	homeobox-leucine zipper protein 3
301	SaGI01_38463	0.247419	1.1583	0.824219	GSVIVT01001002001	4\'-phosphopantetheinyl transferase superfamily
302	SaGI01_39075	0.262749	1.08356	0.853735	GSVIVT01002065001	Tetratricopeptide repeat (TPR)-like superfamily protein
303	SaGI01_55564	0.26687	1.14101	0.861509	GSVIVT01012382001	cysteine-rich RLK (RECEPTOR-like protein kinase) 8
304	SaGI01_35566	0.232939	1.41708	0.754458	GSVIVT01013601001	x
305	SaGI01_41984	0.494466	1.31274	0.782649	GSVIVT01020824001	x
306	SaGI01_54948	0.467256	1.29996	0.659833	GSVIVT01014358001	Cellulase (glycosyl hydrolase family 5) protein
307	SaGI01_5232	0.893727	1.17918	0.359262	GSVIVT01035331001	CCCH-type zinc finger family protein
308	SaGI01_54342	0.922163	1.17115	0.310789	GSVIVT01017917001	Protein of unknown function (DUF3049)
309	SaGI01_17407	0.876629	1.14668	0.269749	GSVIVT01022489001	C2 calcium/lipid-binding plant phosphoribosyltransferase family protein
310	SaGI01_7729	0.850772	1.155	0.381357	GSVIVT01010759001	crinkly4
311	SaGI01_39333	0.868423	1.17567	0.377949	GSVIVT01000445001	S-locus lectin protein kinase family protein
312	SaGI01_51362	0.841476	1.2011	0.429462	GSVIVT01033598001	binding
313	SaGI01_52594	0.91365	1.29752	0.425109	GSVIVT01033701001	UDP-Glycosyltransferase superfamily protein
314	SaGI01_55040	0.855549	1.31684	0.384613	GSVIVT01032436001	polyribonucleotide nucleotidyltransferase, putative
315	SaGI01_14584	0.870605	1.103	0.324721	GSVIVT01018339001	Tetratricopeptide repeat (TPR)-like superfamily protein
316	SaGI01_38422	0.867756	1.05626	0.33792	GSVIVT01010254001	P-loop containing nucleoside triphosphate hydrolases superfamily protein
317	SaGI01_44834	0.849073	1.02616	0.304951	GSVIVT01013389001	RAD3-like DNA-binding helicase protein
318	SaGI01_34102	0.790451	1.06186	0.341243	GSVIVT01037632001	x
319	SaGI01_28258	0.747902	0.996173	0.288507	GSVIVT01032247001	Double Clp-N motif-containing P-loop nucleoside triphosphate hydrolases superfamily protein
320	SaGI01_55042	0.784101	1.01958	0.287505	GSVIVT01032088001	myb domain protein 83
321	SaGI01_49395	0.65069	1.07105	0.315817	GSVIVT01008780001	cell wall-associated kinase
322	SaGI01_19410	0.448108	1.19614	0.426147	GSVIVT01016862001	H()-ATPase 9
323	SaGI01_55051	0.434099	1.17561	0.412548	GSVIVT01014545001	Auxin-responsive GH3 family protein
324	SaGI01_55126	0.389577	1.32788	0.369413	GSVIVT01028817001	disease resistance family protein / LRR family protein
325	SaGI01_42778	0.550223	1.27415	0.33792	GSVIVT01030098001	NB-ARC domain-containing disease resistance protein
326	SaGI01_53363	0.606234	1.27128	0.380739	GSVIVT01013107001	heat shock factor 1
327	SaGI01_54906	0.476011	1.27348	0.207698	GSVIVT01014344001	Protein of unknown function (DUF2921)
328	SaGI01_6197	0.317238	1.08873	0.679041	GSVIVT01011620001	lectin protein kinase family protein
329	SaGI01_21490	0.3372	1.0236	0.727147	GSVIVT01025216001	ATP-dependent helicase family protein
330	SaGI01_6909	0.310816	0.996534	0.55323	GSVIVT01014414001	protein kinase family protein
331	SaGI01_39500	0.26555	0.946793	0.782498	GSVIVT01005929001	MSCS-like 2
332	SaGI01_39876	0.26917	0.90264	0.695815	GSVIVT01000663001	NB-ARC domain-containing disease resistance protein
333	SaGI01_47482	0.296479	0.952987	0.279699	GSVIVT01009206001	ubiquitin-protein ligase 2
334	SaGI01_18686	0.232339	1.19904	0.420459	GSVIVT01005906001	Protein kinase superfamily protein
335	SaGI01_50678	0.24539	1.15394	0.491916	GSVIVT01027508001	Homeobox-leucine zipper family protein / lipid-binding START domain-containing protein
336	SaGI01_34481	0.196223	1.24582	0.61956	GSVIVT01014344001	Protein of unknown function (DUF2921)
337	SaGI01_50278	0.291228	1.1889	0.56188	GSVIVT01012167001	NB-ARC domain-containing disease resistance protein
338	SaGI01_39648	0.415951	1.35189	0.555695	GSVIVT01015790001	FAD-binding Berberine family protein
339	SaGI01_43126	0.30206	1.40735	0.577877	GSVIVT01028718001	WRKY family transcription factor
340	SaGI01_33328	0.000434077	1.35639	0.498972	GSVIVT01001399001	receptor-like protein kinase 1
341	SaGI01_35523	0.000434077	1.07184	0.552826	GSVIVT01014344001	Protein of unknown function (DUF2921)
342	SaGI01_52544	0.000434077	1.21109	0.66589	GSVIVT01012196001	WRKY DNA-binding protein 57
343	SaGI01_39658	0.000434077	1.56349	0.853857	GSVIVT01016925001	Leucine-rich repeat transmembrane protein kinase protein
344	SaGI01_54902	0.000434077	1.57547	0.365733	GSVIVT01028956001	disease resistance family protein / LRR family protein
345	SaGI01_55270	0.000434077	1.69265	0.561413	GSVIVT01013601001	x
346	SaGI01_52049	0.000434077	1.18284	0.000434077	GSVIVT01038136001	5\'-3\' exonuclease family protein
347	SaGI01_54891	0.000434077	1.41987	0.000434077	GSVIVT01000881001	disease resistance family protein / LRR family protein
348	SaGI01_55007	0.000434077	1.35091	0.000434077	GSVIVT01012277001	cytochrome oxidase

## Sheet: Cluster 5
Table 9 Lists of genes in Cluster 5
#	Gene ID	log10 (R_FPKM+1)	log10 (PrAH_FPKM + 1)	log10 (PoAH_FPKM + 1)	Gene_short_name	Description
1	SaGI01_398	1.4961	1.23757	0.642035	GSVIVT01014750001	Leucine-rich repeat receptor-like protein kinase family protein
2	SaGI01_2476	1.54279	1.2198	0.682152	GSVIVT01009096001	RING/U-box superfamily protein
3	SaGI01_504	1.57058	1.31304	0.662766	GSVIVT01035643001	Major facilitator superfamily protein
4	SaGI01_5845	1.62056	1.27911	0.676231	GSVIVT01031107001	x
5	SaGI01_47237	1.61639	1.33302	0.669239	GSVIVT01032348001	x
6	SaGI01_11801	1.58413	1.25285	0.719792	GSVIVT01024065001	Amidase family protein
7	SaGI01_45024	1.61935	1.21544	0.694492	GSVIVT01030250001	iron regulated 2
8	SaGI01_52169	1.5998	1.24423	0.661063	GSVIVT01032283001	cytochrome P450, family 716, subfamily A, polypeptide 1
9	SaGI01_40804	1.6758	1.14804	0.637192	GSVIVT01009007001	related to AP2 4
10	SaGI01_45632	1.56466	1.15685	0.656282	GSVIVT01009788001	Mannose-binding lectin superfamily protein
11	SaGI01_55018	1.60034	1.136	0.659952	GSVIVT01028713001	Nodulin MtN3 family protein
12	SaGI01_40906	1.51295	1.28175	0.562411	GSVIVT01021373001	AWPM-19-like family protein
13	SaGI01_48735	1.4719	1.28274	0.532029	GSVIVT01034028001	fructokinase-like 1
14	SaGI01_43660	1.49559	1.36986	0.549467	GSVIVT01031903001	Protein of unknown function, DUF547
15	SaGI01_47371	1.54366	1.18968	0.542123	GSVIVT01015462001	Homeodomain-like superfamily protein
16	SaGI01_53203	1.44255	1.14562	0.55343	GSVIVT01001352001	P-loop containing nucleoside triphosphate hydrolases superfamily protein
17	SaGI01_55762	1.46149	1.17408	0.538706	GSVIVT01020697001	senescence-associated gene 12
18	SaGI01_9665	1.75994	1.21062	0.512967	GSVIVT01009579001	Major facilitator superfamily protein
19	SaGI01_36674	1.68853	1.18029	0.506635	GSVIVT01006341001	serine carboxypeptidase-like 31
20	SaGI01_22617	1.67687	1.40101	0.465228	GSVIVT01023025001	disease resistance protein (TIR-NBS-LRR class), putative
21	SaGI01_53565	1.57369	1.41923	0.496681	GSVIVT01028402001	cellulose synthase A4
22	SaGI01_50318	1.65662	1.15886	0.348052	GSVIVT01027597001	UDP-N-acetylglucosamine (UAA) transporter family
23	SaGI01_55099	1.65666	1.11655	0.438224	GSVIVT01020159001	peptidase M20/M25/M40 family protein
24	SaGI01_52044	1.65897	1.0236	0.318854	GSVIVT01007715001	KNOTTED1-like homeobox gene 6
25	SaGI01_665	1.47183	0.806655	0.450349	GSVIVT01008888001	nodulin MtN21 /EamA-like transporter family protein
26	SaGI01_55719	1.48854	0.801655	0.493689	GSVIVT01031700001	Leucine-rich repeat (LRR) family protein
27	SaGI01_24438	1.51442	0.74151	0.530046	GSVIVT01030846001	ROOT HAIR DEFECTIVE6
28	SaGI01_46563	1.49119	0.905263	0.60439	GSVIVT01010312001	HXXXD-type acyl-transferase family protein
29	SaGI01_48806	1.47442	0.874373	0.512279	GSVIVT01029459001	Major facilitator superfamily protein
30	SaGI01_55003	1.50359	0.876975	0.555417	GSVIVT01028062001	P-loop nucleoside triphosphate hydrolases superfamily protein with CH (Calponin Homology) domain
31	SaGI01_23363	1.51691	1.02478	0.580179	GSVIVT01022142001	x
32	SaGI01_55260	1.57097	1.05	0.606586	GSVIVT01027120001	Tetratricopeptide repeat (TPR)-like superfamily protein
33	SaGI01_33916	1.43201	1.032	0.621132	GSVIVT01023643001	Cellulose synthase family protein
34	SaGI01_31798	1.52013	0.944091	0.639733	GSVIVT01034136001	Eukaryotic aspartyl protease family protein
35	SaGI01_55456	1.53594	1.00559	0.664931	GSVIVT01021266001	x
36	SaGI01_28561	1.65789	0.962466	0.589138	GSVIVT01018598001	Plant invertase/pectin methylesterase inhibitor superfamily protein
37	SaGI01_46923	1.64641	0.947988	0.503329	GSVIVT01015506001	Dynein light chain type 1 family protein
38	SaGI01_54442	1.76839	0.874623	0.56811	GSVIVT01031651001	NAD(P)-linked oxidoreductase superfamily protein
39	SaGI01_54762	1.75399	0.96347	0.569325	GSVIVT01015095001	growth-regulating factor 5
40	SaGI01_3852	1.55081	1.35199	0.692422	GSVIVT01003200001	F-box/RNI-like superfamily protein
41	SaGI01_45537	1.55438	1.37278	0.717612	GSVIVT01008026001	HVA22 homologue A
42	SaGI01_12475	1.61389	1.37828	0.711493	GSVIVT01027401001	x
43	SaGI01_52004	1.60288	1.42256	0.58957	GSVIVT01024050001	Pathogenesis-related thaumatin superfamily protein
44	SaGI01_55358	1.59487	1.38514	0.610528	GSVIVT01024935001	GRAS family transcription factor
45	SaGI01_25543	1.60768	1.53526	0.678211	GSVIVT01010078001	Leucine-rich repeat transmembrane protein kinase
46	SaGI01_53332	1.60737	1.54357	0.695815	GSVIVT01009788001	Mannose-binding lectin superfamily protein
47	SaGI01_50698	1.63188	1.47001	0.733655	GSVIVT01025213001	Zinc finger (C3HC4-type RING finger) family protein
48	SaGI01_29873	1.71946	1.32944	0.776303	GSVIVT01017118001	sulfate transporter 3;4
49	SaGI01_52697	1.71276	1.32338	0.706012	GSVIVT01001982001	early nodulin-like protein 9
50	SaGI01_32402	1.73121	1.40241	0.832129	GSVIVT01032357001	x
51	SaGI01_36868	1.82625	1.35251	0.53032	GSVIVT01017510001	Plant protein of unknown function (DUF247)
52	SaGI01_54683	1.88204	1.31272	0.463796	GSVIVT01011951001	high affinity K transporter 5
53	SaGI01_55518	1.92057	1.31402	0.45192	GSVIVT01033501001	laccase 11
54	SaGI01_53874	1.96015	1.51179	0.605283	GSVIVT01012231001	cytochrome P450, family 78, subfamily A, polypeptide 5
55	SaGI01_54593	1.8254	1.43272	0.680083	GSVIVT01032905001	serine carboxypeptidase-like 25
56	SaGI01_6591	1.72242	1.02836	0.62533	GSVIVT01036717001	Homeodomain-like superfamily protein
57	SaGI01_48272	1.68667	1.02402	0.711175	GSVIVT01020658001	Basic-leucine zipper (bZIP) transcription factor family protein
58	SaGI01_37344	1.80623	1.18623	0.732817	GSVIVT01030190001	lipid transfer protein 1
59	SaGI01_53435	1.763	1.08737	0.770973	GSVIVT01003966001	myb domain protein 40
60	SaGI01_23437	1.90756	1.20843	0.906509	GSVIVT01035094001	Protein phosphatase 2C family protein
61	SaGI01_55778	1.81676	1.14818	0.943396	GSVIVT01023101001	Seven transmembrane MLO family protein
62	SaGI01_55218	1.95736	1.11201	0.680468	GSVIVT01010612001	cytochrome P450, family 76, subfamily C, polypeptide 4
63	SaGI01_55750	1.9334	1.1654	0.625687	GSVIVT01031643001	NAD(P)-linked oxidoreductase superfamily protein
64	SaGI01_3050	1.81355	0.946056	1.33827	GSVIVT01017233001	Protein of unknown function, DUF642
65	SaGI01_42509	1.98974	0.937035	1.15711	GSVIVT01025722001	DVL family protein
66	SaGI01_31129	2.14185	1.02363	1.33128	GSVIVT01008003001	Gibberellin-regulated family protein
67	SaGI01_25570	1.77259	0.907552	1.04853	GSVIVT01033658001	xyloglucan endotransglucosylase/hydrolase 32
68	SaGI01_30369	1.79766	0.705429	1.0876	GSVIVT01033563001	Gibberellin-regulated family protein
69	SaGI01_2115	1.94631	1.37589	0.897382	GSVIVT01016362001	HXXXD-type acyl-transferase family protein
70	SaGI01_43019	1.99603	1.43371	0.858676	GSVIVT01007589001	Transducin/WD40 repeat-like superfamily protein
71	SaGI01_53110	1.92315	1.46995	0.79951	GSVIVT01022745001	HXXXD-type acyl-transferase family protein
72	SaGI01_33819	1.80867	1.50131	0.893576	GSVIVT01036726001	Carbohydrate-binding X8 domain superfamily protein
73	SaGI01_47415	1.82332	1.52819	0.880876	GSVIVT01027401001	x
74	SaGI01_53523	1.81966	1.41853	0.903322	GSVIVT01028555001	C2H2-like zinc finger protein
75	SaGI01_28426	1.92215	1.61062	1.05217	GSVIVT01025076001	Embryo-specific protein 3, (ATS3)
76	SaGI01_45882	1.94163	1.52045	1.02121	GSVIVT01014963001	glutathione S-transferase TAU 19
77	SaGI01_55215	1.92092	1.51119	0.940552	GSVIVT01016636001	Protein of unknown function (DUF674)
78	SaGI01_43428	2.14094	1.5047	0.842732	GSVIVT01010912001	spermidine hydroxycinnamoyl transferase
79	SaGI01_45155	2.10288	1.49124	1.16047	GSVIVT01016675001	Eukaryotic translation initiation factor 2B (eIF-2B) family protein
80	SaGI01_53246	2.03886	1.44952	1.07098	GSVIVT01008168001	UDP-glucosyl transferase 89B1
81	SaGI01_6281	1.77223	1.80765	0.848981	GSVIVT01012828001	Voltage-gated chloride channel family protein
82	SaGI01_23574	1.75495	1.83418	0.922788	GSVIVT01016739001	Cytochrome P450 superfamily protein
83	SaGI01_49315	1.92461	1.88155	0.837734	GSVIVT01026947001	cytochrome P450, family 86, subfamily A, polypeptide 8
84	SaGI01_39005	1.71191	1.68366	0.783177	GSVIVT01030631001	Protein of unknown function (DUF604)
85	SaGI01_48808	1.74145	1.63336	0.848768	GSVIVT01032625001	ABC-2 type transporter family protein
86	SaGI01_55612	1.72882	1.58228	0.717681	GSVIVT01026314001	TPX2 (targeting protein for Xklp2) protein family
87	SaGI01_53057	1.79287	1.65621	0.550747	GSVIVT01026947001	cytochrome P450, family 86, subfamily A, polypeptide 8
88	SaGI01_24175	1.44856	1.59606	0.74058	GSVIVT01015025001	Riboflavin synthase-like superfamily protein
89	SaGI01_27460	1.4719	1.60617	0.764073	GSVIVT01031809001	phragmoplast orienting kinesin 2
90	SaGI01_55206	1.40852	1.5844	0.713912	GSVIVT01031879001	target of rapamycin
91	SaGI01_24266	1.5379	1.61951	0.694582	GSVIVT01027985001	DNA mismatch repair protein, putative
92	SaGI01_52296	1.50532	1.75682	0.660828	GSVIVT01009786001	cytokinin oxidase 5
93	SaGI01_25460	1.39201	1.51084	0.688169	GSVIVT01033984001	x
94	SaGI01_44628	1.32132	1.50456	0.670762	GSVIVT01011514001	PHD finger family protein
95	SaGI01_29721	1.41151	1.55936	0.549467	GSVIVT01008603001	DNA binding;ATP binding
96	SaGI01_54947	1.53013	1.52571	0.537057	GSVIVT01029304001	Double Clp-N motif-containing P-loop nucleoside triphosphate hydrolases superfamily protein
97	SaGI01_54978	1.52758	1.51894	0.620972	GSVIVT01036499001	CONSTANS-like 2
98	SaGI01_55549	1.4945	1.57995	0.595257	GSVIVT01016182001	C2H2-type zinc finger family protein
99	SaGI01_29240	1.29571	1.59119	0.691158	GSVIVT01032425001	Raffinose synthase family protein
100	SaGI01_55709	1.27083	1.64705	0.664931	GSVIVT01024457001	Pentatricopeptide repeat (PPR) superfamily protein
101	SaGI01_49858	1.22877	1.64387	0.78345	GSVIVT01019414001	1-aminocyclopropane-1-carboxylic acid (acc) synthase 6
102	SaGI01_52467	1.30046	1.71409	0.796306	GSVIVT01021055001	Carbohydrate-binding X8 domain superfamily protein
103	SaGI01_52517	1.45517	1.82509	0.829553	GSVIVT01036538001	auxin transport protein (BIG)
104	SaGI01_54129	1.52189	1.70605	0.855074	GSVIVT01001126001	x
105	SaGI01_54810	1.47355	1.70045	0.849909	GSVIVT01016771001	B-block binding subunit of TFIIIC
106	SaGI01_55266	1.60901	1.74353	0.879138	GSVIVT01024409001	Tetratricopeptide repeat (TPR)-like superfamily protein
107	SaGI01_4434	2.37748	1.11322	0.559403	GSVIVT01017304001	Pectin lyase-like superfamily protein
108	SaGI01_14972	2.06268	1.15909	0.816914	GSVIVT01031518001	nitrate transporter 2.4
109	SaGI01_50780	2.12957	1.09546	0.848989	GSVIVT01008811001	2-oxoglutarate (2OG) and Fe(II)-dependent oxygenase superfamily protein
110	SaGI01_47160	2.23176	1.28827	0.967448	GSVIVT01032528001	Gibberellin-regulated family protein
111	SaGI01_55731	2.28457	1.23262	0.945038	GSVIVT01018598001	Plant invertase/pectin methylesterase inhibitor superfamily protein
112	SaGI01_55174	2.55759	1.54195	0.467635	GSVIVT01030830001	x
113	SaGI01_55603	2.31127	1.70267	0.665815	GSVIVT01024274001	Cytochrome P450 superfamily protein
114	SaGI01_3422	1.75674	0.891841	0.332727	GSVIVT01027558001	cytochrome P450, family 76, subfamily C, polypeptide 4
115	SaGI01_55841	1.77505	0.781588	0.146325	GSVIVT01025425001	2-oxoglutarate (2OG) and Fe(II)-dependent oxygenase superfamily protein
116	SaGI01_55586	1.66351	0.902694	0.000434077	GSVIVT01027746001	2-oxoglutarate (2OG) and Fe(II)-dependent oxygenase superfamily protein
117	SaGI01_55908	1.64278	0.636464	0.000434077	GSVIVT01002051001	Restriction endonuclease, type II-like superfamily protein
118	SaGI01_55928	1.5927	0.707283	0.000434077	GSVIVT01011670001	2-oxoglutarate (2OG) and Fe(II)-dependent oxygenase superfamily protein
119	SaGI01_40666	1.62255	0.452024	0.372321	GSVIVT01004097001	Peroxidase superfamily protein
120	SaGI01_55146	1.69299	0.550844	0.304053	GSVIVT01035614001	GATA transcription factor 12
121	SaGI01_55442	1.60912	0.519401	0.282268	GSVIVT01015304001	Senescence/dehydration-associated protein-related
122	SaGI01_45816	1.49074	0.67523	0.298394	GSVIVT01019889001	expansin A7
123	SaGI01_48783	1.54547	0.671344	0.391836	GSVIVT01032905001	serine carboxypeptidase-like 25
124	SaGI01_55743	1.5245	0.682218	0.375634	GSVIVT01002881001	Protein of unknown function (DUF1423)
125	SaGI01_55418	2.27535	0.748992	0.291055	GSVIVT01012624001	Peroxidase superfamily protein
126	SaGI01_55843	2.1706	0.735178	0.247965	GSVIVT01008034001	BANQUO 3
127	SaGI01_55826	2.22845	0.855697	0.502091	GSVIVT01017307001	Pectin lyase-like superfamily protein
128	SaGI01_40579	1.70763	0.000434077	0.846516	GSVIVT01010694001	x
129	SaGI01_55413	1.72259	0.000434077	0.712556	GSVIVT01018446001	AGAMOUS-like 42
130	SaGI01_55850	1.51122	0.000434077	0.737813	GSVIVT01012043001	glycosyl hydrolase 9C1
131	SaGI01_52821	1.74509	0.000434077	0.468225	GSVIVT01008595001	Nodulin MtN3 family protein
132	SaGI01_4011	0.961555	0.0397345	0.298538	GSVIVT01010694001	x
133	SaGI01_52568	0.968296	0.000434077	0.247002	GSVIVT01018101001	indole-3-acetic acid inducible 14
134	SaGI01_48689	0.923073	0.000434077	0.329451	GSVIVT01035590001	Protein of unknown function (DUF1218)
135	SaGI01_33684	1.01526	0.000434077	0.152748	GSVIVT01003181001	sugar transporter 1
136	SaGI01_52062	1.12311	0.164579	0.2384	GSVIVT01020089001	thioredoxin 2
137	SaGI01_5611	0.711715	0.293444	0.164272	GSVIVT01022062001	Plant protein of unknown function (DUF247)
138	SaGI01_54042	0.723525	0.168917	0.139043	GSVIVT01008917001	like AUXIN RESISTANT 2
139	SaGI01_6407	0.831289	0.264981	0.0872201	GSVIVT01034649001	ovate family protein 13
140	SaGI01_55712	0.977221	0.219691	0.100815	GSVIVT01011417001	myb domain protein 96
141	SaGI01_6708	0.886974	0.12689	0.187144	GSVIVT01018398001	ent-kaurenoic acid hydroxylase 2
142	SaGI01_21647	1.0298	0.294094	0.179657	GSVIVT01009982001	DNAJ heat shock N-terminal domain-containing protein
143	SaGI01_55655	0.951864	0.31978	0.155903	GSVIVT01030196001	MATE efflux family protein
144	SaGI01_48453	0.964856	0.393001	0.199771	GSVIVT01021784001	ATP binding;nucleic acid binding;helicases
145	SaGI01_55517	0.955726	0.336035	0.28487	GSVIVT01034110001	transcription factor-related
146	SaGI01_7098	0.803615	0.000434077	0.589769	GSVIVT01026844001	N-terminal nucleophile aminohydrolases (Ntn hydrolases) superfamily protein
147	SaGI01_52373	0.861282	0.000434077	0.590271	GSVIVT01014704001	x
148	SaGI01_18931	0.909964	0.000434077	0.504317	GSVIVT01017838001	inosine-uridine preferring nucleoside hydrolase family protein
149	SaGI01_48212	0.915752	0.000434077	0.508857	GSVIVT01025001001	SEC14 cytosolic factor family protein / phosphoglyceride transfer family protein
150	SaGI01_55917	0.959866	0.000434077	0.458466	GSVIVT01006714001	Tetratricopeptide repeat (TPR)-like superfamily protein
151	SaGI01_51976	1.02133	0.000434077	0.504317	GSVIVT01038187001	syntaxin of plants 61
152	SaGI01_55584	0.96682	0.000434077	0.549467	GSVIVT01032042001	C2 calcium/lipid-binding plant phosphoribosyltransferase family protein
153	SaGI01_28173	0.746987	0.000434077	0.493689	GSVIVT01028386001	phospholipid sterol acyl transferase 1
154	SaGI01_41975	0.779484	0.000434077	0.520744	GSVIVT01022498001	ubiquitin-specific protease 12
155	SaGI01_50479	0.744915	0.000434077	0.380739	GSVIVT01019824001	RHOMBOID-like 2
156	SaGI01_51088	0.783976	0.000434077	0.408904	GSVIVT01038742001	P-type ATP-ase 1
157	SaGI01_21588	0.776921	0.198582	0.711061	GSVIVT01031845001	Phox-associated domain;Phox-like;Sorting nexin, C-terminal
158	SaGI01_26024	0.801274	0.169329	0.605052	GSVIVT01037395001	Galactose oxidase/kelch repeat superfamily protein
159	SaGI01_40521	0.878424	0.213737	0.605083	GSVIVT01015187001	nucleosome assembly protein 1;2
160	SaGI01_38032	0.928639	0.179615	0.668288	GSVIVT01009725001	pentatricopeptide (PPR) repeat-containing protein
161	SaGI01_6773	1.41396	0.382976	0.428948	GSVIVT01017011001	GATA transcription factor 9
162	SaGI01_50994	1.39436	0.377334	0.32193	GSVIVT01000461001	HXXXD-type acyl-transferase family protein
163	SaGI01_14688	1.26998	0.402756	0.257307	GSVIVT01031459001	C2H2 and C2HC zinc fingers superfamily protein
164	SaGI01_51058	1.30625	0.298332	0.251363	GSVIVT01016762001	growth-regulating factor 5
165	SaGI01_27578	1.23698	0.354289	0.69925	GSVIVT01017933001	chloride channel D
166	SaGI01_46323	1.14398	0.3987	0.661063	GSVIVT01011394001	Ankyrin repeat family protein
167	SaGI01_49618	1.18253	0.3987	0.661063	GSVIVT01029392001	NAC domain containing protein 57
168	SaGI01_35608	1.40465	0.411008	0.615731	GSVIVT01009968001	Subtilisin-like serine endopeptidase family protein
169	SaGI01_45830	1.27327	0.417101	0.477134	GSVIVT01020159001	peptidase M20/M25/M40 family protein
170	SaGI01_50104	1.34505	0.48414	0.419328	GSVIVT01018453001	2-oxoglutarate (2OG) and Fe(II)-dependent oxygenase superfamily protein
171	SaGI01_50554	1.31276	0.486775	0.421755	GSVIVT01016876001	phospholipase D alpha 4
172	SaGI01_54071	1.31392	0.59004	0.517782	GSVIVT01031614001	indole-3-acetate beta-D-glucosyltransferase
173	SaGI01_55485	1.2742	0.554956	0.48498	GSVIVT01036283001	indole-3-acetic acid 7
174	SaGI01_25039	1.08097	0.371653	0.498039	GSVIVT01020164001	Xanthine/uracil permease family protein
175	SaGI01_35401	1.05304	0.342067	0.4627	GSVIVT01032740001	inflorescence meristem receptor-like kinase 2
176	SaGI01_54896	1.08578	0.314314	0.31255	GSVIVT01026453001	2-oxoglutarate (2OG) and Fe(II)-dependent oxygenase superfamily protein
177	SaGI01_44806	0.938392	0.277195	0.495099	GSVIVT01016272001	Homeobox-leucine zipper family protein / lipid-binding START domain-containing protein
178	SaGI01_54472	0.968296	0.293397	0.403479	GSVIVT01000915001	hydroxysteroid dehydrogenase 1
179	SaGI01_25253	1.23294	0.000434077	0.35	GSVIVT01028710001	Protein phosphatase 2C family protein
180	SaGI01_55998	1.25314	0.000434077	0.309858	GSVIVT01000583001	terminal EAR1-like 1
181	SaGI01_31565	1.2237	0.000434077	0.417419	GSVIVT01033822001	purple acid phosphatase 22
182	SaGI01_55883	1.29934	0.000434077	0.543585	GSVIVT01030549001	O-methyltransferase family protein
183	SaGI01_55976	1.24701	0.222298	0.455874	GSVIVT01015095001	growth-regulating factor 5
184	SaGI01_4274	1.26015	0.215418	0.0681473	GSVIVT01015095001	growth-regulating factor 5
185	SaGI01_26478	1.30335	0.324583	0.0865524	GSVIVT01023724001	Plant protein of unknown function (DUF828) with plant pleckstrin homology-like region
186	SaGI01_54554	1.24454	0.320261	0.110093	GSVIVT01028294001	lateral organ boundaries-domain 29
187	SaGI01_4532	1.31908	0.234059	0.075164	GSVIVT01018620001	Plant invertase/pectin methylesterase inhibitor superfamily
188	SaGI01_53217	1.37067	0.230573	0.0738374	GSVIVT01002342001	2-oxoglutarate (2OG) and Fe(II)-dependent oxygenase superfamily protein
189	SaGI01_53241	1.35365	0.275527	0.0914524	GSVIVT01034649001	ovate family protein 13
190	SaGI01_5319	1.1524	0.303807	0.0546054	GSVIVT01030134001	Exostosin family protein
191	SaGI01_54968	1.21597	0.341972	0.000434077	GSVIVT01021144001	homeobox-3
192	SaGI01_55894	1.17971	0.27066	0.000434077	GSVIVT01022142001	x
193	SaGI01_55895	1.17075	0.316312	0.000434077	GSVIVT01012820001	Exostosin family protein
194	SaGI01_55782	1.19932	0.409575	0.0818526	GSVIVT01025307001	Integrase-type DNA-binding superfamily protein
195	SaGI01_55553	1.38548	0.462653	0.0750624	GSVIVT01037113001	NAC domain containing protein 70
196	SaGI01_55806	1.42554	0.542305	0.000434077	GSVIVT01028189001	Pectin lyase-like superfamily protein
197	SaGI01_55929	1.43036	0.521295	0.000434077	GSVIVT01030196001	MATE efflux family protein
198	SaGI01_55931	1.43036	0.521295	0.000434077	GSVIVT01017885001	isopentenyltransferase 5
199	SaGI01_55682	1.56401	0.425219	0.000434077	GSVIVT01012820001	Exostosin family protein
200	SaGI01_55905	1.49523	0.422593	0.000434077	GSVIVT01036682001	NAC (No Apical Meristem) domain transcriptional regulator superfamily protein
201	SaGI01_55957	1.48802	0.450619	0.000434077	GSVIVT01029459001	Major facilitator superfamily protein
202	SaGI01_55854	1.50956	0.420266	0.0583934	GSVIVT01008917001	like AUXIN RESISTANT 2
203	SaGI01_4437	1.25034	0.598922	0.188707	GSVIVT01003371001	amino acid permease 2
204	SaGI01_6078	1.21677	0.635081	0.138614	GSVIVT01018951001	GATA type zinc finger transcription factor family protein
205	SaGI01_28068	1.26854	0.625869	0.0839804	GSVIVT01009968001	Subtilisin-like serine endopeptidase family protein
206	SaGI01_50873	1.34046	0.660473	0.195244	GSVIVT01033546001	IQ-domain 12
207	SaGI01_55341	1.33402	0.64015	0.276624	GSVIVT01009479001	basic helix-loop-helix (bHLH) DNA-binding superfamily protein
208	SaGI01_55484	1.35504	0.650687	0.000434077	GSVIVT01018622001	Plant invertase/pectin methylesterase inhibitor superfamily
209	SaGI01_55891	1.3546	0.617514	0.000434077	GSVIVT01024694001	Acyl-CoA N-acyltransferases (NAT) superfamily protein
210	SaGI01_55649	1.34992	0.575661	0.000434077	GSVIVT01019049001	Integrase-type DNA-binding superfamily protein
211	SaGI01_55866	1.39523	0.679683	0.000434077	GSVIVT01009982001	DNAJ heat shock N-terminal domain-containing protein
212	SaGI01_49646	1.22827	0.000434077	0.000434077	GSVIVT01010327001	B12D protein
213	SaGI01_55856	1.27188	0.000434077	0.000434077	GSVIVT01007541001	sulphotransferase 12
214	SaGI01_55877	1.25156	0.000434077	0.000434077	GSVIVT01023925001	Arabidopsis protein of unknown function (DUF241)
215	SaGI01_55947	1.25752	0.000434077	0.000434077	GSVIVT01016002001	x
216	SaGI01_55858	1.29877	0.000434077	0.000434077	GSVIVT01032964001	ribosomal protein S27
217	SaGI01_55919	1.3229	0.000434077	0.000434077	GSVIVT01033299001	Ribosomal protein S5 family protein
218	SaGI01_55862	1.41363	0.000434077	0.000434077	GSVIVT01023731001	nodulin MtN21 /EamA-like transporter family protein
219	SaGI01_55964	1.40963	0.000434077	0.000434077	GSVIVT01023806001	Ribosomal protein S25 family protein
220	SaGI01_55881	1.36206	0.000434077	0.000434077	GSVIVT01000938001	senescence-associated gene 29
221	SaGI01_55867	1.63852	0.000434077	0.000434077	GSVIVT01015420001	Heavy metal transport/detoxification superfamily protein
222	SaGI01_55876	1.54024	0.000434077	0.000434077	GSVIVT01027356001	Plant invertase/pectin methylesterase inhibitor superfamily
223	SaGI01_55875	1.83331	0.295826	0.000434077	GSVIVT01018622001	Plant invertase/pectin methylesterase inhibitor superfamily
224	SaGI01_55910	1.58277	0.336786	0.000434077	GSVIVT01020704001	Heavy metal transport/detoxification superfamily protein
225	SaGI01_55958	1.7072	0.352161	0.000434077	GSVIVT01028294001	lateral organ boundaries-domain 29
226	SaGI01_5502	0.942862	0.13635	0.000434077	GSVIVT01028200001	NAD(P)-binding Rossmann-fold superfamily protein
227	SaGI01_32458	0.902383	0.279481	0.000434077	GSVIVT01009219001	AGAMOUS-like 16
228	SaGI01_55943	0.919484	0.232612	0.000434077	GSVIVT01026993001	ferric reduction oxidase 2
229	SaGI01_5552	1.06599	0.28732	0.000434077	GSVIVT01019993001	NAC (No Apical Meristem) domain transcriptional regulator superfamily protein
230	SaGI01_55888	1.07132	0.293397	0.000434077	GSVIVT01012807001	Exostosin family protein
231	SaGI01_55700	1.09425	0.279692	0.000434077	GSVIVT01030939001	S-adenosyl-L-methionine-dependent methyltransferases superfamily protein
232	SaGI01_55630	1.04241	0.278118	0.000434077	GSVIVT01033922001	x
233	SaGI01_52536	1.13609	0.215212	0.000434077	GSVIVT01012043001	glycosyl hydrolase 9C1
234	SaGI01_54905	1.06269	0.153311	0.000434077	GSVIVT01013935001	Integrase-type DNA-binding superfamily protein
235	SaGI01_55068	1.08238	0.180706	0.000434077	GSVIVT01022062001	Plant protein of unknown function (DUF247)
236	SaGI01_55726	1.08362	0.109773	0.000434077	GSVIVT01031466001	FER-like regulator of iron uptake
237	SaGI01_7075	0.960233	0.000434077	0.000434077	GSVIVT01024537001	Ribosomal protein L16p/L10e family protein
238	SaGI01_55277	0.953312	0.000434077	0.000434077	GSVIVT01011645001	RNA-dependent RNA polymerase 1
239	SaGI01_18677	1.04044	0.000434077	0.000434077	GSVIVT01006210001	ATP synthase subunit beta
240	SaGI01_55898	1.03159	0.000434077	0.000434077	GSVIVT01031077001	sugar transporter 1
241	SaGI01_42832	1.13368	0.000434077	0.000434077	GSVIVT01013621001	Leucine-rich repeat transmembrane protein kinase
242	SaGI01_51712	1.1546	0.000434077	0.000434077	GSVIVT01032504001	NHL domain-containing protein
243	SaGI01_55317	0.998536	0.378554	0.000434077	GSVIVT01027120001	Tetratricopeptide repeat (TPR)-like superfamily protein
244	SaGI01_55884	1.00779	0.402414	0.000434077	GSVIVT01027508001	Homeobox-leucine zipper family protein / lipid-binding START domain-containing protein
245	SaGI01_55627	0.854361	0.483525	0.000434077	GSVIVT01027555001	cytochrome P450, family 76, subfamily C, polypeptide 4
246	SaGI01_55759	1.26395	0.511146	0.000434077	GSVIVT01000468001	HXXXD-type acyl-transferase family protein
247	SaGI01_55823	1.11924	0.480135	0.000434077	GSVIVT01033738001	Exostosin family protein

## Sheet: Cluster 6
Table 9 Lists of genes in Cluster 6
#	Gene ID	log10 (R_FPKM+1)	log10 (PrAH_FPKM + 1)	log10 (PoAH_FPKM + 1)	Gene_short_name	Description
1	SaGI01_2485	2.67194	2.31959	1.76249	GSVIVT01009442001	Leucine-rich repeat (LRR) family protein
2	SaGI01_36225	2.58461	2.32637	1.62577	GSVIVT01024997001	x
3	SaGI01_8327	2.75433	2.20867	1.82154	GSVIVT01029030001	Disease resistance-responsive (dirigent-like protein) family protein
4	SaGI01_40081	2.75215	2.11971	1.74182	GSVIVT01019304001	x
5	SaGI01_47205	2.68865	2.06975	1.68554	GSVIVT01018292001	Cupredoxin superfamily protein
6	SaGI01_7454	2.41173	2.37537	1.48369	GSVIVT01032247001	Double Clp-N motif-containing P-loop nucleoside triphosphate hydrolases superfamily protein
7	SaGI01_36931	2.38872	2.2557	1.44521	GSVIVT01036173001	Jojoba acyl CoA reductase-related male sterility protein
8	SaGI01_36000	2.49752	2.23947	1.50385	GSVIVT01033984001	x
9	SaGI01_42999	2.47925	2.32074	1.51233	GSVIVT01027625001	AT-hook motif nuclear-localized protein 22
10	SaGI01_39988	2.59455	2.09763	1.57254	GSVIVT01030639001	uclacyanin 1
11	SaGI01_50704	2.62437	2.17863	1.59105	GSVIVT01022762001	HXXXD-type acyl-transferase family protein
12	SaGI01_52105	2.53925	2.14781	1.43705	GSVIVT01037621001	x
13	SaGI01_53410	2.6352	2.14501	1.46144	GSVIVT01020550001	MLP-like protein 423
14	SaGI01_55490	2.50741	2.19673	1.37417	GSVIVT01036051001	Late embryogenesis abundant (LEA) hydroxyproline-rich glycoprotein family
15	SaGI01_20687	2.5264	1.8911	1.6196	GSVIVT01010338001	Protein kinase superfamily protein
16	SaGI01_47459	2.44928	1.88503	1.50118	GSVIVT01036085001	Uncharacterised protein family (UPF0497)
17	SaGI01_30468	2.55054	1.82828	1.142	GSVIVT01018865001	Peroxidase superfamily protein
18	SaGI01_2502	2.1906	1.78286	1.27252	GSVIVT01005968001	Disease resistance-responsive (dirigent-like protein) family protein
19	SaGI01_31687	2.18544	1.76332	1.20472	GSVIVT01010912001	spermidine hydroxycinnamoyl transferase
20	SaGI01_43128	2.20853	1.7853	1.19424	GSVIVT01005968001	Disease resistance-responsive (dirigent-like protein) family protein
21	SaGI01_50226	2.1398	1.82014	1.18332	GSVIVT01036717001	Homeodomain-like superfamily protein
22	SaGI01_49818	2.3523	1.64712	1.19121	GSVIVT01011443001	Uncharacterised protein family (UPF0497)
23	SaGI01_48547	2.21805	1.68397	1.01926	GSVIVT01010912001	spermidine hydroxycinnamoyl transferase
24	SaGI01_52283	2.09719	1.78133	1.06412	GSVIVT01021719001	x
25	SaGI01_54918	2.11018	1.65531	1.0601	GSVIVT01025167001	FASCICLIN-like arabinogalactan-protein 11
26	SaGI01_16545	2.38997	1.88867	1.29173	GSVIVT01032926001	UDP-Glycosyltransferase superfamily protein
27	SaGI01_40076	2.15166	1.93112	1.26731	GSVIVT01033458001	terpene synthase 03
28	SaGI01_49694	2.2655	1.95997	1.28874	GSVIVT01005998001	Plant protein of unknown function (DUF946)
29	SaGI01_32080	1.9524	1.86956	1.00914	GSVIVT01018499001	UDP-glucosyl transferase 72E1
30	SaGI01_42955	1.91036	1.76824	1.04052	GSVIVT01012821001	heptahelical transmembrane protein1
31	SaGI01_43030	1.96567	2.02374	1.12226	GSVIVT01011918001	Regulator of Vps4 activity in the MVB pathway protein
32	SaGI01_54962	1.82394	1.97861	1.07185	GSVIVT01028653001	Protein kinase superfamily protein
33	SaGI01_30560	2.22159	2.10935	1.3078	GSVIVT01020114001	glycerol-3-phosphate acyltransferase 5
34	SaGI01_31205	2.30154	2.19468	1.35082	GSVIVT01027424001	3-ketoacyl-CoA synthase 1
35	SaGI01_55589	2.08679	2.17503	1.28747	GSVIVT01009633001	BEL1-like homeodomain 2
36	SaGI01_54667	2.17577	2.15537	0.956018	GSVIVT01004867001	disease resistance protein (TIR-NBS-LRR class), putative
37	SaGI01_48278	1.81865	2.20081	1.23892	GSVIVT01027951001	mitochondrial editing factor 21
38	SaGI01_13769	1.7667	2.69117	1.89942	GSVIVT01035416001	x
39	SaGI01_19829	1.29516	1.90672	2.32116	GSVIVT01022185001	Heavy metal transport/detoxification superfamily protein
40	SaGI01_22122	1.42438	2.087	2.45705	GSVIVT01018163001	expansin B2
41	SaGI01_30803	1.44326	2.04654	2.46292	GSVIVT01022185001	Heavy metal transport/detoxification superfamily protein
42	SaGI01_37497	1.87524	1.47289	2.43845	GSVIVT01013606001	x
43	SaGI01_3627	3.93253	3.69436	2.94356	GSVIVT01025288001	x
44	SaGI01_17121	2.92862	2.44574	2.01884	GSVIVT01008468001	deoxyhypusine synthase
45	SaGI01_35956	3.24406	2.50492	2.21974	GSVIVT01017175001	2-oxoglutarate (2OG) and Fe(II)-dependent oxygenase superfamily protein
46	SaGI01_36046	3.28293	2.6374	2.31851	GSVIVT01037005001	pathogenesis-related gene 1
47	SaGI01_7244	1.16272	2.66711	2.85684	GSVIVT01010024001	alcohol dehydrogenase 1
48	SaGI01_7302	1.69159	2.22809	2.92667	GSVIVT01018654001	mitochondrion-localized small heat shock protein 23.6
49	SaGI01_30425	1.90168	2.48097	2.92337	GSVIVT01035435001	17.6 kDa class II heat shock protein
50	SaGI01_7309	1.50937	2.45052	2.47647	GSVIVT01000687001	Arabidopsis thaliana gibberellin 2-oxidase 1
51	SaGI01_7333	1.60586	2.57085	2.67629	GSVIVT01011165001	2-oxoglutarate (2OG) and Fe(II)-dependent oxygenase superfamily protein
52	SaGI01_7481	2.12837	2.63422	3.11843	GSVIVT01023134001	HSP20-like chaperones superfamily protein
53	SaGI01_22413	1.5679	2.27724	3.40222	GSVIVT01035072001	MLP-like protein 423
54	SaGI01_7828	0.421793	2.55479	3.25816	GSVIVT01027958001	glutathione S-transferase phi 8
