# Supplementary material for: RNA-Seq analysis identifies key genes associated with haustorial development in the root hemiparasite Santalum album
Source: Front Plant Sci. 2015 Sep 1;6:661. doi: 10.3389/fpls.2015.00661 (PMC4555033; doi:10.3389/fpls.2015.00661)
Supplement: Table S10 — Genes preferentially expressed in haustorial tissues and roots. [file Table10.XLS]

## Sheet: Sheet1
Table S10. Genes preferentially expressed in haustorial tissues and roots
Gene_id	TAIR description	Sa_R_FPKM	Sa_pre_FPKM	Sa_post_FPKM
SaGI01_854	cytochrome b6, putative, expressed	0.001	15.5539	0.001
SaGI01_5794	Cytochrome c oxidase subunit 3	0.001	9.43584	0.001
SaGI01_7097	cytochrome b6, putative, expressed	0.001	8.83789	0.001
SaGI01_7143	auxin response factor, putative, expressed	0.001	1.7534	0.001
SaGI01_54977	ubiquinone oxidoreductase, subunit 1/F420H2 oxidoreductase subunit H	0.001	21.0963	0.001
SaGI01_54982	ATPase, F0 complex, subunit A	0.001	21.1625	0.001
SaGI01_54983	Cytochrome c oxidase subunit 1	0.001	13.2723	0.001
SaGI01_54991	cytochrome c oxidase subunit 1, putative, expressed	0.001	11.3877	0.001
SaGI01_55007	cytochrome c oxidase subunit 1, putative, expressed	0.001	21.4343	0.001
SaGI01_55026	Cytochrome c oxidase subunit 3	0.001	60.9027	0.001
SaGI01_55029	cytochrome c oxidase subunit 1, putative, expressed	0.001	29.9018	0.001
SaGI01_55060	ubiquinone oxidoreductase, subunit 1/F420H2 oxidoreductase subunit H	0.001	19.3799	0.001
SaGI01_55079	ubiquinone oxidoreductase, subunit 1/F420H2 oxidoreductase subunit H	0.001	23.3391	0.001
SaGI01_55170	Cytochrome c oxidase subunit 2	0.001	12.7588	0.001
SaGI01_55175	NADH-ubiquinone oxidoreductase chain 1	0.001	50.3184	0.001
SaGI01_55238	cytochrome c oxidase subunit 1, putative, expressed	0.001	15.7196	0.001
SaGI01_55374	cytochrome c oxidase subunit 1, putative, expressed	0.001	23.9266	0.001
SaGI01_55514	ATP synthase a chain	0.001	15.7699	0.001
SaGI01_55592	Cytochrome c oxidase subunit 3	0.001	55.282	0.001
SaGI01_10820	OsSub59 - Putative Subtilisin homologue, expressed	0.001	0.001	12.3143
SaGI01_11094	cytochrome b6, putative, expressed	0.001	0.001	13.1139
SaGI01_11474	elongation factor Tu, putative, expressed	0.001	0.001	34.8292
SaGI01_11902	cytochrome P450 71E1, putative, expressed	0.001	0.001	18.5538
SaGI01_11913	Cytochrome c oxidase subunit 2	0.001	0.001	32.8848
SaGI01_12619	40S ribosomal protein S27, putative, expressed	0.001	0.001	34.1409
SaGI01_13556	ATPase, F0 complex, subunit A	0.001	0.001	29.1454
SaGI01_13819	elongation factor Tu, putative, expressed	0.001	0.001	51.4422
SaGI01_15478	ribosomal protein S13p/S18e, putative, expressed	0.001	0.001	20.2495
SaGI01_16059	glyceraldehyde-3-phosphate dehydrogenase, putative, expressed	0.001	0.001	25.0243
SaGI01_16784	Cytochrome c oxidase, subunit III	0.001	0.001	12.9773
SaGI01_16860	ribosomal protein S17, putative, expressed	0.001	0.001	20.1159
SaGI01_16910	Polygalacturonase precursor	0.001	0.001	23.9478
SaGI01_17838	ribosomal protein, putative, expressed	0.001	0.001	26.6442
SaGI01_18208	60S ribosomal protein L32, putative, expressed	0.001	0.001	19.8705
SaGI01_18239	reticuline oxidase-like protein precursor, putative, expressed	0.001	0.001	55.9631
SaGI01_18693	OsSub30 - Putative Subtilisin homologue, expressed	0.001	0.001	12.8721
SaGI01_18995	possible lysine decarboxylase domain containing protein, expressed	0.001	0.001	8.90725
SaGI01_19062	40S ribosomal protein S15a, putative, expressed	0.001	0.001	24.7168
SaGI01_20121	ribosomal protein L5, putative, expressed	0.001	0.001	8.15131
SaGI01_20322	elongation factor Tu, putative, expressed	0.001	0.001	10.3258
SaGI01_20665	60S ribosomal protein L37a, putative, expressed	0.001	0.001	31.0447
SaGI01_20981	ubiquinone oxidoreductase, subunit 1/F420H2 oxidoreductase subunit H	0.001	0.001	10.4861
SaGI01_23555	desiccation-related protein PCC13-62 precursor, putative, expressed	0.001	0.001	30.8289
SaGI01_24989	peptidyl-prolyl cis-trans isomerase, putative, expressed	0.001	0.001	24.9263
SaGI01_26722	Polygalacturonase precursor	0.001	0.001	16.7135
SaGI01_28625	ribosomal protein L6, putative, expressed	0.001	0.001	37.2972
SaGI01_29219	polygalacturonase, putative, expressed	0.001	0.001	11.2354
SaGI01_32280	transporter family protein, putative, expressed	0.001	0.001	13.4106
SaGI01_32323	60S ribosomal protein L19-3, putative, expressed	0.001	0.001	20.6797
SaGI01_33506	ankyrin repeat domain containing protein, expressed	0.001	0.001	16.219
SaGI01_34314	ubiquinone/plastoquinone oxidoreductase, chain 3	0.001	0.001	85.4195
SaGI01_34543	40S ribosomal protein S24, putative, expressed	0.001	0.001	32.4379
SaGI01_35140	60S ribosomal protein L27-3, putative, expressed	0.001	0.001	49.179
SaGI01_35273	S10/S20 domain containing ribosomal protein, putative, expressed	0.001	0.001	14.2516
SaGI01_35302	ribosomal protein, putative, expressed	0.001	0.001	46.0814
SaGI01_37248	OsSub58 - Putative Subtilisin homologue, expressed	0.001	0.001	10.8439
SaGI01_37907	OsSub30 - Putative Subtilisin homologue, expressed	0.001	0.001	29.2482
SaGI01_38722	ribosomal protein, putative, expressed	0.001	0.001	14.7517
SaGI01_41252	cytochrome b6, putative, expressed	0.001	0.001	69.7249
SaGI01_41805	60S ribosomal protein L8, putative, expressed	0.001	0.001	33.2711
SaGI01_42498	polygalacturonase, putative, expressed	0.001	0.001	28.8716
SaGI01_47068	tesmin/TSO1-like CXC domain containing protein, expressed	0.001	0.001	16.3449
SaGI01_49771	ribosomal protein L7Ae, putative, expressed	0.001	0.001	72.5948
SaGI01_5456	40S ribosomal protein S6, putative, expressed	0.001	0.001	12.8116
SaGI01_5718	OsFBX293 - F-box domain containing protein, expressed	0.001	0.001	11.4162
SaGI01_8791	phospholipase C, putative, expressed	0.001	0.001	25.2316
SaGI01_9024	bifunctional monodehydroascorbate reductase and carbonic anhydrasenectarin-3 precursor, putative, expressed	0.001	0.001	16.581
SaGI01_7075	ribosomal protein, putative, expressed	8.125	0.001	0.001
SaGI01_7157	hydrolase, alpha/beta fold family domain containing protein, expressed	0.546524	0.001	0.001
SaGI01_18677	ATP synthase subunit beta, putative, expressed	9.97593	0.001	0.001
SaGI01_49646	B12D protein, putative, expressed	15.9148	0.001	0.001
SaGI01_55277	RNA-dependent RNA polymerase, putative, expressed	7.98074	0.001	0.001
SaGI01_55858	40S ribosomal protein S27, putative, expressed	18.896	0.001	0.001
SaGI01_55862	nodulin, putative, expressed	24.9199	0.001	0.001
SaGI01_55876	pectinesterase, putative, expressed	33.6932	0.001	0.001
SaGI01_55881	nodulin MtN3 family protein, putative, expressed	22.0177	0.001	0.001
SaGI01_55898	transporter family protein, putative, expressed	9.75453	0.001	0.001
SaGI01_55909	60S subunit L28	9.11405	0.001	0.001
SaGI01_55919	ribosomal protein, putative, expressed	20.033	0.001	0.001
SaGI01_55947	zinc-finger protein, putative, expressed	17.0935	0.001	0.001
SaGI01_55964	40S ribosomal protein S25, putative, expressed	24.682	0.001	0.001
